# Supplementary material for: Deletion of the N-Terminal Domain of Yeast Eukaryotic Initiation Factor 4B Reprograms Translation and Reduces Growth in Urea
Source: Front Mol Biosci. 2022 Jan 3;8:787781. doi: 10.3389/fmolb.2021.787781 (PMC8762332; doi:10.3389/fmolb.2021.787781)
Supplement: Supplementary file 3 [file Table6.csv]

SGD Systematic Name	Gene (SGD Standard Name)	Gene Name Description	ribo_WS_1	ribo_WS_2	ribo_WU_1	ribo_WU_2	ribo_NS_1	ribo_NS_2	ribo_NU_1	ribo_NU_2	mRNA_WS_1	mRNA_WS_2	mRNA_WU_1	mRNA_WU_2	mRNA_NS_1	mRNA_NS_2	mRNA_NU_1	mRNA_NU_2		�mRNA NS-WS, log2 foldchange	FDR �mRNA (NS-WS, log2 foldchange)	�mRNA WU-WS, log2 foldchange	FDR �mRNA (WU-WS, log2 foldchange)	�mRNA NU-NS, log2 foldchange	FDR �mRNA (NU-NS, log2 foldchange)	�mRNA NU-WU, log2 foldchange	FDR �mRNA (NU-WU, log2 foldchange)		�TE NS-WS, log2 foldchange	FDR �TE (NS-WS, log2 foldchange)	�TE WU-WS, log2 foldchange	FDR �TE (WU-WS, log2 foldchange)	�TE NU-NS, log2 foldchange	FDR �TE (NU-NS, log2 foldchange)	�TE NU-WU, log2 foldchange	FDR �TE (NU-WU, log2 foldchange)		�ribo NS-WS, log2 foldchange	FDR �ribo (NS-WS, log2 foldchange)	�ribo WU-WS, log2 foldchange	FDR �ribo (WU-WS, log2 foldchange)	�ribo NU-NS, log2 foldchange	FDR �ribo (NU-NS, log2 foldchange)	�ribo NU-WU, log2 foldchange	FDR �ribo (NU-WU, log2 foldchange)
YLL057C	JLP1	dnaJ-Like Protein	3208	2444	1252	857	320	464	117	180	538	512	584	898	62	59	52	26		-2.817	1.1E-51	0.232	2.7E-01	-0.486	1.7E-01	-3.536	3.1E-64		0.453	6.5E-01	0.533	7.8E-01	0.013	9.9E-01	-0.067	9.3E-01		-2.366	1.8E-10	0.736	1.6E-01	-0.518	2.6E-01	-3.619	3.7E-24
YAR035W	YAT1		241	168	229	135	78	122	224	223	52	39	56	79	7	8	11	15		-2.294	8.3E-05	0.316	6.9E-01	0.956	2.8E-01	-1.654	1.2E-03		1.756	2.9E-02	1.684	NA	1.047	2.6E-01	1.119	8.0E-02		-0.550	2.6E-01	1.970	1.7E-10	1.975	3.8E-10	-0.545	1.2E-01
YIL072W	HOP1	HOmolog Pairing	22	16	2	2	10	5	0	0	19	11	6	10	3	2	2	2		-2.288	NA	-1.172	3.9E-01	-0.155	NA	-1.271	4.0E-01		1.509	NA	0.119	NA	-4.468	NA	-3.078	NA		NA	NA	NA	NA	NA	NA	NA	NA
YCL026C-B	HBN1	Homologous to Bacterial Nitroreductases	1447	1042	101	52	183	206	94	71	83	92	27	36	18	12	7	4		-2.256	9.0E-07	-1.728	4.9E-05	-1.288	1.3E-01	-1.817	6.0E-03		0.093	9.5E-01	-0.136	NA	0.801	4.1E-01	1.030	1.9E-01		-2.168	3.4E-21	-1.896	1.0E-13	-0.511	9.7E-02	-0.783	1.1E-02
YBR068C	BAP2	Branched-chain Amino acid Permease	55	46	12	3	13	25	5	3	33	32	27	27	9	3	8	8		-2.165	3.5E-03	-0.489	6.3E-01	0.601	6.4E-01	-1.075	1.7E-01		1.226	NA	-0.138	NA	-2.094	NA	-0.730	NA		NA	NA	NA	NA	NA	NA	NA	NA
YOL162W			0	1	0	0	0	0	0	0	18	22	15	24	6	2	15	7		-2.050	2.7E-02	-0.307	8.3E-01	1.618	NA	-0.124	9.2E-01		1.117	NA	1.065	NA	0.000	NA	0.000	NA		NA	NA	NA	NA	NA	NA	NA	NA
YNL284C-B			44	29	12	11	8	9	7	1	181	205	194	345	36	43	17	21		-1.981	5.0E-13	0.198	6.5E-01	-0.905	4.9E-02	-3.084	2.3E-22		0.378	8.0E-01	0.326	NA	0.526	7.1E-01	0.578	6.2E-01		NA	NA	NA	NA	NA	NA	NA	NA
YJR152W	DAL5	Degradation of Allantoin	5248	4554	34	19	835	1220	39	42	994	975	71	84	233	176	49	54		-1.974	1.8E-43	-3.918	1.3E-119	-1.824	1.6E-18	0.120	7.4E-01		0.206	6.9E-01	-1.453	7.6E-04	-2.072	2.4E-09	-0.413	4.6E-01		-1.777	4.0E-19	-5.399	8.3E-85	-3.899	5.7E-54	-0.277	5.4E-01
YHR174W	ENO2	ENOlase	296897	234746	94990	60648	137421	175588	177546	115668	47553	48980	61954	91400	12290	8632	11174	10352		-1.921	1.4E-153	0.407	3.0E-07	0.216	2.1E-02	-2.112	1.0E-186		1.660	1.4E-26	-0.005	1.0E+00	0.441	2.9E-02	2.107	5.9E-44		-0.269	1.8E-01	0.373	3.3E-02	0.633	1.0E-05	-0.009	9.7E-01
YAL062W	GDH3	Glutamate DeHydrogenase	615	491	25	25	173	259	37	37	92	85	40	63	22	18	12	17		-1.848	7.8E-06	-1.047	1.1E-02	-0.295	7.3E-01	-1.096	2.7E-02		0.980	1.5E-01	-1.221	NA	-1.455	4.3E-02	0.747	3.1E-01		-0.877	7.9E-03	-2.295	3.6E-11	-1.772	1.1E-07	-0.355	4.7E-01
YMR276W	DSK2		5290	3912	1490	932	1981	2599	2206	2224	426	446	601	1013	127	80	124	103		-1.788	1.8E-26	0.611	5.7E-05	0.299	3.0E-01	-2.100	1.1E-39		1.290	1.2E-03	-0.361	8.3E-01	0.489	3.3E-01	2.141	2.2E-10		-0.511	2.0E-01	0.219	7.2E-01	0.765	9.7E-03	0.035	9.3E-01
YBR213W	MET8	METhionine requiring	593	451	153	99	236	303	215	94	32	31	32	66	9	6	20	8		-1.780	8.8E-03	0.342	7.2E-01	1.042	2.6E-01	-1.080	8.1E-02		1.326	9.4E-02	-0.230	NA	-1.164	1.5E-01	0.393	5.6E-01		-0.459	1.3E-01	0.096	8.7E-01	-0.132	6.8E-01	-0.687	8.3E-03
YJL172W	CPS1	CarboxyPeptidase yscS	24455	20955	1892	868	5175	6867	1540	1099	8825	8226	1444	2130	2319	1748	715	605		-1.775	7.8E-158	-2.514	0.0E+00	-1.461	1.1E-79	-0.722	9.6E-20		0.356	3.1E-01	0.594	1.2E-01	0.041	9.3E-01	-0.197	5.2E-01		-1.428	2.0E-12	-1.950	4.4E-23	-1.443	1.2E-12	-0.920	1.3E-05
YJR161C	COS5	COnserved Sequence	38	31	15	4	23	63	86	143	12	12	11	17	5	1	6	7		-1.737	1.5E-01	-0.043	9.8E-01	1.317	NA	-0.376	7.7E-01		2.486	NA	0.286	NA	1.090	5.3E-01	3.290	3.9E-03		0.746	5.2E-01	0.216	9.1E-01	2.368	1.3E-04	2.898	2.5E-05
YPL240C	HSP82	Heat Shock Protein	11183	8796	5222	3328	2506	3636	5035	2994	1933	1965	2790	4319	566	399	839	681		-1.725	2.4E-81	0.600	5.0E-13	0.818	2.0E-16	-1.507	6.5E-72		0.514	3.7E-03	0.349	2.2E-01	0.314	1.2E-01	0.479	2.2E-03		-1.219	2.1E-21	0.920	2.2E-12	1.109	1.2E-17	-1.030	1.0E-15
YOR237W	HES1	Homologous to kES1	18	8	2	1	6	4	4	1	7	21	6	10	4	3	6	12		-1.719	1.5E-01	-1.091	4.2E-01	1.559	NA	0.931	4.3E-01		0.896	NA	0.157	NA	-1.919	NA	-1.180	NA		NA	NA	NA	NA	NA	NA	NA	NA
YEL060C	PRB1	PRoteinase B	32758	25369	4237	2726	8475	11778	6799	7973	2275	2359	926	1511	700	459	538	434		-1.716	1.4E-64	-1.200	6.3E-35	-0.086	6.7E-01	-0.602	6.1E-08		0.694	2.1E-01	0.317	9.1E-01	0.506	3.2E-01	0.884	3.1E-02		-1.034	4.1E-03	-0.914	1.4E-02	0.393	2.9E-01	0.274	4.8E-01
YJR009C	TDH2	Triose-phosphate DeHydrogenase	64735	52881	34764	23770	21594	31748	19887	8259	8620	8348	15852	23798	2536	1796	1805	1639		-1.682	6.7E-129	0.962	2.4E-46	-0.161	1.2E-01	-2.804	0.0E+00		1.029	4.6E-06	0.215	8.5E-01	-0.085	8.3E-01	0.729	1.1E-03		-0.662	5.9E-03	1.148	2.7E-08	-0.264	2.9E-01	-2.074	3.7E-27
YOR084W	LPX1	Lipase of PeroXisomes	177	112	9	5	41	48	8	12	166	161	92	149	45	39	17	26		-1.662	1.3E-08	-0.710	2.0E-02	-0.799	9.2E-02	-1.751	2.6E-07		0.476	6.4E-01	-1.481	NA	-0.591	5.4E-01	1.366	1.2E-01		-1.189	3.3E-02	-2.222	7.9E-04	-1.383	2.6E-02	-0.351	7.1E-01
YJL037W	IRC18	Increased Recombination Centers	4	5	5	1	0	2	0	0	11	15	18	14	5	2	2	4		-1.623	1.8E-01	0.104	9.6E-01	-0.023	NA	-1.749	1.3E-01		-0.094	NA	1.403	NA	-1.607	NA	-3.104	NA		NA	NA	NA	NA	NA	NA	NA	NA
YPR002W	PDH1	prpD Homolog	331	292	193	117	72	127	27	15	115	81	138	238	27	25	11	8		-1.610	5.2E-06	0.665	5.8E-02	-1.301	2.6E-02	-3.576	4.1E-17		0.440	6.0E-01	0.488	NA	-0.198	8.6E-01	-0.247	7.7E-01		-1.180	6.6E-06	1.126	5.5E-06	-1.517	2.1E-05	-3.823	1.3E-33
YLR044C	PDC1	Pyruvate DeCarboxylase	510683	411123	143821	92307	259866	346797	350246	273808	55566	51960	45540	87287	16899	12063	14558	16162		-1.605	3.8E-14	0.009	9.9E-01	0.271	4.2E-01	-1.342	3.3E-10		1.499	6.4E-08	0.200	9.5E-01	0.563	1.1E-01	1.861	7.8E-13		-0.114	8.2E-01	0.180	6.5E-01	0.808	2.8E-05	0.514	9.3E-03
YLL024C	SSA2	Stress-Seventy subfamily A	45753	33539	16086	11226	14025	18088	22696	20306	6310	6215	8707	14437	1982	1426	2104	1841		-1.589	8.4E-98	0.610	5.9E-16	0.379	1.8E-05	-1.820	9.5E-133		0.792	2.0E-02	0.046	9.9E-01	0.858	8.4E-03	1.605	1.6E-09		-0.806	3.9E-03	0.626	3.9E-02	1.211	6.6E-07	-0.221	4.6E-01
YDR034C-D			0	5	1	0	2	1	1	0	19	25	18	31	4	8	6	3		-1.551	8.0E-02	-0.125	9.4E-01	-0.300	NA	-1.726	5.4E-02		1.282	NA	-0.057	NA	-0.544	NA	0.794	NA		NA	NA	NA	NA	NA	NA	NA	NA
YML123C	PHO84	PHOsphate metabolism	729	603	414	280	169	208	22	16	159	136	242	442	56	27	8	3		-1.550	6.1E-08	0.929	2.3E-04	-2.745	1.1E-06	-5.223	4.4E-26		0.228	7.9E-01	0.308	8.4E-01	0.169	9.0E-01	0.089	9.3E-01		-1.327	6.2E-12	1.209	6.5E-11	-2.598	5.4E-17	-5.135	1.9E-68
YPL277C			92	78	6	8	24	39	12	17	61	57	11	18	18	15	8	7		-1.540	4.0E-03	-2.292	1.1E-05	-0.980	2.7E-01	-0.229	8.2E-01		0.590	NA	0.892	NA	0.687	6.0E-01	0.385	7.8E-01		-0.960	2.0E-01	-1.419	9.7E-02	-0.302	7.0E-01	0.157	8.7E-01
YJL214W	HXT8	HeXose Transporter	25	19	1	3	17	16	2	4	8	10	12	4	2	3	6	6		-1.534	NA	-0.300	9.0E-01	1.408	NA	0.174	9.2E-01		1.649	NA	-0.907	NA	-3.069	NA	-0.513	NA		NA	NA	NA	NA	NA	NA	NA	NA
YAL067C	SEO1	Suppressor of sulfoxyde EthiOnine resistance	55	54	10	3	25	34	2	1	36	23	14	18	12	5	4	2		-1.520	6.1E-02	-1.126	2.0E-01	-1.327	NA	-1.721	9.4E-02		1.118	NA	0.185	NA	-2.239	NA	-1.307	NA		NA	NA	NA	NA	NA	NA	NA	NA
YIL164C	NIT1	NITrilase superfamily	1040	780	51	40	137	186	31	37	262	244	92	114	90	55	54	47		-1.518	1.1E-10	-1.542	8.0E-12	-0.351	4.1E-01	-0.327	3.4E-01		-0.475	4.8E-01	-0.592	NA	-1.110	4.2E-02	-0.993	5.6E-02		-2.003	7.9E-13	-2.157	5.1E-12	-1.468	3.3E-05	-1.315	5.5E-04
YLR053C			696	605	15	4	52	95	2	3	150	130	8	10	43	37	4	3		-1.506	2.0E-05	-4.214	3.0E-20	-3.361	1.7E-06	-0.653	5.3E-01		-1.166	4.1E-02	0.262	NA	-0.757	6.5E-01	-2.184	1.1E-01		NA	NA	NA	NA	NA	NA	NA	NA
YOR366W			0	0	0	0	0	1	0	0	9	8	5	9	4	1	4	1		-1.505	NA	-0.558	8.0E-01	0.165	NA	-0.782	6.5E-01		3.441	NA	0.000	NA	-0.813	NA	0.000	NA		NA	NA	NA	NA	NA	NA	NA	NA
YGR254W	ENO1	ENOlase	91289	74315	22226	14472	39057	49557	46109	36511	16098	15881	16732	24284	5433	3812	4648	4046		-1.504	2.2E-111	0.101	3.4E-01	0.081	4.8E-01	-1.524	5.9E-115		1.105	7.4E-07	-0.099	9.7E-01	0.608	1.9E-02	1.812	3.4E-19		-0.408	1.2E-01	-0.027	9.6E-01	0.663	1.1E-03	0.283	2.0E-01
YDR502C	SAM2	S-AdenosylMethionine requiring	33164	28196	8432	5289	12518	15783	7959	3780	4827	4673	4566	6659	1562	1193	1047	902		-1.492	7.8E-104	-0.018	9.2E-01	-0.338	8.4E-05	-1.812	5.4E-145		0.877	6.4E-09	0.024	9.9E-01	-0.243	2.4E-01	0.610	7.5E-05		-0.623	3.7E-04	-0.022	9.6E-01	-0.603	2.8E-04	-1.204	2.1E-15
YAL064W-B			0	0	0	0	0	0	0	0	9	11	10	6	4	2	4	2		-1.460	NA	-0.500	8.1E-01	0.161	NA	-0.800	6.0E-01		0.000	NA	0.000	NA	0.000	NA	0.000	NA		NA	NA	NA	NA	NA	NA	NA	NA
YJR078W	BNA2	Biosynthesis of Nicotinic Acid	413	335	187	132	55	98	98	86	81	81	138	213	26	23	22	21		-1.427	6.8E-05	0.850	6.7E-03	-0.031	9.7E-01	-2.307	4.5E-12		-0.383	6.9E-01	0.104	NA	1.099	8.3E-02	0.611	2.6E-01		-1.820	1.4E-10	0.926	2.3E-03	1.050	1.0E-03	-1.696	1.3E-09
YHR177W	ROF1	Regulator Of Fluffy	18	19	6	6	14	9	8	5	8	5	5	6	3	1	4	3		-1.426	NA	-0.478	8.5E-01	0.988	NA	0.040	9.8E-01		1.267	NA	1.057	NA	-1.113	NA	-0.902	NA		-0.160	9.5E-01	0.540	7.7E-01	-0.154	9.0E-01	-0.854	4.3E-01
YOR375C	GDH1	Glutamate DeHydrogenase	84178	68501	9993	6260	31679	41588	7360	6254	14811	14336	5463	8647	5221	3690	1306	1221		-1.423	1.7E-84	-1.316	2.0E-73	-1.645	1.9E-98	-1.752	4.9E-114		0.863	1.8E-03	0.254	8.4E-01	0.023	9.7E-01	0.632	1.9E-02		-0.568	3.1E-02	-1.091	4.6E-07	-1.647	5.9E-16	-1.124	6.3E-08
YOR389W			142	116	11	5	53	71	8	5	60	89	19	24	20	25	9	7		-1.415	4.5E-03	-2.047	1.9E-05	-1.357	6.7E-02	-0.725	3.4E-01		0.856	NA	0.193	NA	-1.165	3.1E-01	-0.502	7.1E-01		-0.569	3.2E-01	-1.883	1.3E-03	-2.540	1.4E-05	-1.227	1.1E-01
YHR216W	IMD2	IMP Dehydrogenase	1248	1088	1049	708	426	612	1396	960	355	375	1276	1720	121	102	425	356		-1.415	2.3E-20	1.787	8.7E-54	1.965	6.9E-39	-1.237	1.4E-26		0.731	8.5E-03	-0.022	9.9E-01	-0.013	9.8E-01	0.741	4.3E-04		-0.691	1.8E-04	1.737	2.7E-29	1.929	9.1E-35	-0.499	3.8E-03
YLL061W	MMP1	S-MethylMethionine Permease	545	462	194	127	206	265	165	77	262	238	261	426	89	65	89	88		-1.406	1.0E-11	0.188	5.4E-01	0.367	2.7E-01	-1.226	6.7E-10		0.806	1.6E-02	0.333	7.2E-01	-0.619	1.2E-01	-0.146	7.3E-01		-0.607	1.1E-02	0.494	7.0E-02	-0.277	3.0E-01	-1.377	4.0E-10
YLR259C	HSP60	Heat Shock Protein	25977	20150	8355	5459	7275	9968	9536	8085	3736	4116	4624	6886	1397	1039	1136	1056		-1.399	2.7E-59	0.289	3.3E-03	0.016	9.4E-01	-1.672	6.1E-85		0.477	2.1E-01	0.151	9.6E-01	0.826	5.9E-03	1.152	5.7E-06		-0.931	6.4E-05	0.410	1.9E-01	0.817	2.9E-04	-0.525	2.4E-02
YPL056C	LCL1	Long Chronological Lifespan	0	0	2	0	0	1	0	0	11	8	9	23	5	1	7	6		-1.398	NA	0.441	8.0E-01	1.309	NA	-0.530	6.7E-01		3.338	NA	4.114	NA	-1.973	NA	-2.748	NA		NA	NA	NA	NA	NA	NA	NA	NA
YFL041W-A			0	0	0	0	0	0	0	0	5	14	5	8	4	2	3	4		-1.396	NA	-0.827	6.6E-01	0.413	NA	-0.156	9.4E-01		0.000	NA	0.000	NA	0.000	NA	0.000	NA		NA	NA	NA	NA	NA	NA	NA	NA
YFL057C	AAD16	Aryl Alcohol Dehydrogenase	0	0	0	0	0	0	0	0	18	20	19	14	7	5	15	15		-1.372	1.3E-01	-0.403	7.5E-01	1.491	1.2E-01	0.521	5.6E-01		0.000	NA	0.000	NA	0.000	NA	0.000	NA		NA	NA	NA	NA	NA	NA	NA	NA
YDR261W-B			14	15	0	1	3	1	1	4	28	24	15	28	14	3	10	2		-1.364	1.2E-01	-0.557	6.4E-01	-0.330	8.3E-01	-1.136	2.3E-01		-0.958	NA	-2.101	NA	1.464	NA	2.608	NA		NA	NA	NA	NA	NA	NA	NA	NA
YPL061W	ALD6	ALdehyde Dehydrogenase	34502	28285	17614	11307	11352	16363	29692	13383	4096	3976	6672	10524	1457	1108	2276	2031		-1.361	5.0E-79	0.822	2.1E-33	0.912	1.0E-33	-1.271	2.6E-76		0.670	8.1E-04	0.233	7.2E-01	0.415	6.3E-02	0.852	1.0E-06		-0.699	3.3E-04	1.026	6.1E-09	1.307	1.5E-14	-0.418	2.8E-02
YHR179W	OYE2	Old Yellow Enzyme	16733	13498	6037	3898	6096	7911	4561	2422	2209	2240	2919	4276	816	608	624	627		-1.352	2.8E-48	0.434	4.2E-06	-0.017	9.4E-01	-1.803	5.6E-86		0.743	1.0E-05	0.135	9.0E-01	-0.275	2.1E-01	0.333	6.9E-02		-0.617	1.2E-05	0.540	1.8E-04	-0.313	3.5E-02	-1.471	1.0E-31
YIL165C			7	4	1	0	2	2	0	0	154	179	59	102	61	47	40	38		-1.332	2.5E-06	-1.325	1.1E-06	-0.306	5.6E-01	-0.314	4.4E-01		0.371	9.0E-01	0.055	NA	-2.352	3.8E-01	-2.036	5.1E-01		NA	NA	NA	NA	NA	NA	NA	NA
YOR298W	MUM3	MUddled Meiosis	1	4	1	0	1	0	0	0	11	10	10	10	5	2	5	2		-1.312	NA	-0.292	8.9E-01	0.162	NA	-0.858	5.3E-01		-0.517	NA	0.107	NA	-0.842	NA	-1.466	NA		NA	NA	NA	NA	NA	NA	NA	NA
YER088C-A			2	1	0	0	1	1	2	0	58	39	22	34	11	20	11	9		-1.309	2.9E-02	-1.053	9.4E-02	-0.511	6.2E-01	-0.767	2.9E-01		1.216	NA	0.234	NA	1.218	NA	2.200	NA		NA	NA	NA	NA	NA	NA	NA	NA
YCL009C	ILV6	IsoLeucine Valine	7975	6816	1827	1126	3474	4616	3682	2239	1124	1109	1073	1671	406	329	427	387		-1.307	2.5E-35	0.031	9.0E-01	0.308	3.5E-02	-1.030	2.7E-23		0.931	6.9E-11	-0.191	6.9E-01	-0.017	9.6E-01	1.105	7.6E-16		-0.383	6.5E-03	-0.189	3.5E-01	0.267	4.9E-02	0.073	6.5E-01
YOL099C			0	1	0	0	0	0	0	0	5	4	2	5	2	1	4	3		-1.302	NA	-0.661	8.1E-01	1.391	NA	0.751	7.0E-01		0.355	NA	1.415	NA	0.000	NA	0.000	NA		NA	NA	NA	NA	NA	NA	NA	NA
YCR012W	PGK1	3-PhosphoGlycerate Kinase	367715	267712	97313	63103	125324	165034	162739	125036	45532	45271	51079	79456	17700	12548	15284	13854		-1.300	8.9E-81	0.256	1.4E-03	0.119	2.5E-01	-1.437	3.3E-99		0.674	1.1E-02	-0.061	9.8E-01	0.657	1.2E-02	1.392	4.6E-11		-0.634	5.4E-03	0.166	7.0E-01	0.750	2.3E-04	-0.050	8.5E-01
YJR103W	URA8	URAcil requiring	2429	1963	960	627	673	944	861	714	612	604	897	1361	226	177	197	192		-1.298	5.3E-23	0.629	1.5E-07	0.113	6.7E-01	-1.815	1.1E-46		0.350	4.5E-01	0.078	9.8E-01	0.649	5.5E-02	0.921	6.9E-04		-0.957	2.2E-05	0.679	5.5E-03	0.741	1.0E-03	-0.895	3.2E-05
YKR041W			53	48	14	11	43	47	62	36	22	15	28	27	4	8	11	15		-1.296	1.5E-01	0.360	7.7E-01	1.263	2.2E-01	-0.393	6.7E-01		1.648	NA	-0.186	NA	-0.428	7.6E-01	1.405	1.1E-01		0.331	7.0E-01	0.133	9.2E-01	0.820	6.0E-02	1.018	5.1E-02
YMR186W	HSC82		57144	44668	21608	14614	15890	23451	25915	22347	7790	7502	10430	15510	2936	2262	3096	2571		-1.263	8.4E-99	0.501	3.3E-17	0.284	5.2E-05	-1.480	6.8E-140		0.380	3.5E-01	0.192	9.3E-01	0.834	3.6E-03	1.023	4.1E-05		-0.891	3.2E-04	0.664	1.3E-02	1.092	1.6E-06	-0.464	6.0E-02
YLR324W	PEX30	PEroXisome related	910	763	238	162	330	448	332	236	185	157	122	236	73	44	40	56		-1.263	9.8E-06	-0.222	6.4E-01	-0.098	8.8E-01	-1.139	1.1E-04		0.650	2.1E-01	0.334	8.4E-01	0.415	4.4E-01	0.732	7.4E-02		-0.619	3.8E-03	0.084	8.7E-01	0.287	2.1E-01	-0.416	6.1E-02
YCL043C	PDI1	Protein Disulfide Isomerase	27943	21357	8916	5713	10181	14404	12442	10422	2911	2754	2731	4537	1126	816	1008	935		-1.254	1.4E-46	0.084	5.9E-01	0.170	2.1E-01	-1.169	2.9E-41		0.746	1.5E-02	0.340	6.9E-01	0.536	9.5E-02	0.942	2.5E-04		-0.518	6.1E-02	0.395	2.1E-01	0.682	2.9E-03	-0.230	3.7E-01
YER152C			1342	1026	254	176	602	725	549	495	361	377	323	455	126	125	116	104		-1.251	1.6E-12	-0.180	5.1E-01	-0.039	9.3E-01	-1.111	9.1E-10		0.922	2.5E-02	-0.097	9.8E-01	0.500	2.9E-01	1.519	8.0E-06		-0.333	4.5E-01	-0.304	5.4E-01	0.432	1.4E-01	0.403	1.8E-01
YBR085W	AAC3	ADP/ATP Carrier	65	77	50	30	27	44	31	15	36	40	96	131	14	12	10	22		-1.251	2.4E-02	1.326	2.0E-03	0.481	5.8E-01	-2.096	2.0E-06		0.721	NA	-0.004	NA	-0.380	7.5E-01	0.345	7.1E-01		-0.538	4.1E-01	1.294	3.1E-03	0.081	9.0E-01	-1.751	6.3E-05
YOR083W	WHI5	WHIskey	417	294	95	43	213	228	174	284	61	54	55	77	27	13	18	10		-1.245	9.8E-03	-0.055	9.6E-01	-0.347	6.9E-01	-1.538	1.5E-03		1.087	3.2E-01	-0.177	NA	1.305	1.7E-01	2.569	4.4E-04		-0.171	9.1E-01	-0.261	8.2E-01	0.926	7.0E-02	1.016	4.8E-02
YNL241C	ZWF1	ZWischenFerment	7845	6185	2251	1304	2615	3362	2496	2307	1226	1208	1164	1868	505	343	358	378		-1.234	4.7E-26	0.046	8.6E-01	-0.028	9.2E-01	-1.308	4.8E-29		0.509	2.9E-01	0.133	9.8E-01	0.527	2.0E-01	0.903	5.5E-03		-0.736	1.1E-02	0.149	8.0E-01	0.479	8.3E-02	-0.407	1.4E-01
YLR109W	AHP1	Alkyl HydroPeroxide reductase	60001	53531	17823	11417	32130	43466	30371	11655	7531	7273	8224	14339	3011	2226	2225	2376		-1.209	5.8E-14	0.325	1.4E-01	-0.007	9.8E-01	-1.541	1.3E-22		1.113	9.7E-05	-0.113	9.8E-01	-0.186	6.6E-01	1.041	1.0E-04		-0.104	8.7E-01	0.182	7.2E-01	-0.211	4.5E-01	-0.497	4.0E-02
YLL052C	AQY2	AQuaporin from Yeast	89	68	1	3	3	9	6	1	31	28	13	20	12	9	12	3		-1.196	1.3E-01	-1.102	1.8E-01	-0.354	8.0E-01	-0.448	6.6E-01		-2.042	NA	-1.982	NA	0.290	NA	0.231	NA		NA	NA	NA	NA	NA	NA	NA	NA
YPR007C	REC8	RECombination	2	2	1	2	0	3	0	0	8	6	7	7	3	2	6	5		-1.193	NA	-0.223	9.3E-01	1.301	NA	0.332	8.3E-01		1.215	NA	2.026	NA	-3.489	NA	-4.299	NA		NA	NA	NA	NA	NA	NA	NA	NA
YFL055W	AGP3	high-Affinity Glutamine Permease	369	319	134	73	91	122	41	18	110	132	102	160	44	42	25	32		-1.192	2.1E-04	-0.155	7.9E-01	-0.432	4.3E-01	-1.469	9.7E-06		-0.005	1.0E+00	0.573	NA	-0.705	2.8E-01	-1.284	8.4E-03		-1.206	1.8E-06	0.391	3.2E-01	-1.157	4.9E-04	-2.754	3.7E-20
YML131W			1636	1456	308	170	432	550	319	256	272	287	145	260	122	79	75	50		-1.191	3.3E-08	-0.746	6.5E-04	-0.524	1.0E-01	-0.969	6.5E-05		0.033	9.8E-01	0.202	9.5E-01	0.532	2.3E-01	0.363	3.9E-01		-1.166	4.2E-08	-0.573	3.3E-02	-0.016	9.6E-01	-0.608	1.0E-02
YAL012W	CYS3	CYStathionine gamma-lyase	27247	21327	9794	6769	11284	15396	15191	12855	1539	1619	2035	3272	724	424	726	677		-1.188	2.5E-11	0.476	2.4E-02	0.477	3.3E-02	-1.187	1.0E-11		0.821	1.9E-02	0.160	9.6E-01	0.407	3.0E-01	1.068	2.2E-04		-0.376	2.5E-01	0.606	2.3E-02	0.857	1.5E-04	-0.125	6.6E-01
YOL058W	ARG1	ARGinine requiring	16107	12100	6416	4013	6058	8373	3033	3562	1989	1839	2842	4333	802	580	412	318		-1.178	2.7E-42	0.643	3.2E-15	-0.760	3.2E-13	-2.581	6.4E-176		0.711	1.8E-01	0.095	9.8E-01	0.508	3.1E-01	1.124	3.4E-03		-0.477	3.4E-01	0.709	9.1E-02	-0.282	4.8E-01	-1.468	2.3E-06
YIR028W	DAL4	Degradation of Allantoin	209	159	32	17	111	131	10	6	72	79	32	43	35	20	7	4		-1.178	9.9E-03	-1.264	4.4E-03	-2.154	1.5E-03	-2.068	1.2E-03		1.079	NA	0.518	NA	-1.042	3.4E-01	-0.481	6.8E-01		-0.103	9.1E-01	-0.776	1.2E-01	-3.217	3.0E-11	-2.545	1.7E-06
YGL026C	TRP5	TRyPtophan	33369	25917	10123	6763	12875	16304	13607	8214	4026	3953	4871	7300	1697	1212	1611	1592		-1.167	9.7E-43	0.347	1.9E-04	0.314	2.5E-03	-1.200	1.4E-46		0.650	6.3E-04	0.023	9.9E-01	0.001	1.0E+00	0.628	3.2E-04		-0.526	6.6E-04	0.341	5.6E-02	0.292	6.0E-02	-0.575	3.7E-05
YLR041W			0	0	0	0	0	0	0	0	11	6	9	4	2	4	5	3		-1.165	NA	-0.533	8.1E-01	0.526	NA	-0.105	9.6E-01		0.000	NA	0.000	NA	0.000	NA	0.000	NA		NA	NA	NA	NA	NA	NA	NA	NA
YLR438W	CAR2	Catabolism of ARginine	830	650	1894	1121	635	753	4834	7747	88	86	589	879	29	34	158	150		-1.163	3.3E-05	2.815	5.9E-56	2.446	1.5E-22	-1.533	1.6E-20		1.565	1.0E-01	0.373	9.6E-01	1.669	4.9E-02	2.860	1.3E-05		0.411	6.2E-01	3.160	5.3E-16	4.068	9.1E-27	1.319	1.5E-03
YAL005C	SSA1	Stress-Seventy subfamily A	38700	31129	10308	7142	11576	16641	25326	11267	3682	3848	3954	6353	1584	1172	1694	1555		-1.160	5.5E-45	0.180	9.5E-02	0.405	1.8E-05	-0.935	1.7E-30		0.343	2.8E-01	0.006	1.0E+00	0.657	5.2E-03	0.995	4.9E-07		-0.825	3.7E-05	0.157	7.1E-01	1.043	2.0E-08	0.061	8.1E-01
YGR087C	PDC6	Pyruvate DeCarboxylase	928	777	179	132	329	426	76	56	172	183	97	169	78	53	26	24		-1.151	1.5E-05	-0.694	1.3E-02	-1.223	7.2E-04	-1.679	9.0E-08		0.472	3.4E-01	0.421	6.8E-01	-0.544	3.2E-01	-0.493	3.1E-01		-0.685	1.8E-03	-0.298	4.0E-01	-1.788	4.6E-15	-2.175	8.8E-21
YLL062C	MHT1	S-Methylmethionine-Homocysteine methylTransferase	386	327	102	69	119	169	98	29	114	106	96	186	44	37	38	32		-1.143	3.9E-04	0.070	9.2E-01	-0.054	9.4E-01	-1.268	6.5E-05		0.325	7.2E-01	0.045	NA	-0.456	5.0E-01	-0.176	7.9E-01		-0.826	2.1E-02	0.087	9.2E-01	-0.538	1.5E-01	-1.451	1.4E-05
YGR153W			83	84	16	9	46	58	14	12	44	44	21	22	22	11	10	9		-1.140	6.3E-02	-1.265	3.6E-02	-0.617	5.3E-01	-0.491	5.5E-01		0.944	NA	0.685	NA	-0.624	6.0E-01	-0.365	7.6E-01		-0.200	8.5E-01	-0.615	4.8E-01	-1.267	1.8E-02	-0.852	1.9E-01
YCR073W-A	SOL2	Suppressor Of Los1-1	1623	1319	417	243	769	949	1097	1148	241	252	241	430	89	94	97	96		-1.122	2.1E-07	0.163	6.5E-01	0.228	5.5E-01	-1.057	5.1E-07		0.847	1.3E-01	-0.157	9.8E-01	1.001	4.5E-02	2.005	2.4E-07		-0.279	6.4E-01	-0.026	9.8E-01	1.198	5.4E-05	0.946	1.7E-03
YBR128C	ATG14	AuTophaGy related	39	39	13	7	23	36	23	10	32	30	22	37	11	12	19	5		-1.121	1.2E-01	-0.345	7.5E-01	0.173	8.9E-01	-0.603	4.4E-01		1.198	NA	0.532	NA	-0.301	8.5E-01	0.365	7.7E-01		0.067	9.6E-01	0.160	9.2E-01	-0.142	8.5E-01	-0.235	7.8E-01
YGR204W	ADE3	ADEnine requiring	25254	21898	9472	6131	12010	16080	12237	8695	5216	5008	6645	10353	2168	1669	2035	1872		-1.120	4.0E-56	0.466	8.5E-11	0.191	4.8E-02	-1.395	4.1E-89		0.866	1.5E-06	0.110	9.6E-01	0.157	5.4E-01	0.914	7.9E-08		-0.262	2.7E-01	0.547	1.6E-03	0.324	6.2E-02	-0.484	2.6E-03
YHR183W	GND1	6-phosphoGlucoNateDehydrogenase	79525	60282	16431	11456	24508	33631	16120	14689	10776	10240	8988	13397	4493	3402	1932	1707		-1.120	8.9E-75	-0.170	2.6E-02	-0.953	1.6E-47	-1.903	1.1E-199		0.352	4.7E-01	0.035	9.9E-01	0.863	6.6E-03	1.180	1.3E-05		-0.776	6.2E-03	-0.164	7.7E-01	-0.117	7.3E-01	-0.729	4.0E-03
YGL062W	PYC1	PYruvate Carboxylase	12712	10589	9661	5680	5009	6689	8267	5541	4010	3897	9055	14677	1659	1308	2839	2642		-1.119	1.5E-47	1.313	2.7E-73	1.050	1.0E-40	-1.381	8.5E-80		0.620	9.1E-04	0.242	6.6E-01	-0.050	8.8E-01	0.328	8.1E-02		-0.506	1.8E-03	1.526	3.6E-30	0.976	2.6E-12	-1.056	1.1E-14
YLL055W	YCT1	Yeast Cysteine Transporter	1002	911	478	299	345	487	229	143	299	285	357	570	130	91	135	116		-1.111	8.0E-10	0.398	3.9E-02	0.348	2.0E-01	-1.161	8.6E-12		0.397	2.6E-01	0.466	2.8E-01	-0.765	1.0E-02	-0.834	5.1E-04		-0.722	3.1E-05	0.835	5.1E-07	-0.438	2.7E-02	-1.995	9.4E-33
YGL253W	HXK2	HeXoKinase	29087	23000	11683	7246	10518	14230	11858	11029	4545	4545	7140	10828	2036	1446	1707	1463		-1.096	1.9E-52	0.719	5.1E-25	0.031	8.4E-01	-1.784	5.9E-141		0.522	2.0E-01	-0.010	1.0E+00	0.684	4.4E-02	1.215	8.9E-06		-0.584	6.1E-02	0.680	2.1E-02	0.689	8.3E-03	-0.575	2.7E-02
YGR016W			88	79	16	17	35	58	37	15	23	31	26	48	15	6	17	13		-1.094	1.3E-01	0.168	8.9E-01	0.693	4.7E-01	-0.569	4.3E-01		0.721	NA	-0.307	NA	-0.817	4.5E-01	0.210	8.5E-01		-0.376	6.6E-01	-0.165	8.9E-01	-0.147	8.2E-01	-0.357	5.8E-01
YCR088W	ABP1	Actin Binding Protein	16388	12392	3587	2413	4730	6783	4810	3926	1154	1140	892	1358	501	379	287	267		-1.089	4.3E-25	-0.292	1.5E-02	-0.504	1.7E-04	-1.301	1.3E-31		0.262	5.9E-01	0.215	9.0E-01	0.911	1.9E-03	0.958	2.1E-04		-0.837	3.2E-04	-0.106	8.4E-01	0.384	1.1E-01	-0.346	1.5E-01
YER018C	SPC25	Spindle Pole Component	503	370	77	47	285	354	339	459	58	61	45	56	29	17	23	28		-1.089	2.1E-02	-0.482	4.2E-01	0.332	6.6E-01	-0.275	6.4E-01		1.149	1.8E-01	-0.164	NA	0.874	3.0E-01	2.186	4.0E-04		0.051	9.6E-01	-0.674	2.9E-01	1.178	3.8E-03	1.902	1.9E-06
YOR358W	HAP5	Heme Activator Protein	194	155	42	24	88	110	115	116	76	85	84	112	37	25	42	39		-1.089	3.4E-03	0.032	9.7E-01	0.553	2.9E-01	-0.567	1.4E-01		0.774	3.3E-01	-0.273	NA	0.482	5.2E-01	1.528	4.3E-03		-0.323	6.5E-01	-0.270	7.6E-01	1.013	5.6E-03	0.960	1.8E-02
YJR021C	REC107	RECombination	97	94	22	15	63	81	44	19	86	65	57	88	33	25	35	34		-1.084	6.5E-03	-0.321	5.8E-01	0.416	5.0E-01	-0.348	4.6E-01		1.169	6.3E-02	0.119	NA	-0.902	1.9E-01	0.148	8.6E-01		0.077	9.4E-01	-0.230	8.2E-01	-0.511	2.6E-01	-0.205	7.3E-01
YHR180W			21	8	7	5	3	9	5	2	10	13	14	21	6	3	9	8		-1.075	3.5E-01	0.341	8.3E-01	1.092	NA	-0.324	7.7E-01		0.288	NA	0.587	NA	-1.127	NA	-1.426	NA		NA	NA	NA	NA	NA	NA	NA	NA
YOL086C	ADH1	Alcohol DeHydrogenase	305235	255976	96224	62895	135808	179380	172189	112542	35663	33244	40550	64178	15770	11123	11085	10857		-1.071	6.8E-41	0.335	2.2E-04	-0.115	3.7E-01	-1.520	1.4E-82		0.735	7.4E-05	0.022	9.9E-01	0.724	1.3E-04	1.437	3.5E-19		-0.344	3.8E-02	0.328	5.3E-02	0.585	1.6E-05	-0.086	6.2E-01
YER179W	DMC1	Disrupted Meiotic cDNA	55	32	4	7	22	25	15	15	25	18	9	18	12	5	8	6		-1.066	2.4E-01	-0.954	3.4E-01	-0.099	NA	-0.211	8.6E-01		0.696	NA	0.209	NA	0.239	NA	0.727	NA		-0.375	8.0E-01	-0.771	5.9E-01	0.113	9.0E-01	0.509	6.0E-01
YDR516C	EMI2	Early Meiotic Induction	2333	1921	1097	669	652	918	1303	1036	368	328	412	751	142	128	122	118		-1.064	3.0E-09	0.457	1.5E-02	-0.013	9.8E-01	-1.533	5.6E-19		0.116	8.8E-01	0.440	5.9E-01	1.386	1.5E-05	1.061	2.5E-04		-0.955	5.5E-06	0.867	3.7E-05	1.348	5.7E-12	-0.475	2.8E-02
YFR053C	HXK1	HeXoKinase	10479	8700	2833	1810	2717	3407	4063	3037	1323	1075	888	1654	523	411	327	287		-1.063	3.8E-17	-0.202	2.6E-01	-0.444	5.9E-03	-1.305	4.7E-24		-0.082	9.1E-01	0.329	6.9E-01	1.434	1.8E-08	1.024	2.9E-05		-1.152	4.0E-11	0.096	8.2E-01	0.964	4.7E-08	-0.284	1.6E-01
YIR029W	DAL2	Degradation of Allantoin	996	876	68	39	367	435	44	21	256	220	73	107	105	81	14	23		-1.060	1.5E-05	-1.662	2.2E-12	-2.160	3.4E-10	-1.558	8.0E-06		0.340	5.4E-01	-0.307	8.9E-01	-0.752	1.9E-01	-0.105	8.8E-01		-0.727	1.2E-03	-1.998	3.8E-17	-2.936	8.5E-29	-1.665	8.3E-08
YJR045C	SSC1	Stress-Seventy subfamily C	37027	28091	11321	7296	10148	13937	12386	13517	3452	3394	3548	5782	1499	1180	1373	1292		-1.058	2.5E-38	0.173	1.1E-01	0.157	2.1E-01	-1.074	2.9E-40		0.121	9.0E-01	0.199	9.6E-01	0.810	5.3E-02	0.732	5.4E-02		-0.945	5.4E-03	0.342	5.4E-01	0.939	2.5E-03	-0.348	3.1E-01
YER089C	PTC2	Phosphatase Two C	2847	2081	582	350	1383	1855	1474	1658	596	582	477	658	251	210	233	199		-1.055	7.9E-15	-0.307	5.4E-02	0.063	8.3E-01	-0.686	1.4E-06		0.950	4.9E-02	0.071	9.9E-01	0.755	1.2E-01	1.634	1.3E-05		-0.112	9.1E-01	-0.263	7.0E-01	0.787	2.0E-02	0.939	3.8E-03
YLR180W	SAM1	S-AdenosylMethionine requiring	37166	30565	10139	6683	17999	23191	13801	11513	4622	4601	5134	7051	2099	1542	1412	1331		-1.051	6.0E-39	0.151	1.8E-01	-0.239	2.5E-02	-1.441	6.5E-72		0.834	2.7E-03	0.016	1.0E+00	0.337	3.1E-01	1.155	1.5E-06		-0.225	5.9E-01	0.139	7.8E-01	0.073	8.0E-01	-0.291	2.3E-01
YGR192C	TDH3	Triose-phosphate DeHydrogenase	367845	309581	104547	69935	185915	258365	212833	95206	62068	58808	61777	94935	28430	19573	23950	20552		-1.048	3.9E-55	0.109	3.0E-01	0.063	6.0E-01	-1.095	1.5E-60		0.931	5.0E-07	0.112	9.6E-01	0.095	7.5E-01	0.914	2.4E-07		-0.125	7.7E-01	0.193	5.8E-01	0.137	5.5E-01	-0.181	4.0E-01
YKL210W	UBA1	UBiquitin Activating	18047	14925	6615	3998	5815	8043	6489	4656	2897	2924	3649	5450	1326	981	1136	995		-1.044	3.9E-42	0.382	1.1E-06	0.050	7.5E-01	-1.376	4.2E-74		0.287	3.2E-01	0.145	9.3E-01	0.413	7.1E-02	0.555	3.5E-03		-0.766	5.9E-06	0.498	8.2E-03	0.439	1.2E-02	-0.825	1.9E-07
YBR294W	SUL1	SULfate	2949	2633	426	279	1143	1400	102	77	924	868	385	562	376	332	58	45		-1.038	1.0E-16	-1.179	2.3E-22	-2.630	1.4E-44	-2.489	1.8E-41		0.403	1.4E-01	0.363	4.9E-01	-0.458	2.1E-01	-0.418	2.2E-01		-0.641	5.5E-04	-0.843	2.8E-06	-3.103	5.9E-61	-2.901	6.9E-50
YCL030C	HIS4	HIStidine requiring	26674	20490	9426	6143	10235	13877	12791	11142	4729	4572	5853	8993	2112	1590	2123	1839		-1.037	1.6E-53	0.409	2.0E-09	0.261	1.4E-03	-1.184	3.1E-72		0.568	1.0E-01	0.171	9.5E-01	0.544	8.7E-02	0.941	2.4E-04		-0.478	1.2E-01	0.551	5.8E-02	0.779	1.0E-03	-0.250	3.6E-01
YBR009C	HHF1	Histone H Four	4754	5559	1060	649	3148	3698	1181	428	2024	1749	1354	1909	914	597	495	502		-1.036	1.1E-20	-0.462	1.0E-04	-0.420	2.3E-03	-0.993	4.6E-18		0.939	1.5E-02	0.015	1.0E+00	-1.039	5.5E-03	-0.115	8.1E-01		-0.107	9.0E-01	-0.475	2.6E-01	-1.474	6.9E-08	-1.106	7.0E-05
YDL066W	IDP1	Isocitrate Dehydrogenase, NADP-specific	17656	14162	3582	2291	5649	7924	4346	3265	3027	2916	2028	3178	1366	1008	833	686		-1.032	1.9E-40	-0.458	6.9E-09	-0.482	1.2E-07	-1.056	6.9E-39		0.297	3.6E-01	0.195	8.5E-01	0.436	8.4E-02	0.538	1.3E-02		-0.744	1.1E-04	-0.293	3.0E-01	-0.071	7.8E-01	-0.522	5.2E-03
YBR092C	PHO3	PHOsphate metabolism	905	675	576	352	418	510	344	300	231	217	393	612	100	79	94	95		-1.028	2.9E-07	0.900	1.4E-07	0.242	4.8E-01	-1.685	8.6E-21		0.769	7.2E-02	0.503	5.7E-01	0.021	9.8E-01	0.287	5.0E-01		-0.266	5.7E-01	1.373	1.0E-08	0.242	4.3E-01	-1.397	4.1E-09
YML008C	ERG6	ERGosterol biosynthesis	4958	4228	1341	799	1795	2476	1063	779	1264	1192	1119	1679	539	443	370	359		-1.025	2.5E-23	-0.074	7.1E-01	-0.268	7.4E-02	-1.219	4.0E-31		0.410	1.5E-01	0.132	9.5E-01	-0.170	6.0E-01	0.109	7.2E-01		-0.621	9.8E-04	0.029	9.5E-01	-0.459	1.4E-02	-1.110	2.5E-11
YOR382W	FIT2	Facilitator of Iron Transport	317	259	117	73	106	147	202	129	41	33	35	64	20	10	21	16		-1.022	8.8E-02	0.140	9.0E-01	0.474	5.9E-01	-0.687	2.4E-01		0.320	7.8E-01	0.421	NA	0.670	3.5E-01	0.569	3.2E-01		-0.702	6.5E-03	0.539	7.3E-02	1.113	1.5E-06	-0.128	6.8E-01
YDL227C	HO	HOmothallic switching endonuclease	1968	1634	401	265	702	864	44	45	473	490	374	610	210	178	18	13		-1.013	1.7E-10	-0.241	2.7E-01	-3.492	4.5E-30	-4.264	3.6E-47		0.315	4.5E-01	-0.020	9.9E-01	0.107	9.0E-01	0.442	4.1E-01		-0.706	1.9E-03	-0.288	4.2E-01	-3.392	1.1E-44	-3.809	1.7E-54
YBR284W			32	33	16	11	19	12	7	3	44	39	30	29	23	11	17	18		-1.012	9.7E-02	-0.713	3.0E-01	0.229	8.2E-01	-0.070	9.4E-01		0.471	NA	1.611	NA	-1.185	3.6E-01	-2.326	2.2E-02		NA	NA	NA	NA	NA	NA	NA	NA
YGR154C	GTO1	Glutathione Transferase Omega-like	68	69	10	5	21	37	10	4	58	69	31	65	33	19	20	23		-1.009	3.5E-02	-0.699	1.9E-01	-0.092	9.2E-01	-0.402	4.9E-01		0.241	NA	-0.341	NA	-1.229	2.3E-01	-0.647	5.7E-01		-0.780	3.0E-01	-1.072	2.4E-01	-1.341	6.0E-02	-1.049	2.2E-01
YMR088C	VBA1	Vacuolar Basic Amino acid transporter	1773	1714	176	85	501	656	183	87	919	867	283	443	423	305	175	126		-1.004	6.0E-16	-1.564	7.8E-38	-1.115	1.3E-13	-0.555	5.3E-04		-0.097	8.6E-01	-0.033	9.9E-01	-0.272	4.5E-01	-0.336	3.2E-01		-1.109	4.4E-08	-1.634	1.0E-14	-1.415	6.5E-11	-0.890	2.6E-04
YLL039C	UBI4	Ubiquitin	11753	9620	2347	1575	2122	3016	4037	3059	1369	1344	1047	1539	619	485	657	523		-1.002	3.3E-26	-0.329	1.3E-03	0.253	5.4E-02	-0.420	3.2E-05		-0.564	3.2E-02	0.062	9.8E-01	1.005	9.9E-06	0.379	1.2E-01		-1.574	1.6E-19	-0.295	3.1E-01	1.232	4.6E-12	-0.047	8.5E-01
YKL103C	APE1	AminoPeptidase	12035	9984	2447	1525	3220	4206	3889	3465	1439	1459	1083	1605	673	510	552	435		-1.000	7.0E-26	-0.370	2.4E-04	-0.103	5.6E-01	-0.733	1.2E-13		-0.069	9.3E-01	0.067	9.8E-01	0.906	3.1E-03	0.770	6.1E-03		-1.078	6.7E-06	-0.332	3.9E-01	0.775	1.3E-03	0.030	9.3E-01
YHR047C	AAP1	Arginine/alanine AminoPeptidase	1939	1565	734	455	586	771	1010	805	440	408	590	896	179	165	274	208		-0.999	2.1E-11	0.546	1.1E-04	0.635	2.1E-04	-0.910	3.4E-11		0.127	8.5E-01	0.063	9.8E-01	0.577	8.3E-02	0.642	2.1E-02		-0.878	5.8E-05	0.580	1.9E-02	1.185	4.6E-09	-0.273	2.5E-01
YKR034W	DAL80	Degradation of Allantoin	1677	1514	3	5	585	702	16	16	411	419	8	19	197	143	5	8		-0.998	4.7E-07	-5.213	4.8E-56	-4.543	2.9E-23	-0.328	6.9E-01		0.189	7.6E-01	-1.258	5.4E-01	-0.051	9.7E-01	1.395	1.9E-01		-0.816	3.1E-04	-6.495	8.4E-31	-4.610	3.4E-46	1.070	1.6E-01
YML126C	ERG13	ERGosterol biosynthesis	8254	7115	2550	1671	3433	4387	2955	1303	1191	1079	1284	2132	539	393	451	468		-0.992	1.1E-17	0.316	1.6E-02	0.153	4.4E-01	-1.156	1.3E-24		0.517	8.3E-02	-0.006	1.0E+00	-0.354	2.4E-01	0.169	5.8E-01		-0.484	3.2E-02	0.280	3.5E-01	-0.221	3.2E-01	-0.985	4.1E-08
YLL056C			28	34	7	7	3	9	2	4	76	55	30	63	34	20	32	39		-0.992	3.3E-02	-0.782	1.2E-01	0.581	3.6E-01	0.371	4.9E-01		-0.912	NA	0.816	NA	-0.802	6.2E-01	-2.530	2.3E-02		NA	NA	NA	NA	NA	NA	NA	NA
YOR374W	ALD4	ALdehyde Dehydrogenase	8577	7419	1785	1169	2242	3063	3810	3220	1135	1089	902	1316	525	392	649	542		-0.985	1.0E-22	-0.263	2.3E-02	0.538	2.0E-06	-0.184	1.3E-01		-0.114	8.6E-01	-0.002	1.0E+00	0.677	2.3E-02	0.564	3.9E-02		-1.109	3.7E-07	-0.293	4.3E-01	1.190	1.7E-08	0.374	1.2E-01
YER091C	MET6	METhionine requiring	166098	135305	53896	33079	56046	81528	45122	23981	29031	27403	32945	49305	13267	10019	8508	6989		-0.985	5.4E-74	0.282	1.7E-06	-0.426	2.1E-13	-1.693	1.5E-216		0.341	1.5E-02	0.091	9.3E-01	0.158	3.2E-01	0.409	6.3E-04		-0.652	3.3E-06	0.344	4.1E-02	-0.291	5.3E-02	-1.287	1.2E-24
YMR230W-A			0	0	0	0	0	0	0	0	3	9	14	14	3	2	4	5		-0.983	NA	0.995	5.3E-01	1.026	NA	-0.952	4.6E-01		0.000	NA	0.000	NA	0.000	NA	0.000	NA		NA	NA	NA	NA	NA	NA	NA	NA
YDR098C-B			0	3	2	0	0	1	0	0	12	3	4	12	2	4	9	9		-0.982	NA	-0.214	9.3E-01	1.719	NA	0.952	4.5E-01		-0.171	NA	1.687	NA	-2.360	NA	-4.218	NA		NA	NA	NA	NA	NA	NA	NA	NA
YGR285C	ZUO1	ZUOtin	15969	11405	4914	3131	7286	10462	10092	11716	2157	2098	2371	3911	1009	755	956	887		-0.978	8.2E-28	0.288	3.9E-03	0.230	6.1E-02	-1.036	2.4E-32		0.850	8.8E-02	0.126	9.8E-01	0.945	3.5E-02	1.669	4.5E-06		-0.137	8.8E-01	0.383	5.2E-01	1.148	5.0E-04	0.627	7.1E-02
YKL083W			3	2	0	1	0	3	2	0	11	9	8	13	2	6	7	4		-0.977	NA	-0.197	9.3E-01	0.557	NA	-0.222	8.9E-01		0.680	NA	0.092	NA	-0.412	NA	0.176	NA		NA	NA	NA	NA	NA	NA	NA	NA
YER073W	ALD5	ALdehyde Dehydrogenase	3153	2599	1023	619	1190	1565	1239	900	856	831	860	1387	406	296	431	378		-0.973	1.2E-17	0.143	3.9E-01	0.369	1.1E-02	-0.748	2.1E-11		0.410	1.6E-01	0.213	8.3E-01	0.036	9.4E-01	0.233	3.7E-01		-0.572	3.5E-03	0.326	1.9E-01	0.383	4.6E-02	-0.515	4.7E-03
YPL028W	ERG10	ERGosterol biosynthesis	11189	8824	2690	1718	4101	5416	4869	3446	2317	2300	2402	3629	1160	773	996	923		-0.972	4.4E-26	0.122	4.0E-01	0.164	2.5E-01	-0.930	1.8E-24		0.401	1.6E-01	-0.131	9.6E-01	0.409	1.1E-01	0.941	1.9E-06		-0.581	1.5E-03	-0.038	9.3E-01	0.551	1.4E-03	0.008	9.7E-01
YAR033W	MST28	Multicopy suppressor of Sec Twenty one	12	18	11	4	9	16	14	5	8	9	9	17	3	4	5	5		-0.968	NA	0.327	8.7E-01	0.661	NA	-0.634	6.2E-01		1.167	NA	0.779	NA	-0.357	NA	0.031	NA		0.186	9.4E-01	1.080	4.2E-01	0.288	7.9E-01	-0.606	5.6E-01
YLR205C	HMX1	HeMe oXygenase	233	158	79	39	92	124	89	58	54	50	49	59	21	22	35	33		-0.968	4.5E-02	-0.186	8.2E-01	0.813	1.6E-01	0.032	9.6E-01		0.617	4.8E-01	0.617	NA	-0.624	3.8E-01	-0.623	3.0E-01		-0.361	4.7E-01	0.398	4.6E-01	0.170	6.8E-01	-0.589	9.6E-02
YGL009C	LEU1	LEUcine biosynthesis	26499	21238	8307	5304	8082	10876	5406	4316	4628	4685	5662	8367	2213	1678	1606	1308		-0.967	2.0E-45	0.330	4.3E-06	-0.257	2.6E-03	-1.554	5.9E-115		0.132	8.0E-01	0.033	9.9E-01	0.091	8.1E-01	0.191	5.0E-01		-0.843	5.4E-05	0.334	2.6E-01	-0.192	4.3E-01	-1.369	1.8E-13
YNL134C			6904	5600	1368	818	2648	3398	1227	961	1266	1063	860	1325	565	408	200	190		-0.967	1.3E-17	-0.355	4.7E-03	-1.152	1.1E-17	-1.763	2.0E-45		0.421	2.4E-01	0.002	1.0E+00	0.467	1.4E-01	0.885	4.8E-04		-0.555	1.5E-02	-0.383	1.6E-01	-0.707	4.5E-04	-0.879	5.7E-06
YPL113C			39	50	10	3	20	27	4	3	11	17	15	19	9	3	2	6		-0.965	4.1E-01	0.030	9.9E-01	-0.362	NA	-1.358	2.1E-01		0.514	NA	-0.700	NA	-1.629	NA	-0.415	NA		NA	NA	NA	NA	NA	NA	NA	NA
YER044C-A	MEI4	MEIosis-specific	4	7	1	0	0	1	4	0	9	15	15	19	5	5	21	10		-0.965	3.8E-01	0.251	8.8E-01	1.760	NA	0.543	5.6E-01		-2.018	NA	-1.552	NA	0.901	NA	0.435	NA		NA	NA	NA	NA	NA	NA	NA	NA
YOL140W	ARG8	ARGinine requiring	4142	3531	1182	736	1327	1908	1079	897	787	754	718	1099	351	292	344	265		-0.963	2.8E-16	-0.027	9.3E-01	0.075	7.5E-01	-0.862	2.7E-13		0.203	7.1E-01	0.193	9.3E-01	0.023	9.7E-01	0.034	9.3E-01		-0.767	1.0E-03	0.137	7.8E-01	0.072	8.1E-01	-0.832	9.4E-05
YLL053C			8	3	1	0	2	2	0	1	33	47	24	26	14	19	19	11		-0.962	1.4E-01	-0.915	1.8E-01	-0.016	9.9E-01	-0.062	9.5E-01		0.011	NA	-0.353	NA	-1.210	NA	-0.846	NA		NA	NA	NA	NA	NA	NA	NA	NA
YLR058C	SHM2	Serine HydroxyMethyltransferase	71772	58716	27198	17899	40777	54637	31265	22021	7720	7854	12009	18278	3662	2861	2830	2600		-0.962	1.7E-44	0.694	1.4E-24	-0.100	3.8E-01	-1.756	8.3E-149		1.006	1.0E-08	-0.050	9.8E-01	0.031	9.3E-01	1.088	7.7E-11		0.037	9.4E-01	0.616	2.5E-04	-0.093	6.6E-01	-0.672	1.6E-05
YJR010W	MET3	METhionine requiring	13138	10797	4818	3234	4828	6955	4694	2668	2139	2030	2964	4382	1001	747	856	796		-0.961	2.2E-30	0.557	6.5E-12	0.085	5.8E-01	-1.434	2.9E-69		0.428	1.3E-02	0.050	9.8E-01	-0.027	9.3E-01	0.350	2.6E-02		-0.542	1.3E-04	0.579	2.3E-05	0.035	8.5E-01	-1.086	1.9E-18
YGR286C	BIO2	BIOtin	691	608	476	278	158	274	95	100	217	186	407	640	100	70	97	74		-0.953	4.8E-06	1.111	7.1E-11	0.169	6.6E-01	-1.895	9.3E-25		-0.162	8.6E-01	0.260	9.3E-01	-0.487	3.6E-01	-0.910	2.2E-02		-1.127	3.2E-04	1.341	3.2E-06	-0.329	3.8E-01	-2.798	1.8E-23
YPL231W	FAS2	Fatty Acid Synthetase	81969	65831	22137	14167	32222	42467	30748	25809	23079	23199	21499	31762	10914	8610	9318	8526		-0.950	3.5E-50	-0.058	6.5E-01	0.034	7.9E-01	-0.858	3.2E-41		0.465	1.8E-01	0.206	9.0E-01	0.371	2.3E-01	0.629	1.3E-02		-0.493	7.1E-02	0.119	8.2E-01	0.378	1.1E-01	-0.234	3.5E-01
YPL088W			959	650	68	37	235	344	119	83	280	244	82	101	123	98	68	48		-0.948	2.1E-05	-1.763	3.5E-16	-0.777	7.2E-03	0.038	9.3E-01		-0.029	9.8E-01	-0.007	1.0E+00	0.019	9.8E-01	-0.003	1.0E+00		-0.985	1.2E-04	-1.800	3.1E-11	-0.778	5.0E-03	0.036	9.3E-01
YIL153W	RRD1	Resistant to Rapamycin Deletion	617	448	157	109	339	423	359	411	171	193	174	269	86	68	90	78		-0.947	6.1E-05	0.016	9.7E-01	0.285	4.5E-01	-0.679	4.5E-03		0.973	1.0E-01	0.171	9.8E-01	0.582	3.4E-01	1.385	2.6E-03		0.018	9.8E-01	0.159	8.6E-01	0.841	2.0E-02	0.700	6.1E-02
YBL013W	FMT1	Formyl-Methionyl-tRNA Transformylase	191	150	53	30	74	119	120	128	64	40	31	42	26	18	19	26		-0.946	8.2E-02	-0.758	2.0E-01	0.214	8.2E-01	0.026	9.7E-01		0.608	6.1E-01	0.881	NA	1.002	2.3E-01	0.729	3.5E-01		-0.347	6.4E-01	0.093	9.3E-01	1.186	1.7E-03	0.746	7.8E-02
YJL034W	KAR2	KARyogamy	10860	9135	5325	3082	4406	5915	5517	3302	4583	4639	5896	8742	2244	1674	2210	1837		-0.944	2.5E-43	0.405	6.0E-09	0.209	1.8E-02	-1.140	5.5E-65		0.485	3.7E-04	0.500	1.0E-03	0.304	5.0E-02	0.288	3.6E-02		-0.467	8.9E-04	0.876	6.8E-13	0.489	1.9E-04	-0.854	1.6E-12
YPL106C	SSE1	Stress Seventy subfamily E	27558	22051	10950	7191	11151	15654	14414	9459	4339	4197	5788	9106	2099	1533	2271	2027		-0.943	2.7E-38	0.534	1.6E-13	0.410	4.1E-07	-1.067	3.0E-51		0.548	2.2E-03	0.192	7.5E-01	0.184	4.1E-01	0.540	8.5E-04		-0.403	1.8E-02	0.698	1.5E-06	0.571	9.5E-05	-0.530	2.3E-04
YOR027W	STI1	STress Inducible	9465	7690	3810	2451	2986	4311	4739	3104	1101	1053	1442	2349	501	412	567	468		-0.941	2.3E-20	0.544	1.9E-08	0.337	9.0E-03	-1.147	1.3E-32		0.196	5.4E-01	0.176	8.3E-01	0.532	9.1E-03	0.552	1.5E-03		-0.752	2.8E-07	0.691	2.6E-06	0.844	2.3E-09	-0.598	3.2E-05
YBL072C	RPS8A	Ribosomal Protein of the Small subunit	5138	5726	1525	954	5905	7250	5913	1508	2833	3229	3094	4586	1520	1074	1577	1450		-0.939	7.9E-23	0.078	6.7E-01	0.394	3.4E-04	-0.623	1.0E-10		1.707	8.2E-05	-0.057	9.9E-01	-0.646	2.3E-01	1.118	9.7E-03		0.758	1.2E-01	-0.007	1.0E+00	-0.265	5.7E-01	0.500	2.3E-01
YER119C	AVT6	Amino acid Vacuolar Transport	992	784	234	111	465	550	470	313	261	270	170	247	128	98	93	85		-0.939	3.3E-06	-0.609	3.4E-03	-0.182	6.2E-01	-0.512	2.8E-02		0.641	8.4E-02	0.388	6.8E-01	0.551	1.5E-01	0.804	1.2E-02		-0.305	3.7E-01	-0.254	5.5E-01	0.347	1.6E-01	0.295	2.6E-01
YPL090C	RPS6A	Ribosomal Protein of the Small subunit	6111	4576	1545	988	4468	6314	6482	4735	1803	1826	1988	2848	873	675	1082	931		-0.935	8.2E-28	0.157	1.7E-01	0.540	8.3E-09	-0.552	7.2E-11		1.444	3.0E-13	-0.058	9.8E-01	0.301	2.8E-01	1.803	2.4E-21		0.500	2.4E-02	0.071	8.8E-01	0.817	9.8E-06	1.246	1.2E-12
YEL047C	FRD1	Fumarate ReDuctase	5397	4181	1428	955	2263	3062	2437	1490	905	885	934	1469	397	362	329	256		-0.935	4.6E-16	0.157	3.4E-01	-0.227	2.1E-01	-1.319	2.0E-30		0.586	3.7E-03	0.017	9.9E-01	0.533	1.5E-02	1.101	1.7E-10		-0.357	4.7E-02	0.146	6.2E-01	0.281	8.2E-02	-0.221	1.8E-01
YOL164W	BDS1	Bacterially Derived Sulfatase	353	280	122	68	63	91	20	22	271	223	222	326	115	95	78	91		-0.935	1.5E-05	-0.108	7.9E-01	-0.146	7.2E-01	-0.973	8.3E-06		-0.612	2.5E-01	0.531	NA	-0.966	7.9E-02	-2.109	4.3E-07		-1.555	7.0E-08	0.392	4.1E-01	-1.119	4.8E-03	-3.067	6.8E-19
YDR488C	PAC11	Perish in the Absence of CIN8	228	170	54	29	111	135	99	90	178	143	136	204	81	57	62	39		-0.925	5.4E-04	-0.177	6.9E-01	-0.295	5.2E-01	-1.043	1.3E-04		0.739	2.2E-01	0.076	NA	0.701	2.2E-01	1.364	3.5E-03		-0.194	8.1E-01	-0.131	8.8E-01	0.386	3.1E-01	0.323	4.6E-01
YLR303W	MET17	METhionine requiring	13401	10520	3606	2241	5449	7575	8173	6445	1641	1676	1786	2767	822	606	932	865		-0.925	2.3E-23	0.190	1.1E-01	0.499	1.5E-06	-0.616	2.0E-11		0.544	7.6E-02	-0.052	9.8E-01	0.464	1.1E-01	1.060	2.5E-06		-0.390	1.5E-01	0.108	8.2E-01	0.939	1.7E-06	0.440	3.7E-02
YJR108W	ABM1	Aberrant Microtubules	24	23	3	0	12	17	7	3	9	12	5	15	4	5	7	5		-0.912	NA	-0.393	8.4E-01	0.550	NA	0.031	9.8E-01		0.704	NA	-1.464	NA	-1.377	NA	0.792	NA		NA	NA	NA	NA	NA	NA	NA	NA
YBR182C	SMP1	Second MEF2-like Protein 1	337	270	12	9	56	116	7	19	66	63	19	33	39	18	15	6		-0.909	8.6E-02	-1.584	1.1E-03	-1.272	6.0E-02	-0.597	4.1E-01		-0.447	NA	-1.084	NA	-0.533	6.9E-01	0.103	9.5E-01		-1.369	1.9E-02	-2.698	9.2E-06	-1.828	2.5E-03	-0.499	5.5E-01
YEL077C			0	1	0	0	0	0	0	0	25	29	12	30	8	15	10	10		-0.899	2.7E-01	-0.672	4.9E-01	-0.076	9.6E-01	-0.304	7.6E-01		-0.050	NA	1.436	NA	0.000	NA	0.000	NA		NA	NA	NA	NA	NA	NA	NA	NA
YJR061W	MNN14	MaNNosyltransferase regulator	209	168	11	3	65	88	20	8	240	285	67	66	129	101	50	31		-0.898	3.8E-04	-2.214	2.4E-19	-1.355	6.7E-06	-0.040	9.4E-01		0.093	9.4E-01	-0.387	NA	-0.378	6.5E-01	0.102	9.3E-01		-0.813	6.3E-02	-2.633	1.8E-06	-1.759	1.8E-04	0.060	9.5E-01
YOR313C	SPS4	SPorulation Specific trancript	67	55	2	0	11	26	0	1	67	73	11	29	39	23	5	5		-0.896	8.5E-02	-2.108	9.7E-06	-2.456	4.4E-04	-1.245	1.1E-01		-0.358	NA	-1.666	NA	-1.958	4.4E-01	-0.650	8.4E-01		NA	NA	NA	NA	NA	NA	NA	NA
YLL018C	DPS1		22322	16503	6548	4662	9044	13179	13178	11732	1601	1676	1754	2692	800	638	884	779		-0.893	6.9E-23	0.174	1.4E-01	0.370	5.7E-04	-0.697	5.6E-15		0.581	1.4E-01	0.230	9.2E-01	0.623	7.7E-02	0.974	6.9E-04		-0.320	4.5E-01	0.374	3.5E-01	0.966	1.2E-04	0.272	3.5E-01
YER153C	PET122	PETite colonies	151	121	24	20	105	108	110	85	55	40	39	66	27	15	19	21		-0.893	9.8E-02	-0.126	9.0E-01	0.111	9.1E-01	-0.656	2.3E-01		1.056	1.8E-01	-0.314	NA	0.520	5.4E-01	1.891	2.0E-03		0.157	8.6E-01	-0.469	5.1E-01	0.602	9.7E-02	1.229	2.1E-03
YJR047C	ANB1	ANaeroBically induced	141	114	96	62	91	127	343	342	21	16	44	74	6	10	20	16		-0.891	2.7E-01	1.401	1.4E-02	1.306	9.8E-02	-0.986	8.6E-02		1.166	2.6E-01	0.080	NA	1.176	1.8E-01	2.263	4.1E-05		0.259	7.3E-01	1.453	3.2E-05	2.461	2.9E-16	1.267	9.8E-05
YHR184W	SSP1		84	49	18	19	23	56	81	63	25	14	30	40	8	9	32	24		-0.887	2.7E-01	0.598	4.8E-01	1.863	5.4E-03	0.378	5.8E-01		0.604	NA	-0.216	NA	-0.175	9.1E-01	0.645	5.0E-01		-0.293	8.1E-01	0.354	7.6E-01	1.665	5.8E-04	1.018	6.3E-02
YKL117W	SBA1	increased Sensitivity to Benzoquinone Ansamycins	10347	8066	2690	1759	4081	5356	4498	3175	1267	1216	1330	2029	636	462	545	459		-0.886	3.8E-20	0.172	1.8E-01	0.034	8.8E-01	-1.024	4.2E-27		0.424	1.0E-01	-0.043	9.8E-01	0.436	7.2E-02	0.902	1.4E-06		-0.471	1.8E-02	0.100	8.0E-01	0.446	1.3E-02	-0.125	5.5E-01
YGR180C	RNR4	RiboNucleotide Reductase	22648	17547	5682	3600	9105	12848	12022	9702	2558	2557	2517	3735	1341	932	1319	1089		-0.883	4.5E-27	0.028	8.9E-01	0.249	1.8E-02	-0.662	6.3E-16		0.506	1.2E-01	0.031	9.9E-01	0.540	6.2E-02	1.015	1.1E-05		-0.387	1.8E-01	0.030	9.6E-01	0.764	2.9E-04	0.347	1.3E-01
YEL067C			12	10	0	0	2	4	0	0	22	14	8	13	10	6	13	6		-0.881	3.8E-01	-1.041	3.2E-01	0.398	NA	0.557	6.0E-01		-0.510	NA	-2.654	NA	-3.624	NA	0.000	NA		NA	NA	NA	NA	NA	NA	NA	NA
YLR218C	COA4	Cytochrome Oxidase Assembly factor	179	137	20	22	55	57	33	47	57	55	43	58	23	26	12	12		-0.881	8.2E-02	-0.401	5.6E-01	-0.883	2.1E-01	-1.364	9.4E-03		-0.098	NA	-0.288	NA	1.239	2.0E-01	1.429	9.5E-02		-0.983	1.3E-01	-0.712	4.2E-01	0.332	6.1E-01	0.060	9.4E-01
YCR018C	SRD1		113	74	22	12	32	47	16	8	37	40	32	71	18	16	22	6		-0.880	1.7E-01	0.116	9.3E-01	-0.158	8.9E-01	-1.153	5.4E-02		0.136	NA	-0.410	NA	-0.836	4.6E-01	-0.291	8.1E-01		-0.753	2.1E-01	-0.320	7.7E-01	-1.011	8.1E-02	-1.444	1.4E-02
YER023W	PRO3	PROline requiring	10625	8142	2264	1334	5268	7124	5891	4766	2197	2162	2276	3234	1141	804	967	835		-0.876	8.9E-25	0.082	5.9E-01	0.057	7.4E-01	-0.901	1.6E-26		0.778	4.5E-03	-0.303	7.3E-01	0.524	7.9E-02	1.605	1.2E-12		-0.108	8.5E-01	-0.249	5.2E-01	0.557	1.3E-02	0.698	1.0E-03
YOL163W			1	2	0	0	1	1	0	0	28	28	28	41	15	10	14	8		-0.875	2.2E-01	0.041	9.7E-01	-0.030	9.8E-01	-0.946	1.6E-01		0.782	NA	-0.869	NA	-1.627	NA	0.000	NA		NA	NA	NA	NA	NA	NA	NA	NA
YPR201W	ARR3	ARsenicals Resistance	38	48	13	8	17	28	34	17	18	24	19	27	13	6	12	19		-0.873	3.1E-01	-0.129	9.4E-01	0.910	3.5E-01	0.166	8.6E-01		0.401	NA	0.246	NA	0.004	NA	0.159	NA		-0.475	6.5E-01	0.089	9.5E-01	0.887	1.4E-01	0.323	6.7E-01
YDR111C	ALT2	ALanine Transaminase	504	427	97	69	184	216	93	75	113	122	106	141	57	48	59	45		-0.865	4.8E-03	-0.180	7.2E-01	0.139	8.1E-01	-0.547	9.5E-02		0.151	8.8E-01	-0.129	NA	-0.634	2.2E-01	-0.353	4.9E-01		-0.721	1.0E-02	-0.337	4.6E-01	-0.514	8.3E-02	-0.899	1.9E-03
YOR042W	CUE5	Coupling of Ubiquitin conjugation to ER degradation	2249	1730	663	379	947	1407	1112	820	386	348	342	536	187	142	162	159		-0.863	2.1E-07	-0.007	9.9E-01	0.130	6.7E-01	-0.725	1.4E-05		0.595	8.3E-02	0.234	8.7E-01	0.370	3.1E-01	0.732	7.8E-03		-0.276	3.8E-01	0.197	6.2E-01	0.478	2.5E-02	0.005	9.9E-01
YLR216C	CPR6	Cyclosporin-sensitive Proline Rotamase	5898	4777	1968	1435	1962	2657	2935	3389	736	674	747	1209	369	265	354	274		-0.862	2.5E-12	0.202	2.1E-01	0.147	4.9E-01	-0.917	1.9E-14		0.151	8.8E-01	0.344	8.8E-01	1.178	7.0E-03	0.985	1.4E-02		-0.721	7.8E-02	0.516	2.9E-01	1.296	5.6E-05	0.059	8.9E-01
YKL081W	TEF4	Translation Elongation Factor	27513	20514	9955	6318	15636	22244	19776	17708	3289	3098	4703	7461	1647	1225	1742	1641		-0.861	1.4E-26	0.660	4.0E-17	0.405	7.6E-06	-1.116	8.8E-47		1.014	9.1E-04	-0.045	9.9E-01	0.405	2.7E-01	1.465	3.4E-08		0.144	8.2E-01	0.586	5.4E-02	0.785	1.7E-03	0.344	2.1E-01
YKR049C	FMP46	Found in Mitochondrial Proteome	617	422	60	26	222	295	147	192	105	99	46	49	47	44	49	42		-0.861	1.7E-02	-1.338	6.2E-05	0.152	8.1E-01	0.628	1.2E-01		0.358	7.8E-01	-0.123	NA	0.119	9.2E-01	0.600	4.3E-01		-0.509	4.5E-01	-1.486	1.6E-03	0.241	6.5E-01	1.218	6.5E-03
YKL218C	SRY1	Serine Racemase of Yeast	1192	996	177	112	465	627	398	538	330	333	173	221	169	129	107	87		-0.860	4.5E-06	-0.999	2.8E-08	-0.460	8.1E-02	-0.322	1.9E-01		0.353	7.2E-01	0.242	9.6E-01	1.132	4.6E-02	1.243	1.4E-02		-0.516	3.8E-01	-0.780	1.3E-01	0.643	1.2E-01	0.907	2.3E-02
YNL209W	SSB2	Stress-Seventy subfamily B	21029	16368	6312	3796	13242	19322	14556	12490	6418	6192	6465	9821	3305	2397	3086	2912		-0.856	5.1E-30	0.105	3.8E-01	0.245	8.1E-03	-0.716	1.3E-21		1.147	2.2E-05	0.172	9.5E-01	0.307	3.9E-01	1.281	3.1E-07		0.282	4.7E-01	0.249	5.7E-01	0.527	3.2E-02	0.560	1.8E-02
YGL202W	ARO8	AROmatic amino acid requiring	16807	12720	4342	2928	4529	6174	5733	5744	2381	2315	2228	3274	1197	921	1303	1086		-0.855	1.4E-28	-0.031	8.6E-01	0.334	2.3E-04	-0.490	3.5E-10		-0.110	9.0E-01	0.194	9.6E-01	0.612	1.2E-01	0.308	4.4E-01		-0.973	1.3E-03	0.134	8.4E-01	0.917	1.2E-03	-0.190	5.8E-01
YLR125W			19	20	2	2	3	2	1	4	18	18	11	21	7	9	15	6		-0.855	3.8E-01	-0.454	7.3E-01	0.506	NA	0.105	9.3E-01		-1.606	NA	-0.656	NA	0.300	NA	-0.650	NA		NA	NA	NA	NA	NA	NA	NA	NA
YJL088W	ARG3	ARGinine requiring	6164	5391	1590	984	2798	3849	2210	1434	945	951	985	1366	480	376	506	420		-0.853	2.4E-15	0.057	8.0E-01	0.272	6.6E-02	-0.637	2.9E-09		0.545	2.8E-03	-0.059	9.8E-01	-0.384	6.3E-02	0.221	2.7E-01		-0.315	6.8E-02	-0.031	9.3E-01	-0.135	4.3E-01	-0.419	3.4E-03
YER072W	VTC1	Vacuolar Transporter Chaperone	3191	2677	903	587	1514	1975	1354	498	494	483	549	837	253	190	250	215		-0.848	1.0E-09	0.241	1.6E-01	0.232	2.9E-01	-0.857	1.5E-10		0.596	1.0E-01	-0.045	9.9E-01	-0.494	1.7E-01	0.147	7.0E-01		-0.260	5.8E-01	0.167	7.7E-01	-0.285	3.3E-01	-0.712	4.9E-03
YPR069C	SPE3	SPErmidine auxotroph	7142	6512	2140	1249	3600	4671	2767	2069	1619	1582	1600	2533	768	677	595	529		-0.846	3.4E-19	0.100	5.3E-01	-0.208	1.4E-01	-1.153	1.8E-34		0.615	1.5E-02	0.043	9.8E-01	0.213	4.9E-01	0.785	2.7E-04		-0.237	4.4E-01	0.113	7.9E-01	-0.020	9.4E-01	-0.370	6.0E-02
YLR376C	PSY3	Platinum SensitivitY	36	48	9	3	21	28	17	0	56	54	35	60	29	21	31	33		-0.846	8.0E-02	-0.485	4.1E-01	0.527	4.1E-01	0.166	7.8E-01		0.546	NA	-0.195	NA	-1.431	1.8E-01	-0.690	5.8E-01		NA	NA	NA	NA	NA	NA	NA	NA
YDL131W	LYS21	LYSine	10214	7793	2857	1652	4374	6086	4262	3724	1578	1470	1706	2460	778	605	676	590		-0.845	3.4E-21	0.194	7.9E-02	0.034	8.7E-01	-1.005	2.8E-30		0.557	1.3E-01	-0.032	9.9E-01	0.395	2.7E-01	0.985	2.5E-04		-0.296	4.7E-01	0.133	8.2E-01	0.403	1.3E-01	-0.026	9.4E-01
YKL152C	GPM1	Glycerate PhosphoMutase	218434	175564	63445	42731	93568	129775	89021	68578	25765	24959	27365	42879	13516	9652	8892	7814		-0.843	4.8E-38	0.201	1.2E-02	-0.302	4.6E-05	-1.346	1.6E-96		0.518	5.6E-02	0.089	9.8E-01	0.593	1.7E-02	1.022	5.4E-07		-0.333	2.3E-01	0.261	4.1E-01	0.265	2.3E-01	-0.329	1.1E-01
YMR315W			6319	5090	1509	914	2103	2691	2036	1152	967	983	821	1260	509	380	408	295		-0.841	4.7E-14	-0.172	2.8E-01	-0.183	3.2E-01	-0.852	7.0E-14		0.092	8.1E-01	0.101	9.6E-01	0.319	1.3E-01	0.310	9.6E-02		-0.757	2.2E-08	-0.099	7.5E-01	0.113	5.2E-01	-0.545	8.8E-05
YJL160C	PIR5	Protein with Internal Repeats	42	40	9	3	16	9	3	4	11	19	10	20	10	4	2	2		-0.840	4.7E-01	-0.297	8.7E-01	-1.617	NA	-2.160	7.9E-02		-0.330	NA	-0.358	NA	0.512	NA	0.540	NA		NA	NA	NA	NA	NA	NA	NA	NA
YER069W	ARG5,6	ARGinine requiring	7507	7340	2960	1606	3144	4240	3547	1379	2819	2835	3176	4717	1394	1175	1712	1584		-0.839	6.3E-25	0.220	2.3E-02	0.519	3.3E-09	-0.539	3.1E-11		0.317	4.8E-01	0.216	9.0E-01	-0.443	1.7E-01	-0.343	2.6E-01		-0.529	8.5E-02	0.407	2.5E-01	0.055	8.7E-01	-0.881	2.0E-04
YKL011C	CCE1	Cruciform Cutting Endonuclease	148	97	23	24	63	99	35	13	65	58	31	72	30	26	16	16		-0.834	9.2E-02	-0.557	3.4E-01	-0.648	3.6E-01	-0.926	7.9E-02		0.730	NA	0.393	NA	-0.401	7.0E-01	-0.064	9.6E-01		-0.113	9.3E-01	-0.189	8.6E-01	-1.071	2.6E-02	-0.994	5.8E-02
YIL066C	RNR3	RiboNucleotide Reductase	242	201	37	24	116	181	21	11	58	59	25	57	26	27	10	15		-0.834	1.2E-01	-0.813	1.4E-01	-0.924	1.9E-01	-0.946	1.1E-01		0.743	3.6E-01	0.115	NA	-1.551	4.9E-02	-0.923	2.5E-01		-0.102	9.0E-01	-0.719	1.0E-01	-2.496	3.4E-11	-1.879	1.1E-05
YAL038W	CDC19	Cell Division Cycle	429776	342461	127030	80853	251042	341312	284053	214541	50446	47182	50392	81393	26216	18729	21399	19417		-0.831	4.1E-32	0.161	9.3E-02	0.033	8.1E-01	-0.959	5.8E-43		0.945	9.5E-06	0.119	9.6E-01	0.506	4.2E-02	1.332	6.9E-12		0.106	8.2E-01	0.251	4.1E-01	0.514	7.2E-03	0.369	5.8E-02
YCR006C			0	0	0	0	0	1	0	0	19	26	9	19	14	7	13	9		-0.827	3.5E-01	-0.977	2.9E-01	0.238	8.6E-01	0.388	7.0E-01		2.766	NA	0.000	NA	-0.898	NA	0.000	NA		NA	NA	NA	NA	NA	NA	NA	NA
YJR129C	EFM3	Elongation Factor Methyltransferase	174	119	31	19	102	138	65	60	51	72	59	99	26	30	31	39		-0.827	7.9E-02	0.083	9.3E-01	0.479	4.5E-01	-0.431	3.8E-01		1.042	1.9E-01	-0.460	NA	-0.622	4.4E-01	0.880	2.0E-01		0.207	8.1E-01	-0.405	6.0E-01	-0.169	7.2E-01	0.443	3.6E-01
YGR253C	PUP2	PUtative Proteasome subunit	3676	3002	1002	594	1802	2433	1826	1048	733	782	758	1097	443	262	304	287		-0.826	3.0E-09	0.033	9.3E-01	-0.074	7.9E-01	-0.933	1.3E-11		0.665	4.7E-03	0.064	9.8E-01	0.247	4.1E-01	0.848	5.1E-05		-0.169	4.7E-01	0.068	8.4E-01	0.150	3.6E-01	-0.087	6.3E-01
YNL203C			4	4	0	0	5	2	1	0	12	16	10	17	8	5	6	4		-0.825	4.7E-01	-0.329	8.5E-01	-0.217	NA	-0.712	5.4E-01		1.171	NA	-1.910	NA	-1.889	NA	1.192	NA		NA	NA	NA	NA	NA	NA	NA	NA
YER003C	PMI40	PhosphoMannose Isomerase	6575	5755	1682	1207	3398	4262	2347	1117	975	1115	874	1480	531	431	345	274		-0.824	1.1E-11	-0.107	6.2E-01	-0.481	1.2E-03	-1.199	1.6E-22		0.637	1.1E-02	0.201	8.6E-01	0.028	9.5E-01	0.465	5.4E-02		-0.195	5.6E-01	0.064	8.9E-01	-0.477	1.1E-02	-0.736	2.7E-05
YNL030W	HHF2	Histone H Four	5672	6142	1427	722	3350	4066	1595	622	2091	2204	2256	3002	1165	824	758	623		-0.824	4.6E-18	0.044	8.4E-01	-0.361	1.9E-03	-1.229	2.6E-38		0.646	8.6E-02	-0.382	6.9E-01	-0.730	3.3E-02	0.297	4.2E-01		-0.187	7.6E-01	-0.366	4.0E-01	-1.112	2.2E-05	-0.933	3.7E-04
YNL300W	TOS6		2178	1888	397	253	971	1060	626	245	95	122	104	61	60	41	21	32		-0.823	3.2E-01	-0.540	6.4E-01	-0.729	4.7E-01	-1.012	2.0E-01		0.333	7.9E-01	0.082	9.9E-01	0.162	8.8E-01	0.412	5.8E-01		-0.495	1.2E-01	-0.505	1.3E-01	-0.596	2.4E-02	-0.586	2.7E-02
YJL060W	BNA3	Biosynthesis of Nicotinic Acid	5241	4708	1332	835	1568	2185	1489	504	845	923	843	1321	437	376	381	301		-0.822	3.3E-12	0.023	9.4E-01	-0.102	6.5E-01	-0.947	8.1E-16		-0.098	9.1E-01	-0.056	9.9E-01	-0.165	7.4E-01	-0.207	6.1E-01		-0.927	1.6E-03	-0.063	9.3E-01	-0.291	3.7E-01	-1.155	1.1E-05
YJL212C	OPT1	OligoPeptide Transporter	1032	960	202	156	384	466	222	202	328	333	261	359	171	134	119	123		-0.821	6.7E-06	-0.346	1.1E-01	-0.168	6.1E-01	-0.643	9.5E-04		0.092	9.2E-01	0.057	9.9E-01	-0.044	9.5E-01	-0.009	9.9E-01		-0.737	1.7E-02	-0.314	5.3E-01	-0.230	4.9E-01	-0.653	2.6E-02
YGR161C	RTS3		849	709	139	122	341	428	472	210	93	106	67	118	59	34	62	41		-0.818	2.1E-02	-0.384	4.0E-01	0.311	5.6E-01	-0.122	8.0E-01		0.297	7.1E-01	0.011	1.0E+00	0.201	7.6E-01	0.488	3.0E-01		-0.525	9.3E-02	-0.398	3.2E-01	0.489	6.9E-02	0.362	2.2E-01
YOR013W	IRC11	Increased Recombination Centers	2	2	0	0	1	1	1	0	9	10	8	16	7	2	10	6		-0.817	5.5E-01	0.047	9.8E-01	1.009	NA	0.145	9.2E-01		0.318	NA	-1.285	NA	-1.271	NA	0.333	NA		NA	NA	NA	NA	NA	NA	NA	NA
YER081W	SER3	SERine requiring	7397	6642	2239	1311	3310	4264	1076	621	1073	1035	1085	1507	559	419	186	154		-0.815	2.3E-14	0.045	8.5E-01	-1.363	6.0E-26	-2.224	2.4E-76		0.420	2.0E-02	0.127	9.0E-01	-0.066	8.3E-01	0.228	2.7E-01		-0.402	8.0E-03	0.142	5.8E-01	-1.453	7.2E-31	-1.997	2.7E-57
YGR112W	SHY1	SURF Homolog of Yeast	133	140	31	13	88	100	81	55	87	68	60	83	41	31	40	30		-0.810	4.2E-02	-0.368	4.8E-01	0.116	8.8E-01	-0.326	4.9E-01		0.770	2.7E-01	-0.126	NA	0.156	8.6E-01	1.051	7.3E-02		-0.048	9.6E-01	-0.527	4.3E-01	0.250	5.6E-01	0.730	9.7E-02
YHR029C	YHI9		1621	1330	304	230	495	662	367	217	184	195	135	197	95	81	67	40		-0.809	1.2E-03	-0.451	1.2E-01	-0.572	9.7E-02	-0.930	4.6E-04		-0.045	9.6E-01	0.175	9.5E-01	0.318	4.6E-01	0.098	8.3E-01		-0.863	9.3E-07	-0.304	2.7E-01	-0.273	2.0E-01	-0.832	8.6E-06
YPR052C	NHP6A	Non-Histone Protein	1332	981	281	157	486	760	455	304	88	63	70	93	47	24	44	35		-0.808	5.1E-02	-0.136	8.6E-01	0.329	6.0E-01	-0.343	4.6E-01		0.397	5.8E-01	-0.100	9.8E-01	-0.266	6.7E-01	0.231	6.6E-01		-0.414	1.3E-01	-0.269	4.7E-01	0.032	9.1E-01	-0.112	6.9E-01
YBR145W	ADH5	Alcohol DeHydrogenase	714	578	231	161	220	294	169	77	180	166	186	340	90	71	83	52		-0.808	1.3E-03	0.321	3.0E-01	-0.104	8.3E-01	-1.234	1.4E-07		-0.025	9.8E-01	0.138	9.6E-01	-0.253	6.3E-01	-0.416	3.0E-01		-0.841	1.3E-04	0.432	1.3E-01	-0.379	1.4E-01	-1.653	2.5E-14
YMR068W	AVO2	Adheres VOraciously (to TOR2)	94	71	30	14	64	102	112	62	66	57	45	85	30	27	54	29		-0.807	7.9E-02	-0.203	7.8E-01	0.679	2.1E-01	0.074	9.1E-01		1.303	3.8E-02	0.449	NA	0.126	9.0E-01	0.980	1.0E-01		0.486	3.3E-01	0.219	8.2E-01	0.785	2.4E-02	1.052	8.7E-03
YNL037C	IDH1	Isocitrate DeHydrogenase	6128	5380	3426	1980	2764	3807	2802	1785	772	748	1369	1992	403	306	253	295		-0.807	5.9E-10	0.886	8.4E-14	-0.198	3.5E-01	-1.891	1.2E-52		0.489	7.3E-02	0.176	9.0E-01	0.431	1.1E-01	0.744	4.2E-04		-0.326	6.1E-02	1.034	2.4E-15	0.211	1.8E-01	-1.149	5.0E-19
YOR332W	VMA4	Vacuolar Membrane Atpase	22972	16628	4964	3488	8404	12538	12290	9515	1917	1873	1637	2622	1022	751	962	821		-0.805	1.5E-20	-0.102	4.7E-01	0.172	1.8E-01	-0.531	1.8E-09		0.378	3.2E-01	0.069	9.8E-01	0.688	1.6E-02	0.998	2.9E-05		-0.436	1.3E-01	-0.063	9.1E-01	0.835	1.2E-04	0.462	4.2E-02
YIR027C	DAL1	Degradation of Allantoin	300	240	87	61	165	194	43	24	103	78	81	122	36	47	24	18		-0.803	4.1E-02	-0.094	9.0E-01	-0.851	9.9E-02	-1.559	5.5E-05		0.726	2.5E-01	0.407	NA	-0.858	1.9E-01	-0.539	4.0E-01		-0.090	9.1E-01	0.284	5.8E-01	-1.724	9.4E-09	-2.098	8.7E-12
YIL043C	CBR1	Cytochrome b Reductase	2980	2398	791	475	1306	1577	1043	790	1347	1280	1377	2011	751	486	691	577		-0.802	5.6E-15	0.108	5.2E-01	0.206	1.7E-01	-0.705	4.2E-12		0.413	2.3E-01	-0.032	9.9E-01	-0.091	8.2E-01	0.354	2.0E-01		-0.400	1.3E-01	0.048	9.3E-01	0.094	7.2E-01	-0.354	1.1E-01
YPR081C	GRS2	Glycyl-tRNA Synthase	345	279	82	57	153	152	132	115	173	174	145	198	94	69	84	57		-0.798	1.5E-03	-0.270	4.3E-01	-0.054	9.2E-01	-0.582	3.0E-02		0.286	7.3E-01	0.281	NA	0.518	3.5E-01	0.522	3.0E-01		-0.518	2.3E-01	-0.015	9.9E-01	0.441	2.2E-01	-0.063	8.9E-01
YOL159C	CSS3	Condition Specific Secretion	146	196	47	35	73	123	62	26	51	50	50	62	23	24	34	23		-0.797	1.1E-01	-0.095	9.3E-01	0.418	5.5E-01	-0.284	6.1E-01		0.450	7.1E-01	0.198	NA	-0.860	2.8E-01	-0.608	4.1E-01		-0.356	6.2E-01	0.075	9.4E-01	-0.462	3.2E-01	-0.894	4.5E-02
YPL098C	MGR2	Mitochondrial Genome Required	1378	1097	290	171	759	949	904	332	203	168	179	266	107	68	90	109		-0.797	1.6E-03	0.003	1.0E+00	0.368	3.0E-01	-0.431	1.1E-01		0.767	1.2E-01	-0.265	9.4E-01	-0.191	7.5E-01	0.842	3.2E-02		-0.038	9.6E-01	-0.291	5.6E-01	0.160	6.3E-01	0.413	1.6E-01
YHR025W	THR1	THReonine requiring	6027	4648	2002	1264	2898	3841	3733	3459	870	807	943	1558	461	329	412	399		-0.795	3.3E-11	0.304	2.4E-02	0.208	2.5E-01	-0.891	1.2E-14		0.634	1.3E-01	0.163	9.6E-01	0.707	5.8E-02	1.179	9.2E-05		-0.171	7.8E-01	0.436	2.4E-01	0.892	4.9E-04	0.285	3.3E-01
YOR007C	SGT2	Small Glutamine-rich Tetratricopeptide repeat-containing protein	11443	8540	3129	1928	4284	5954	4622	3641	2260	2297	2901	4422	1223	922	1336	1113		-0.795	7.0E-24	0.419	1.0E-07	0.352	1.1E-04	-0.862	9.6E-30		0.328	3.8E-01	-0.230	8.4E-01	0.136	7.1E-01	0.695	3.1E-03		-0.476	6.6E-02	0.160	7.3E-01	0.463	3.7E-02	-0.172	4.9E-01
YDL064W	UBC9	UBiquitin-Conjugating	1046	866	286	158	541	757	366	143	172	164	181	265	98	61	88	45		-0.795	3.0E-03	0.149	7.4E-01	-0.104	8.4E-01	-1.048	3.8E-05		0.727	1.2E-01	-0.103	9.8E-01	-0.567	2.3E-01	0.263	5.8E-01		-0.075	9.2E-01	0.017	9.8E-01	-0.694	6.0E-03	-0.786	1.8E-03
YPL127C	HHO1	Histone H One	3554	3167	516	396	1420	1740	576	274	449	464	266	377	226	202	104	103		-0.792	1.3E-06	-0.763	1.8E-06	-0.891	5.0E-06	-0.920	4.4E-07		0.204	6.8E-01	0.072	9.8E-01	-0.308	4.0E-01	-0.177	6.2E-01		-0.595	6.2E-03	-0.717	6.7E-04	-1.224	1.0E-10	-1.103	1.2E-08
YOR242C	SSP2	Sporulation SPecific	1	3	1	0	1	2	0	1	16	13	10	31	11	3	11	8		-0.792	4.7E-01	0.171	9.3E-01	0.632	NA	-0.331	7.7E-01		0.852	NA	-0.005	NA	-1.433	NA	-0.576	NA		NA	NA	NA	NA	NA	NA	NA	NA
YPR074C	TKL1	TransKetoLase	34102	29367	12586	7664	17555	22708	16714	9591	6379	6354	7697	12724	3528	2504	2827	2702		-0.791	1.0E-20	0.405	6.9E-06	0.049	7.6E-01	-1.147	1.1E-43		0.632	1.3E-04	0.108	9.5E-01	0.064	8.1E-01	0.587	1.6E-04		-0.167	3.7E-01	0.485	7.5E-05	0.090	5.4E-01	-0.562	8.0E-07
YDL022W	GPD1	Glycerol-3-Phosphate Dehydrogenase	11572	9077	3688	2497	5499	6977	8046	5269	1620	1540	1846	2697	918	589	624	573		-0.785	1.7E-14	0.265	2.7E-02	-0.157	3.4E-01	-1.207	2.2E-33		0.564	1.6E-02	0.179	8.7E-01	1.000	1.5E-06	1.385	3.4E-14		-0.231	3.3E-01	0.415	2.6E-02	0.821	4.6E-08	0.175	3.3E-01
YEL073C			310	232	75	50	87	140	56	30	96	93	82	120	54	36	29	22		-0.782	2.9E-02	-0.164	7.8E-01	-0.656	1.9E-01	-1.275	3.4E-04		0.013	9.9E-01	0.225	NA	-0.006	1.0E+00	-0.218	7.4E-01		-0.777	1.3E-02	0.033	9.7E-01	-0.683	4.7E-02	-1.493	3.1E-06
YIR017C	MET28	METhionine	1235	946	305	190	447	760	719	682	228	173	202	323	107	83	118	96		-0.780	6.3E-04	0.123	7.6E-01	0.330	3.2E-01	-0.573	1.2E-02		0.403	5.8E-01	-0.090	9.8E-01	0.736	1.3E-01	1.229	1.6E-03		-0.386	4.1E-01	0.003	1.0E+00	1.039	3.3E-04	0.651	3.4E-02
YNL064C	YDJ1	Yeast dnaJ	8884	8028	3712	2277	4540	5856	4838	2891	1459	1493	2030	3414	791	612	873	746		-0.780	4.4E-16	0.606	3.9E-11	0.367	1.1E-03	-1.018	3.8E-29		0.573	4.2E-04	0.058	9.8E-01	-0.060	8.2E-01	0.455	3.0E-03		-0.215	2.4E-01	0.634	3.3E-07	0.284	3.6E-02	-0.565	3.7E-06
YOR259C	RPT4	Regulatory Particle Triple-A protein, or Regulatory Particle Triphosphatase	3656	3003	1101	666	1503	1933	1367	711	902	886	1012	1539	491	360	403	354		-0.780	7.1E-13	0.249	4.9E-02	-0.005	9.8E-01	-1.033	1.4E-22		0.325	1.5E-01	0.002	1.0E+00	-0.008	9.8E-01	0.315	8.9E-02		-0.462	6.1E-03	0.221	3.7E-01	-0.037	8.6E-01	-0.721	1.2E-06
YMR214W	SCJ1	S. Cerevisiae DnaJ	1281	883	504	290	706	930	782	810	353	332	422	620	185	141	219	165		-0.777	2.0E-06	0.346	5.2E-02	0.393	6.7E-02	-0.730	2.2E-06		0.880	6.8E-02	0.372	8.4E-01	0.413	4.3E-01	0.921	2.0E-02		0.095	9.2E-01	0.689	8.2E-02	0.777	1.6E-02	0.183	6.4E-01
YDL229W	SSB1	Stress-Seventy subfamily B	22144	17999	7383	4767	16827	22777	19422	12474	7248	7095	8106	12639	4002	2856	3789	3401		-0.777	2.0E-27	0.265	1.1E-03	0.239	6.0E-03	-0.803	6.1E-30		1.253	2.6E-19	0.185	7.5E-01	0.203	3.2E-01	1.271	4.0E-20		0.468	1.6E-03	0.421	5.5E-03	0.418	2.8E-03	0.465	5.4E-04
YHR018C	ARG4	ARGinine requiring	15592	12545	3096	2041	6168	8296	6694	4158	3372	3216	2953	4284	1786	1356	1540	1308		-0.775	3.3E-27	-0.122	2.4E-01	0.020	9.0E-01	-0.633	2.4E-18		0.312	7.7E-02	-0.154	7.8E-01	0.312	6.2E-02	0.778	1.5E-09		-0.471	1.3E-03	-0.304	8.0E-02	0.309	3.2E-02	0.142	3.7E-01
YBR298C	MAL31	MALtose fermentation	3	4	0	0	3	1	2	1	55	47	31	50	31	18	17	11		-0.774	1.5E-01	-0.600	3.3E-01	-0.642	4.0E-01	-0.817	1.6E-01		0.474	NA	-1.448	NA	0.939	6.9E-01	2.861	2.5E-01		NA	NA	NA	NA	NA	NA	NA	NA
YBL015W	ACH1	Acetyl CoA Hydrolase	2065	1651	449	310	692	962	550	502	315	292	202	342	160	129	112	84		-0.774	4.6E-05	-0.431	4.1E-02	-0.406	1.4E-01	-0.748	2.3E-04		0.099	9.2E-01	0.325	8.3E-01	0.574	1.9E-01	0.348	4.1E-01		-0.682	2.1E-02	-0.136	8.2E-01	0.142	6.7E-01	-0.404	1.5E-01
YDL185W	VMA1	Vacuolar Membrane Atpase	75922	63562	22094	14373	31784	42377	36212	22036	15109	14845	14135	21574	8218	6107	7631	6509		-0.774	9.9E-39	-0.011	9.5E-01	0.146	7.1E-02	-0.616	4.9E-25		0.358	6.6E-03	0.250	3.0E-01	0.248	7.9E-02	0.357	2.5E-03		-0.424	1.3E-03	0.210	2.3E-01	0.370	3.0E-03	-0.263	3.8E-02
YOL115W	PAP2	Poly(A) Polymerase	647	510	223	157	297	462	356	209	238	229	229	368	119	103	134	128		-0.773	1.6E-04	0.085	8.3E-01	0.398	1.5E-01	-0.460	2.9E-02		0.651	5.5E-02	0.490	4.4E-01	-0.079	8.8E-01	0.083	8.4E-01		-0.131	7.8E-01	0.548	2.4E-02	0.299	1.9E-01	-0.381	9.5E-02
YLR027C	AAT2	Aspartate AminoTransferase	8872	8041	3863	2536	4648	6057	4499	1876	1747	1614	2253	3457	951	660	820	787		-0.773	9.4E-16	0.500	1.5E-07	0.169	2.5E-01	-1.103	5.9E-33		0.609	2.7E-02	0.269	7.5E-01	-0.252	4.3E-01	0.088	7.9E-01		-0.174	6.9E-01	0.740	7.5E-04	-0.100	7.1E-01	-1.014	2.4E-07
YLR364W	GRX8	GlutaRedoXin	865	771	222	133	342	529	343	255	114	130	101	160	69	48	51	41		-0.772	1.2E-02	-0.172	7.3E-01	-0.184	7.4E-01	-0.784	1.2E-02		0.341	5.9E-01	0.127	9.8E-01	0.427	3.9E-01	0.641	1.0E-01		-0.438	1.1E-01	-0.073	9.0E-01	0.219	4.0E-01	-0.146	6.1E-01
YDR481C	PHO8	PHOsphate metabolism	1949	1484	601	395	857	1151	886	668	639	612	701	936	337	261	298	237		-0.770	2.6E-09	0.139	4.8E-01	-0.003	9.9E-01	-0.912	5.7E-13		0.496	1.3E-01	0.253	8.2E-01	0.413	1.9E-01	0.656	1.0E-02		-0.282	3.7E-01	0.365	2.0E-01	0.387	7.8E-02	-0.261	2.6E-01
YMR062C	ARG7	ARGinine requiring	4212	3280	1358	778	1545	1956	2332	1418	918	895	1084	1725	479	387	769	706		-0.769	8.2E-13	0.363	1.1E-03	0.930	1.2E-17	-0.202	9.3E-02		0.176	6.2E-01	-0.013	1.0E+00	-0.095	7.5E-01	0.094	7.0E-01		-0.601	2.5E-04	0.319	1.3E-01	0.812	6.3E-08	-0.108	5.8E-01
YBR020W	GAL1	GALactose metabolism	4	1	1	0	0	3	1	0	21	32	26	33	19	7	21	16		-0.766	3.2E-01	-0.096	9.5E-01	0.693	4.5E-01	0.023	9.8E-01		0.516	NA	-0.036	NA	-1.506	NA	-0.954	NA		NA	NA	NA	NA	NA	NA	NA	NA
YCR059C	YIH1	Yeast Impact Homolog	636	531	151	93	263	304	352	186	161	154	174	261	75	75	106	97		-0.765	2.3E-03	0.204	5.8E-01	0.589	4.8E-02	-0.380	1.5E-01		0.232	7.1E-01	-0.295	8.3E-01	0.043	9.4E-01	0.570	8.2E-02		-0.542	2.1E-02	-0.120	8.2E-01	0.609	4.6E-03	0.188	4.9E-01
YLL058W			718	573	211	107	249	263	265	207	155	150	140	211	79	67	82	63		-0.764	3.3E-03	-0.060	9.1E-01	0.143	7.6E-01	-0.562	3.6E-02		-0.053	9.6E-01	0.185	9.6E-01	0.500	3.1E-01	0.262	5.8E-01		-0.823	4.4E-03	0.094	8.9E-01	0.619	2.9E-02	-0.298	3.4E-01
YGR019W	UGA1	Utilization of GAba	2873	2395	497	326	1089	1563	1032	735	441	403	333	484	225	180	181	164		-0.763	9.7E-07	-0.305	1.0E-01	-0.071	8.2E-01	-0.528	1.5E-03		0.261	5.2E-01	-0.200	8.9E-01	0.260	4.3E-01	0.721	2.7E-03		-0.510	1.1E-02	-0.533	9.8E-03	0.167	4.4E-01	0.190	3.8E-01
YJL062W-A	COA3	Cytochrome Oxidase Assembly	720	514	128	64	291	366	350	299	111	98	89	142	62	39	65	51		-0.762	1.9E-02	-0.123	8.4E-01	0.365	4.4E-01	-0.274	4.7E-01		0.361	6.5E-01	-0.409	8.3E-01	0.412	4.8E-01	1.183	5.2E-03		-0.409	3.3E-01	-0.563	1.6E-01	0.753	9.1E-03	0.907	2.2E-03
YFR030W	MET10	METhionine requiring	11670	9917	4451	2850	5387	6809	5865	3562	3537	3467	4224	6504	1913	1464	2255	1841		-0.759	8.8E-28	0.349	9.7E-07	0.438	6.2E-09	-0.671	4.2E-23		0.436	1.1E-03	0.257	3.1E-01	-0.073	7.1E-01	0.106	5.1E-01		-0.331	3.0E-02	0.578	7.0E-06	0.341	1.1E-02	-0.568	4.5E-06
YHR011W	DIA4	Digs Into Agar	128	114	27	23	75	117	76	38	76	75	65	73	51	23	29	28		-0.759	8.6E-02	-0.363	5.4E-01	-0.188	8.0E-01	-0.584	2.1E-01		0.904	2.1E-01	0.275	NA	0.165	8.7E-01	0.793	2.3E-01		0.139	8.7E-01	-0.119	9.0E-01	-0.046	9.2E-01	0.212	6.7E-01
YMR170C	ALD2	ALdehyde Dehydrogenase	432	418	87	51	150	211	113	35	95	108	74	114	55	43	30	36		-0.757	3.3E-02	-0.377	4.0E-01	-0.401	4.6E-01	-0.781	3.5E-02		0.006	1.0E+00	-0.091	NA	-0.217	7.9E-01	-0.120	8.7E-01		-0.760	3.7E-02	-0.498	3.2E-01	-0.643	7.1E-02	-0.905	1.1E-02
YDL171C	GLT1	GLuTamate synthase	37523	31347	10327	6199	14833	19975	13127	10746	13465	13143	11382	18039	7178	5650	6075	5330		-0.757	2.6E-34	-0.125	1.5E-01	-0.008	9.6E-01	-0.640	8.4E-25		0.268	5.2E-01	0.227	8.4E-01	0.267	3.9E-01	0.308	2.6E-01		-0.498	5.1E-02	0.073	8.9E-01	0.233	3.4E-01	-0.338	1.4E-01
YCL021W-A			6	7	0	1	5	5	1	1	52	45	35	47	36	12	14	10		-0.757	2.1E-01	-0.492	5.1E-01	-0.807	3.1E-01	-1.072	7.8E-02		0.881	NA	-1.021	NA	-0.790	NA	1.111	NA		NA	NA	NA	NA	NA	NA	NA	NA
YDL017W	CDC7	Cell Division Cycle	201	211	85	34	125	160	110	59	82	81	65	130	31	46	46	30		-0.757	7.4E-02	-0.034	9.7E-01	0.101	8.9E-01	-0.622	1.4E-01		0.715	3.7E-01	0.355	NA	-0.138	8.9E-01	0.222	7.6E-01		-0.051	9.5E-01	0.297	6.4E-01	-0.057	8.9E-01	-0.405	2.8E-01
YLR136C	TIS11	similar to the mammalian TPA Induced Sequence gene family	323	237	82	64	71	70	73	42	51	48	30	72	29	19	31	26		-0.757	1.6E-01	-0.261	7.4E-01	0.415	5.7E-01	-0.081	9.1E-01		-0.713	4.1E-01	0.512	NA	0.004	1.0E+00	-1.222	3.2E-02		-1.476	1.2E-06	0.228	7.3E-01	0.395	3.1E-01	-1.310	5.4E-05
YGL039W			645	519	277	174	265	379	474	369	183	165	254	352	85	82	158	109		-0.755	1.3E-03	0.547	1.5E-02	0.820	7.8E-04	-0.482	3.0E-02		0.392	4.9E-01	0.254	9.0E-01	0.358	4.2E-01	0.496	1.6E-01		-0.371	2.5E-01	0.773	1.4E-03	1.153	8.2E-08	0.009	9.8E-01
YMR318C	ADH6	Alcohol DeHydrogenase	5534	4482	1486	1061	1758	2424	1540	1170	1253	1210	1447	2275	727	472	485	438		-0.754	1.8E-12	0.328	5.0E-03	-0.204	2.1E-01	-1.286	7.7E-35		-0.009	9.9E-01	-0.113	9.6E-01	0.361	2.6E-01	0.466	8.2E-02		-0.774	1.8E-04	0.186	6.4E-01	0.136	5.9E-01	-0.823	1.8E-05
YLR070C	XYL2		54	52	7	5	24	43	27	17	12	19	15	18	8	7	4	4		-0.753	4.9E-01	-0.155	9.4E-01	-0.749	NA	-1.346	1.9E-01		0.559	NA	-0.816	NA	0.905	NA	2.280	NA		-0.200	8.8E-01	-1.004	3.1E-01	0.132	8.5E-01	0.936	2.1E-01
YJL068C			2173	1757	486	310	825	1094	862	1256	357	368	286	445	189	161	156	118		-0.752	9.5E-06	-0.255	2.5E-01	-0.202	4.8E-01	-0.699	7.6E-05		0.214	8.6E-01	0.125	9.8E-01	1.260	2.5E-02	1.350	6.5E-03		-0.544	3.8E-01	-0.160	8.7E-01	1.023	1.3E-02	0.639	1.4E-01
YDL217C	TIM22	Translocase of the Inner Mitochondrial membrane	680	566	148	88	359	419	361	201	158	178	185	246	93	70	93	93		-0.752	2.8E-03	0.108	8.2E-01	0.358	3.2E-01	-0.502	4.9E-02		0.578	1.5E-01	-0.344	7.5E-01	-0.110	8.4E-01	0.812	1.1E-02		-0.180	6.4E-01	-0.266	4.7E-01	0.223	3.4E-01	0.309	2.1E-01
YDR403W	DIT1	DITyrosine	53	49	6	1	12	20	13	11	17	24	18	22	12	8	7	4		-0.752	4.2E-01	-0.282	8.4E-01	-0.706	NA	-1.175	1.9E-01		-0.444	NA	-1.452	NA	1.071	NA	2.079	NA		NA	NA	NA	NA	NA	NA	NA	NA
YBR152W	SPP381	Suppressor of PrP38-1	143	98	18	13	81	101	89	66	58	58	42	62	30	26	35	26		-0.752	1.1E-01	-0.419	4.8E-01	0.274	7.0E-01	-0.059	9.3E-01		0.855	2.5E-01	-0.359	NA	0.252	7.7E-01	1.466	1.5E-02		0.095	9.3E-01	-0.805	1.8E-01	0.506	1.9E-01	1.406	1.2E-03
YFR051C	RET2	RETrieval from ER	3296	2513	902	478	1746	2274	1766	1536	331	320	269	577	182	134	181	197		-0.751	3.7E-04	0.075	8.6E-01	0.433	1.1E-01	-0.393	8.3E-02		0.723	1.4E-01	0.002	1.0E+00	0.091	9.0E-01	0.813	3.4E-02		-0.036	9.6E-01	0.045	9.5E-01	0.499	6.2E-02	0.419	1.2E-01
YNL071W	LAT1		13393	10333	3024	2069	5385	7410	5097	3822	2184	2057	1882	2917	1232	836	887	805		-0.750	2.1E-16	-0.088	5.9E-01	-0.117	4.5E-01	-0.780	1.6E-17		0.358	3.1E-01	0.054	9.8E-01	0.381	1.9E-01	0.684	3.2E-03		-0.402	1.1E-01	-0.063	9.0E-01	0.241	2.8E-01	-0.099	6.9E-01
YNL249C	MPA43	Multicopy PDC1 Activator	74	90	24	15	60	68	63	21	82	76	63	95	47	30	63	43		-0.750	5.1E-02	-0.262	6.4E-01	0.621	1.7E-01	0.133	7.8E-01		0.886	2.5E-01	0.344	NA	-0.561	4.6E-01	-0.019	9.9E-01		0.128	9.2E-01	0.051	9.7E-01	0.026	9.7E-01	0.102	8.8E-01
YBR184W			54	46	20	13	12	33	14	8	29	27	19	19	14	13	4	4		-0.749	3.6E-01	-0.784	3.8E-01	-1.601	1.2E-01	-1.566	8.2E-02		0.051	NA	1.359	NA	1.339	NA	0.031	NA		-0.709	4.1E-01	0.542	6.2E-01	-0.280	7.3E-01	-1.531	2.0E-02
YDR432W	NPL3	Nuclear Protein Localization	5268	4000	1388	903	2383	3144	2155	1297	529	547	593	866	303	221	268	247		-0.747	5.3E-08	0.179	3.5E-01	0.141	5.5E-01	-0.786	3.5E-09		0.503	2.9E-02	-0.018	9.9E-01	-0.081	8.1E-01	0.439	3.2E-02		-0.252	2.4E-01	0.133	6.7E-01	0.036	8.6E-01	-0.349	2.9E-02
YFR015C	GSY1	Glycogen SYnthase	631	532	310	166	244	311	319	284	199	203	249	397	115	81	70	64		-0.746	8.0E-04	0.415	8.0E-02	-0.383	2.5E-01	-1.544	1.8E-13		0.179	8.3E-01	0.444	6.9E-01	1.301	1.4E-03	1.036	4.5E-03		-0.576	8.6E-02	0.829	4.7E-03	0.897	9.2E-04	-0.507	7.7E-02
YDR158W	HOM2	HOMoserine requiring	16669	13802	5182	3522	9010	12977	13093	15303	3990	3889	4668	6907	2211	1631	2226	1794		-0.745	6.4E-27	0.294	6.9E-05	0.226	8.7E-03	-0.813	4.9E-33		0.764	1.3E-01	0.080	9.8E-01	1.024	1.5E-02	1.709	9.8E-07		0.009	9.9E-01	0.345	5.7E-01	1.221	1.5E-04	0.885	6.7E-03
YGL105W	ARC1	Aminoacyl-tRNA synthetase Cofactor	16671	12444	4099	2661	7556	10387	8825	8182	1680	1756	1563	2411	945	730	876	708		-0.743	8.7E-17	-0.057	7.5E-01	0.078	6.4E-01	-0.609	1.3E-11		0.544	1.9E-01	0.130	9.7E-01	0.676	5.4E-02	1.090	1.5E-04		-0.208	7.1E-01	0.044	9.5E-01	0.726	6.2E-03	0.474	8.4E-02
YNL202W	SPS19	SPorulation-Specific	101	84	13	8	30	55	12	12	25	41	7	11	16	16	3	5		-0.743	3.6E-01	-2.146	3.2E-03	-1.841	6.5E-02	-0.438	7.2E-01		0.094	NA	1.172	NA	0.821	5.7E-01	-0.257	8.7E-01		-0.657	3.3E-01	-1.001	1.9E-01	-1.051	7.5E-02	-0.708	3.3E-01
YML092C	PRE8	PRoteinase yscE	2627	2227	738	524	1085	1606	1037	727	472	426	487	727	263	177	216	213		-0.741	1.4E-06	0.174	4.3E-01	0.136	6.1E-01	-0.779	1.6E-07		0.375	3.2E-01	0.067	9.8E-01	0.029	9.5E-01	0.338	2.4E-01		-0.374	1.1E-01	0.213	5.2E-01	0.144	5.2E-01	-0.444	2.1E-02
YJL171C	TOH1	TOS One Homolog	7452	6267	1358	822	3691	4576	3171	2936	2030	2035	1092	1736	1186	811	780	606		-0.740	4.4E-15	-0.793	1.2E-17	-0.362	1.5E-03	-0.309	4.6E-03		0.514	2.3E-01	0.303	8.3E-01	0.743	3.2E-02	0.955	1.3E-03		-0.235	6.4E-01	-0.520	1.2E-01	0.354	2.1E-01	0.639	1.4E-02
YLR304C	ACO1	ACOnitase	55058	47709	14026	8477	17987	24384	9951	6301	10343	9930	9000	13133	5684	4247	2191	1928		-0.738	4.7E-32	-0.132	1.3E-01	-1.104	4.6E-64	-1.711	1.4E-159		-0.048	8.9E-01	0.101	9.3E-01	0.473	1.1E-03	0.324	1.9E-02		-0.794	6.1E-11	-0.060	8.5E-01	-0.655	1.1E-07	-1.389	8.5E-34
YDR050C	TPI1	Triose-Phosphate Isomerase	155863	107496	43694	31090	72437	87410	84036	91697	17358	16919	22537	34556	9723	7119	9264	7335		-0.736	4.3E-33	0.471	6.5E-14	0.140	9.7E-02	-1.066	4.1E-70		0.532	3.5E-01	-0.088	9.8E-01	0.847	4.6E-02	1.467	2.2E-05		-0.212	7.8E-01	0.354	5.4E-01	0.957	3.4E-03	0.391	2.7E-01
YER139C	RTR1	Regulator of TRanscription	217	182	46	27	138	217	121	32	62	62	42	76	36	25	36	25		-0.734	1.1E-01	-0.351	5.7E-01	0.158	8.4E-01	-0.225	6.9E-01		1.046	1.6E-01	0.062	NA	-0.722	3.4E-01	0.262	7.5E-01		0.303	7.1E-01	-0.318	7.2E-01	-0.589	1.8E-01	0.033	9.6E-01
YJR155W	AAD10	Aryl-Alcohol Dehydrogenase	3	1	1	0	1	0	2	0	44	42	52	77	22	20	39	35		-0.733	1.6E-01	0.324	6.3E-01	0.973	6.5E-02	-0.084	8.9E-01		-0.760	NA	-0.137	NA	0.733	8.5E-01	0.110	9.8E-01		NA	NA	NA	NA	NA	NA	NA	NA
YKL145W	RPT1	Regulatory Particle Triple-A protein, or Regulatory Particle Triphosphatase	4264	3700	1517	950	1656	2297	1655	892	1070	1089	1421	2129	615	447	466	389		-0.733	4.4E-13	0.455	4.4E-06	-0.150	3.7E-01	-1.338	2.2E-42		0.213	3.6E-01	0.020	9.9E-01	0.241	2.3E-01	0.433	4.9E-03		-0.529	2.1E-04	0.446	2.7E-03	0.067	7.1E-01	-0.908	1.8E-12
YEL023C			4	7	0	1	2	1	2	3	77	90	81	111	45	37	67	39		-0.731	5.5E-02	-0.054	9.5E-01	0.514	2.9E-01	-0.163	7.2E-01		-0.651	NA	-1.223	NA	0.967	6.3E-01	1.538	5.2E-01		NA	NA	NA	NA	NA	NA	NA	NA
YHL030W	ECM29	ExtraCellular Mutant	2005	1905	936	601	681	999	633	362	796	808	1147	1908	455	335	410	305		-0.731	6.3E-10	0.654	2.5E-09	0.014	9.6E-01	-1.371	6.5E-35		-0.006	9.9E-01	0.164	8.9E-01	-0.031	9.4E-01	-0.201	4.1E-01		-0.746	1.8E-06	0.789	2.5E-07	-0.039	8.6E-01	-1.574	9.8E-27
YKL157W	APE2	AminoPEptidase	9380	7937	2642	1549	3328	4553	3296	1912	2230	2225	2093	2932	1211	976	1013	812		-0.730	8.1E-19	-0.081	5.8E-01	-0.106	4.5E-01	-0.755	7.1E-20		0.087	7.7E-01	0.192	6.6E-01	0.244	1.5E-01	0.139	4.1E-01		-0.651	2.7E-07	0.082	7.8E-01	0.115	4.7E-01	-0.618	6.4E-07
YKL127W	PGM1	PhosphoGlucoMutase	3477	2870	994	656	1610	1983	926	434	713	630	730	1032	359	299	220	201		-0.730	1.0E-08	0.137	4.8E-01	-0.486	2.3E-03	-1.353	2.7E-26		0.413	1.4E-01	0.094	9.6E-01	-0.224	4.6E-01	0.095	7.5E-01		-0.324	1.9E-01	0.204	5.4E-01	-0.735	5.2E-05	-1.263	1.2E-13
YJR122W	IBA57	Iron-sulfur cluster assembly factor for Biotin synthase and Aconitase-like mitochondrial proteins	136	112	36	11	62	89	52	60	123	100	80	120	66	44	59	37		-0.730	2.9E-02	-0.417	3.0E-01	-0.040	9.5E-01	-0.352	3.6E-01		0.506	6.3E-01	0.139	NA	0.442	6.0E-01	0.809	2.5E-01		-0.234	8.4E-01	-0.320	7.7E-01	0.387	4.9E-01	0.473	4.3E-01
YKL035W	UGP1	UDP-glucose pyrophosphorylase	12088	11669	3384	2352	4359	5712	4294	1640	1830	1818	1679	2642	1059	745	711	612		-0.728	8.2E-16	-0.024	9.2E-01	-0.281	1.7E-02	-0.984	1.4E-27		-0.018	9.8E-01	0.152	9.6E-01	0.169	6.7E-01	-0.002	1.0E+00		-0.756	5.1E-03	0.099	8.7E-01	-0.130	6.8E-01	-0.985	2.5E-05
YPL274W	SAM3	S-AdenosylMethionine metabolism	1448	1422	607	387	580	870	519	308	538	502	673	1120	289	223	280	288		-0.728	4.4E-07	0.512	2.5E-04	0.318	1.0E-01	-0.922	5.5E-12		0.220	6.2E-01	0.121	9.6E-01	-0.383	2.0E-01	-0.284	3.1E-01		-0.516	7.1E-03	0.604	1.0E-03	-0.086	7.1E-01	-1.206	3.3E-13
YLR192C	HCR1	High-Copy suppressor of Rpg1	2676	2198	815	534	1310	1732	1694	772	497	496	548	1009	281	209	301	277		-0.727	1.7E-06	0.363	2.8E-02	0.404	3.2E-02	-0.686	2.1E-06		0.545	7.6E-02	-0.040	9.9E-01	-0.018	9.7E-01	0.567	2.4E-02		-0.191	5.9E-01	0.293	3.1E-01	0.364	7.0E-02	-0.120	6.1E-01
YJR034W	PET191	PETite colonies	336	307	78	55	110	175	137	61	48	60	34	48	35	19	23	5		-0.727	2.2E-01	-0.657	3.3E-01	-0.803	3.0E-01	-0.874	1.6E-01		0.023	9.9E-01	0.560	NA	0.983	1.9E-01	0.446	5.6E-01		-0.704	2.1E-02	-0.128	8.5E-01	0.167	6.4E-01	-0.409	2.2E-01
YHL036W	MUP3	Methionine UPtake	618	507	195	116	383	517	405	284	273	269	208	359	142	124	143	101		-0.727	2.9E-04	-0.211	4.7E-01	0.023	9.6E-01	-0.492	2.2E-02		0.900	2.5E-03	0.520	4.2E-01	0.353	3.5E-01	0.734	1.4E-02		0.165	6.9E-01	0.280	4.3E-01	0.354	1.0E-01	0.240	3.3E-01
YNR001C	CIT1	CITrate synthase	9756	8964	3282	2143	3046	3911	2352	1134	1737	1626	1973	2785	947	712	654	457		-0.726	2.5E-14	0.246	2.7E-02	-0.424	1.8E-04	-1.397	1.8E-49		-0.207	5.2E-01	0.136	9.3E-01	0.126	6.5E-01	-0.216	3.2E-01		-0.941	2.2E-09	0.354	9.4E-02	-0.324	7.0E-02	-1.619	1.5E-27
YNR019W	ARE2	Acyl-coenzyme A: cholesterol acyl transferase-Related Enzyme	1145	1039	464	266	471	610	372	150	341	307	351	568	186	134	152	101		-0.726	5.5E-05	0.235	3.2E-01	-0.184	5.5E-01	-1.144	2.7E-11		0.206	7.2E-01	0.338	7.1E-01	-0.184	6.8E-01	-0.316	3.7E-01		-0.528	5.2E-02	0.542	5.0E-02	-0.396	1.2E-01	-1.466	1.5E-11
YKL006W	RPL14A	Ribosomal Protein of the Large subunit	16016	10082	3588	2411	8596	10329	11543	20838	2811	2800	2723	4043	1597	1178	2017	1499		-0.725	3.5E-19	0.009	9.7E-01	0.498	8.9E-09	-0.236	9.0E-03		0.784	5.2E-01	0.064	9.9E-01	1.221	1.4E-01	1.941	4.6E-03		0.050	9.7E-01	0.044	9.8E-01	1.684	2.6E-04	1.690	1.7E-04
YDL014W	NOP1	NucleOlar Protein	10084	8141	2730	1603	6049	7193	4916	4884	1456	1355	1680	2607	803	587	607	677		-0.725	5.8E-10	0.343	8.4E-03	0.064	7.8E-01	-1.004	4.5E-19		0.775	8.4E-02	-0.256	9.3E-01	0.326	5.0E-01	1.356	4.9E-05		0.041	9.6E-01	0.058	9.4E-01	0.366	2.5E-01	0.349	2.7E-01
YPL124W	SPC29	Spindle Pole Component	153	118	33	20	72	97	69	24	39	26	25	31	18	14	23	22		-0.724	2.8E-01	-0.456	5.9E-01	0.656	4.1E-01	0.389	5.7E-01		0.541	NA	0.275	NA	-0.840	3.2E-01	-0.574	4.8E-01		-0.192	8.3E-01	-0.214	8.2E-01	-0.203	6.8E-01	-0.180	7.5E-01
YHR016C	YSC84		1151	980	441	258	468	672	815	621	317	297	446	562	146	154	163	140		-0.723	1.5E-04	0.474	1.5E-02	0.160	6.2E-01	-1.037	3.0E-09		0.307	5.8E-01	0.075	9.8E-01	0.964	4.5E-03	1.196	2.8E-05		-0.423	1.1E-01	0.521	3.7E-02	1.097	2.4E-08	0.154	5.5E-01
YJL082W	IML2	Increased Minichromosome Loss	1599	1303	432	260	585	844	756	561	452	459	368	562	235	213	190	152		-0.722	2.5E-06	-0.235	2.5E-01	-0.239	3.2E-01	-0.727	4.1E-06		0.189	7.2E-01	0.331	6.8E-01	0.905	1.5E-03	0.763	3.5E-03		-0.541	1.6E-02	0.067	8.9E-01	0.642	1.4E-03	0.034	9.0E-01
YJL153C	INO1	INOsitol requiring	4372	3581	595	338	906	1222	453	257	706	653	334	413	393	282	76	101		-0.719	7.9E-06	-1.104	6.9E-13	-1.754	3.2E-21	-1.369	1.2E-13		-0.687	1.1E-02	0.169	9.5E-01	0.900	2.7E-03	0.044	9.2E-01		-1.414	7.4E-25	-0.964	8.2E-11	-0.876	2.0E-08	-1.326	4.5E-18
YBR045C	GIP1	Glc7-Interacting Protein	30	33	8	3	25	30	7	2	36	23	40	50	15	14	17	7		-0.718	3.2E-01	0.371	6.9E-01	-0.141	9.1E-01	-1.230	4.6E-02		1.015	NA	-0.750	NA	-1.773	NA	-0.008	NA		NA	NA	NA	NA	NA	NA	NA	NA
YDL126C	CDC48	Cell Division Cycle	31448	26511	8591	5363	11155	15570	11253	6949	6995	6772	7653	11385	3752	3058	3079	2603		-0.718	3.0E-31	0.207	3.7E-03	-0.104	2.8E-01	-1.029	5.8E-64		0.091	7.1E-01	-0.094	9.2E-01	0.300	3.2E-02	0.486	2.4E-05		-0.634	2.3E-07	0.084	7.6E-01	0.172	2.2E-01	-0.546	4.7E-06
YOL055C	THI20	THIamine metabolism	386	293	65	44	128	159	113	68	117	125	82	135	67	53	85	60		-0.718	1.9E-02	-0.429	2.3E-01	0.425	3.0E-01	0.137	7.3E-01		-0.021	9.8E-01	-0.035	NA	-0.360	5.0E-01	-0.346	4.9E-01		-0.746	6.5E-03	-0.490	2.1E-01	0.044	9.0E-01	-0.212	5.6E-01
YER175C	TMT1	Trans-aconitate MethylTransferase	679	520	99	88	255	319	250	131	186	141	109	147	100	63	73	73		-0.717	1.0E-02	-0.602	3.9E-02	0.017	9.8E-01	-0.098	8.1E-01		0.159	8.6E-01	0.127	9.8E-01	0.105	8.8E-01	0.136	8.0E-01		-0.565	4.9E-02	-0.502	1.5E-01	0.099	7.7E-01	0.035	9.3E-01
YHR163W	SOL3	Suppressor Of Los1-1	3274	2651	800	527	1171	1791	904	620	1045	1056	1145	1681	583	459	444	376		-0.717	2.1E-12	0.167	2.2E-01	-0.187	2.4E-01	-1.071	1.8E-26		0.201	5.8E-01	-0.150	9.3E-01	0.000	1.0E+00	0.352	1.2E-01		-0.525	7.9E-03	-0.011	9.9E-01	-0.207	3.2E-01	-0.721	4.1E-05
YDR188W	CCT6	Chaperonin Containing TCP-1	7041	5233	2300	1414	3365	4627	4794	4383	1963	1920	2366	3592	1158	781	1135	1001		-0.716	1.7E-15	0.354	1.8E-04	0.311	4.0E-03	-0.759	2.9E-18		0.599	1.4E-01	0.093	9.8E-01	0.713	4.2E-02	1.219	1.8E-05		-0.128	8.5E-01	0.417	2.7E-01	0.999	7.2E-05	0.453	9.6E-02
YMR040W	YET2	Yeast Endoplasmic reticulum Transmembrane protein	36	28	9	2	16	22	9	3	26	26	12	22	16	10	11	5		-0.716	3.9E-01	-0.892	3.1E-01	-0.547	6.4E-01	-0.371	7.1E-01		0.458	NA	0.481	NA	-0.412	NA	-0.435	NA		NA	NA	NA	NA	NA	NA	NA	NA
YBR196C	PGI1	PhosphoGlucoIsomerase	88771	68687	26983	17537	44035	62112	61532	48333	12285	11761	16344	23782	6978	5025	6901	5545		-0.714	2.2E-29	0.481	8.4E-14	0.216	4.7E-03	-0.979	5.0E-56		0.639	1.3E-02	-0.125	9.6E-01	0.635	1.2E-02	1.399	6.9E-12		-0.083	8.9E-01	0.327	2.8E-01	0.824	3.9E-05	0.414	5.1E-02
YJR060W	CBF1	Centromere Binding Factor	1680	1318	348	194	647	980	561	420	240	253	160	277	119	124	128	103		-0.712	1.2E-03	-0.451	6.5E-02	0.070	8.7E-01	-0.191	5.0E-01		0.317	5.8E-01	0.140	9.6E-01	-0.010	9.9E-01	0.166	7.0E-01		-0.403	1.5E-01	-0.340	3.1E-01	0.035	9.0E-01	-0.028	9.3E-01
YMR017W	SPO20	SPOrulation	6	5	2	0	2	5	5	0	5	5	6	10	3	2	2	2		-0.711	NA	0.405	8.7E-01	-0.152	NA	-1.269	4.4E-01		0.523	NA	-0.756	NA	0.301	NA	1.580	NA		NA	NA	NA	NA	NA	NA	NA	NA
YPL091W	GLR1	GLutathione Reductase	4643	3721	1430	895	1805	2325	2149	1118	915	886	1199	1693	505	392	514	407		-0.711	2.5E-11	0.428	4.4E-05	0.195	2.2E-01	-0.944	8.4E-21		0.194	5.0E-01	-0.106	9.5E-01	0.178	4.4E-01	0.478	3.7E-03		-0.525	1.2E-03	0.294	1.5E-01	0.349	3.1E-02	-0.470	2.2E-03
YPR035W	GLN1	GLutamiNe metabolism	85048	68703	23255	15548	32466	40567	26154	23005	10293	9507	9555	14889	5695	4195	3925	3428		-0.711	1.3E-27	0.037	8.0E-01	-0.261	6.3E-04	-1.009	4.8E-55		0.141	8.2E-01	0.157	9.6E-01	0.500	1.3E-01	0.484	9.6E-02		-0.577	4.3E-02	0.165	7.5E-01	0.212	4.6E-01	-0.531	3.0E-02
YLR355C	ILV5	IsoLeucine-plus-Valine requiring	66260	52027	16005	11044	27611	35457	26598	18747	7947	7627	7202	11267	4507	3280	3821	3253		-0.710	3.7E-27	-0.022	9.0E-01	0.027	8.4E-01	-0.661	7.7E-24		0.307	2.8E-01	0.080	9.7E-01	0.265	2.8E-01	0.491	1.2E-02		-0.412	5.3E-02	0.030	9.5E-01	0.267	1.7E-01	-0.175	3.9E-01
YBL030C	PET9	PETite	31717	23995	4874	3186	17598	20999	14744	10077	3628	3627	2415	3867	2017	1600	1297	1328		-0.709	1.7E-14	-0.479	6.1E-07	-0.293	9.9E-03	-0.523	5.0E-08		0.692	4.4E-03	-0.130	9.6E-01	0.409	1.3E-01	1.230	1.5E-09		-0.025	9.6E-01	-0.638	6.7E-04	0.092	6.9E-01	0.706	3.8E-05
YPL222C-A			1	0	0	0	0	0	0	0	8	14	2	15	6	5	5	5		-0.709	NA	-0.751	6.6E-01	0.025	NA	0.067	9.7E-01		-0.220	NA	1.542	NA	0.000	NA	0.000	NA		NA	NA	NA	NA	NA	NA	NA	NA
YML060W	OGG1	8-OxoGuanine Glycosylase/lyase	460	315	103	65	236	326	169	133	59	69	48	103	36	28	28	48		-0.707	1.5E-01	-0.062	9.5E-01	0.436	5.1E-01	-0.209	7.1E-01		0.745	3.5E-01	0.031	NA	-0.543	4.5E-01	0.171	8.2E-01		0.030	9.7E-01	-0.057	9.4E-01	-0.139	6.9E-01	-0.052	8.9E-01
YLR179C			9233	8206	1650	984	3748	4742	2959	2223	1696	1613	1313	1972	952	704	698	556		-0.707	1.5E-15	-0.273	6.2E-03	-0.241	4.7E-02	-0.675	1.2E-13		0.167	7.0E-01	-0.297	6.6E-01	0.306	2.6E-01	0.770	2.0E-04		-0.548	8.9E-03	-0.599	3.4E-03	0.040	8.8E-01	0.090	7.1E-01
YMR205C	PFK2	PhosphoFructoKinase	34623	29605	12571	7905	13159	17864	13722	8624	6125	5791	7083	11220	3437	2536	2824	2456		-0.705	5.7E-25	0.350	1.0E-06	-0.012	9.4E-01	-1.068	2.6E-57		0.149	5.4E-01	0.168	7.1E-01	0.289	7.4E-02	0.269	6.2E-02		-0.565	7.1E-06	0.489	1.4E-04	0.253	6.0E-02	-0.801	3.8E-12
YLR340W	RPP0	Ribosomal Protein P0	64809	51741	18340	11949	42903	60360	65812	42479	7940	7895	7920	14011	4465	3465	5603	5565		-0.704	4.0E-07	0.184	3.9E-01	0.665	3.3E-06	-0.223	1.8E-01		1.022	1.3E-07	0.049	9.8E-01	0.163	5.7E-01	1.137	4.5E-10		0.310	8.8E-02	0.204	3.7E-01	0.804	2.6E-09	0.910	4.2E-12
YBL091C-A	SCS22	Suppressor of Choline Sensitivity	261	208	65	35	92	141	132	107	63	65	54	88	35	29	36	21		-0.703	1.2E-01	-0.121	8.8E-01	-0.022	9.8E-01	-0.604	1.8E-01		0.181	8.8E-01	0.048	NA	0.848	1.8E-01	0.981	6.7E-02		-0.531	1.8E-01	-0.101	9.0E-01	0.805	9.3E-03	0.375	3.1E-01
YIL154C	IMP2'	Independent of Mitochondrial Particle	1508	1059	419	241	671	902	1080	1404	200	180	181	301	113	78	100	74		-0.702	2.9E-03	0.071	8.8E-01	0.026	9.6E-01	-0.747	1.0E-03		0.502	5.7E-01	0.135	9.8E-01	1.525	4.8E-03	1.892	4.3E-05		-0.211	8.2E-01	0.175	8.5E-01	1.521	3.3E-05	1.135	2.3E-03
YLR030W			25	19	5	3	13	12	11	9	13	13	6	14	7	6	6	3		-0.701	NA	-0.677	6.5E-01	-0.390	NA	-0.414	7.6E-01		0.407	NA	0.380	NA	0.809	NA	0.836	NA		-0.302	8.8E-01	-0.319	8.8E-01	0.400	6.8E-01	0.417	7.2E-01
YBR126C	TPS1	Trehalose-6-Phosphate Synthase	11399	9336	3526	2189	4496	5895	8107	7345	1689	1529	1492	2435	900	714	894	796		-0.699	5.0E-14	0.016	9.5E-01	0.228	6.9E-02	-0.487	2.2E-07		0.200	7.4E-01	0.294	8.3E-01	1.165	8.7E-05	1.072	9.2E-05		-0.506	1.1E-01	0.279	5.3E-01	1.366	3.1E-09	0.580	2.1E-02
YNL204C	SPS18	SPorulation-Specific	1	1	1	1	0	0	0	0	14	18	15	18	8	8	9	13		-0.698	5.0E-01	-0.200	9.0E-01	0.628	NA	0.131	9.1E-01		-1.238	NA	2.373	NA	0.000	NA	-3.471	NA		NA	NA	NA	NA	NA	NA	NA	NA
YGL180W	ATG1	AuTophaGy related	307	267	116	52	138	183	203	99	171	142	154	240	96	62	81	73		-0.698	8.0E-03	0.068	9.0E-01	0.133	7.8E-01	-0.633	1.4E-02		0.353	5.8E-01	0.300	NA	0.490	3.0E-01	0.543	1.8E-01		-0.352	3.8E-01	0.333	4.8E-01	0.598	3.3E-02	-0.087	8.1E-01
YBR181C	RPS6B	Ribosomal Protein of the Small subunit	5048	4391	1182	757	4275	6498	4695	4149	1887	1969	1991	3084	1158	793	1384	1102		-0.697	3.5E-14	0.129	3.5E-01	0.515	1.8E-07	-0.312	1.4E-03		1.371	7.7E-07	-0.243	9.0E-01	0.030	9.6E-01	1.643	2.7E-10		0.663	1.7E-02	-0.143	8.0E-01	0.519	4.3E-02	1.325	4.6E-09
YNL312W	RFA2	Replication Factor A	1309	1197	318	213	500	781	443	219	206	262	197	314	125	110	120	68		-0.696	4.3E-03	-0.145	7.2E-01	-0.183	6.6E-01	-0.734	2.5E-03		0.205	7.7E-01	0.078	9.8E-01	-0.047	9.4E-01	0.080	8.7E-01		-0.500	2.4E-02	-0.096	8.4E-01	-0.251	2.7E-01	-0.655	1.3E-03
YER065C	ICL1	IsoCitrate Lyase	93	61	17	6	24	36	8	8	127	118	73	123	67	56	39	40		-0.696	2.9E-02	-0.594	7.6E-02	-0.477	2.9E-01	-0.579	1.0E-01		-0.167	9.0E-01	0.009	NA	-0.678	4.6E-01	-0.854	3.2E-01		-0.871	2.2E-01	-0.630	5.6E-01	-1.152	9.9E-02	-1.393	5.9E-02
YMR241W	YHM2	Yeast suppressor of HM mutant	14783	12036	2441	1462	6248	7863	3550	2314	2374	2257	1939	2976	1331	1004	725	667		-0.695	4.8E-17	-0.179	9.3E-02	-0.581	4.0E-10	-1.097	1.3E-38		0.272	2.7E-01	-0.439	9.4E-02	0.062	8.3E-01	0.772	1.4E-06		-0.431	1.1E-02	-0.647	1.7E-05	-0.542	2.9E-04	-0.326	3.8E-02
YGL001C	ERG26	ERGosterol biosynthesis	2068	1677	582	342	824	1037	809	500	419	445	440	637	241	194	221	212		-0.695	7.0E-06	0.059	8.6E-01	0.156	5.5E-01	-0.597	1.1E-04		0.188	6.5E-01	0.084	9.8E-01	0.074	8.5E-01	0.177	5.2E-01		-0.514	3.0E-03	0.113	7.5E-01	0.207	2.7E-01	-0.421	1.3E-02
YLR213C	CRR1	CRH-Related	12	5	12	7	1	5	5	4	16	15	16	18	12	4	2	2		-0.695	5.4E-01	-0.099	9.6E-01	-1.803	NA	-2.398	3.9E-02		-0.329	NA	2.439	NA	3.176	NA	0.409	NA		NA	NA	NA	NA	NA	NA	NA	NA
YEL071W	DLD3	D-Lactate Dehydrogenase	22964	19723	11726	7521	10140	14029	9929	6339	3929	3503	6627	10048	2172	1584	2036	1816		-0.693	3.3E-20	0.903	6.5E-37	0.204	3.8E-02	-1.393	1.1E-83		0.364	5.0E-02	0.118	9.2E-01	-0.020	9.5E-01	0.226	1.8E-01		-0.338	2.9E-02	0.992	1.4E-16	0.160	2.9E-01	-1.170	2.3E-23
YCR073C	SSK22	Suppressor of Sensor Kinase	176	149	48	28	68	81	57	40	210	237	192	279	129	97	80	74		-0.693	1.9E-03	-0.185	5.9E-01	-0.390	2.3E-01	-0.897	6.1E-05		0.067	9.5E-01	0.252	NA	0.509	3.2E-01	0.324	5.4E-01		-0.631	1.1E-01	0.037	9.7E-01	0.102	8.2E-01	-0.566	1.5E-01
YFR024C-A	LSB3	Las Seventeen Binding protein	3099	2473	1037	688	1289	1894	1678	1370	746	769	969	1428	433	332	446	371		-0.692	1.3E-09	0.401	4.5E-04	0.255	1.1E-01	-0.839	7.5E-15		0.374	3.6E-01	0.086	9.8E-01	0.490	1.3E-01	0.778	2.8E-03		-0.328	3.2E-01	0.459	1.1E-01	0.721	1.2E-03	-0.066	8.2E-01
YOR222W	ODC2	OxoDicarboxylate Carrier	4146	3475	528	337	1845	2498	805	485	1005	972	644	958	577	424	289	239		-0.690	2.7E-10	-0.565	2.1E-07	-0.761	1.6E-09	-0.886	4.8E-14		0.373	5.2E-02	-0.405	1.2E-01	-0.252	2.6E-01	0.526	3.3E-03		-0.325	5.1E-02	-0.998	2.1E-13	-1.034	5.2E-15	-0.361	2.1E-02
YKL215C	OXP1	OXoProlinase	1652	1473	475	316	751	979	796	553	624	569	466	784	357	248	277	255		-0.690	7.6E-07	-0.206	2.8E-01	-0.017	9.6E-01	-0.500	6.4E-04		0.332	3.4E-01	0.397	4.9E-01	0.417	1.5E-01	0.352	1.8E-01		-0.366	9.8E-02	0.162	6.5E-01	0.379	4.3E-02	-0.149	4.9E-01
YPR204W			0	0	0	0	0	0	0	0	5	3	4	3	2	2	2	1		-0.689	NA	-0.387	9.1E-01	-0.280	NA	-0.583	8.1E-01		0.000	NA	0.000	NA	0.000	NA	0.000	NA		NA	NA	NA	NA	NA	NA	NA	NA
YNL220W	ADE12	ADEnine requiring	17395	15314	6675	4315	7492	9598	6969	3299	3019	2988	4750	7100	1750	1295	1652	1372		-0.689	1.9E-21	0.718	8.7E-26	0.152	1.4E-01	-1.255	2.6E-73		0.250	3.0E-01	-0.121	9.3E-01	-0.197	3.5E-01	0.175	3.7E-01		-0.447	2.1E-02	0.568	1.4E-03	-0.067	7.6E-01	-1.082	1.7E-12
YMR166C	MME1	Mitochondrial Magnesium Exporter	109	127	46	13	80	111	61	49	76	54	43	85	32	33	34	41		-0.689	1.5E-01	-0.307	6.4E-01	0.367	5.8E-01	-0.015	9.8E-01		0.860	3.6E-01	0.399	NA	-0.382	6.9E-01	0.079	9.4E-01		0.164	8.9E-01	0.059	9.6E-01	-0.037	9.5E-01	0.068	9.1E-01
YCL040W	GLK1	GLucoKinase	19758	15788	5200	3420	6951	9541	12579	15880	2350	2260	2024	3210	1336	1002	876	849		-0.687	1.4E-14	-0.086	5.9E-01	-0.270	1.8E-02	-0.871	1.4E-22		0.075	9.5E-01	0.221	9.6E-01	1.945	2.6E-06	1.799	2.7E-06		-0.621	2.0E-01	0.105	9.0E-01	1.648	8.6E-07	0.922	8.4E-03
YGR240C	PFK1	PhosphoFructoKinase	43987	35994	16926	10459	16729	22684	19263	10570	9246	8951	10874	16777	5325	3919	4582	4066		-0.687	9.3E-26	0.337	1.1E-06	0.071	5.3E-01	-0.953	7.0E-50		0.161	4.2E-01	0.283	2.0E-01	0.251	8.9E-02	0.129	3.9E-01		-0.534	3.8E-05	0.592	2.0E-06	0.299	2.5E-02	-0.826	1.2E-12
YLR264W	RPS28B	Ribosomal Protein of the Small subunit	4661	3711	1281	816	3403	4635	5280	2555	1495	1488	1666	2519	876	642	1038	841		-0.684	1.7E-14	0.225	3.0E-02	0.469	1.5E-06	-0.440	7.5E-07		1.121	7.9E-13	-0.050	9.8E-01	0.195	3.9E-01	1.367	2.0E-19		0.429	3.0E-02	0.147	6.8E-01	0.642	1.0E-04	0.924	4.8E-09
YHR162W	MPC2	Mitochondrial Pyruvate Carrier	5952	4755	2084	1408	3661	4718	3972	2331	1573	1554	1741	2686	895	693	811	643		-0.683	8.2E-15	0.236	1.9E-02	0.030	8.8E-01	-0.889	3.3E-25		0.831	2.9E-09	0.328	2.3E-01	0.291	1.1E-01	0.794	7.4E-09		0.140	6.1E-01	0.536	2.8E-04	0.297	4.9E-02	-0.099	5.7E-01
YOR230W	WTM1	WD repeat containing Transcriptional Modulator	19713	15933	5576	3565	8469	11673	13295	9784	3043	2804	2585	4220	1707	1270	1814	1583		-0.682	1.7E-17	-0.053	7.4E-01	0.355	8.5E-05	-0.273	1.7E-03		0.353	2.3E-01	0.264	6.9E-01	0.624	5.8E-03	0.713	3.1E-04		-0.337	1.6E-01	0.181	5.9E-01	0.955	1.4E-08	0.437	1.6E-02
YER142C	MAG1	3-MethylAdenine DNA Glycosylase	148	133	46	29	23	61	30	24	47	37	41	71	27	16	14	7		-0.681	2.6E-01	0.141	8.9E-01	-0.874	2.6E-01	-1.696	1.8E-03		-0.612	NA	0.118	NA	1.045	2.8E-01	0.315	7.6E-01		-1.302	4.7E-03	0.231	8.2E-01	0.151	8.1E-01	-1.382	3.0E-03
YOR020C	HSP10	Heat Shock Protein	5702	4526	1350	925	2388	3310	3117	1761	885	903	937	1381	548	367	499	400		-0.681	2.8E-09	0.114	5.4E-01	0.140	4.6E-01	-0.654	6.3E-09		0.331	1.7E-01	-0.100	9.6E-01	0.368	9.0E-02	0.799	1.6E-06		-0.358	4.0E-02	-0.014	9.8E-01	0.485	9.9E-04	0.141	4.2E-01
YBR010W	HHT1	Histone H Three	12406	10121	1874	1196	6842	8705	4061	2309	2881	2800	1759	2749	1631	1261	783	856		-0.680	3.0E-11	-0.601	5.9E-09	-0.645	4.5E-09	-0.724	4.8E-12		0.647	1.5E-03	-0.102	9.6E-01	0.081	8.0E-01	0.830	7.4E-06		-0.041	9.2E-01	-0.732	1.5E-08	-0.586	6.6E-06	0.105	5.2E-01
YMR213W	CEF1	CErevisiae homolog of cdc Five	244	204	56	46	139	201	168	114	78	79	70	108	45	35	69	69		-0.678	7.0E-02	-0.084	9.1E-01	0.953	9.1E-03	0.359	3.3E-01		0.769	1.6E-01	0.135	NA	-0.463	4.0E-01	0.172	7.6E-01		0.083	9.2E-01	0.025	9.8E-01	0.468	9.8E-02	0.526	9.5E-02
YDR385W	EFT2	Elongation Factor Two	4237	3595	1403	1043	2458	3125	2039	820	1561	1571	1650	2574	949	656	1146	889		-0.677	8.0E-13	0.164	2.0E-01	0.505	7.4E-07	-0.336	6.7E-04		0.691	1.7E-02	0.351	6.6E-01	-0.809	3.3E-03	-0.469	8.4E-02		0.004	1.0E+00	0.487	1.1E-01	-0.326	2.1E-01	-0.808	4.1E-04
YLR411W	CTR3	Copper TRansport	19	9	3	2	3	5	2	1	14	10	9	13	5	7	7	5		-0.677	5.9E-01	-0.381	8.3E-01	0.129	NA	-0.167	9.1E-01		-0.624	NA	0.084	NA	-0.812	NA	-1.520	NA		NA	NA	NA	NA	NA	NA	NA	NA
YML085C	TUB1	TUBulin	9755	7793	2115	1337	4751	6155	2997	2240	1395	1416	1188	1930	842	598	487	452		-0.677	5.2E-11	-0.123	4.5E-01	-0.448	2.3E-04	-1.001	3.7E-22		0.493	8.9E-02	-0.050	9.8E-01	0.166	6.3E-01	0.709	1.9E-03		-0.193	5.8E-01	-0.203	5.5E-01	-0.304	1.3E-01	-0.294	1.5E-01
YGR262C	BUD32	BUD site selection	711	613	144	106	352	534	369	419	183	186	182	260	100	88	108	78		-0.673	4.7E-03	0.003	1.0E+00	0.133	7.5E-01	-0.542	2.3E-02		0.573	4.3E-01	-0.222	9.6E-01	0.572	3.3E-01	1.367	2.4E-03		-0.106	9.2E-01	-0.245	7.5E-01	0.675	6.3E-02	0.814	2.4E-02
YGR124W	ASN2	ASparagiNe requiring	9767	7837	4059	2473	4234	5500	4949	2936	1718	1707	2618	4049	959	789	1171	998		-0.673	1.1E-15	0.695	4.5E-19	0.468	2.9E-07	-0.899	2.3E-30		0.318	7.2E-02	0.041	9.8E-01	-0.038	8.9E-01	0.240	1.1E-01		-0.362	1.8E-02	0.706	3.4E-08	0.407	2.8E-03	-0.662	1.4E-07
YER015W	FAA2	Fatty Acid Activation	166	162	45	19	120	132	50	19	100	84	81	136	52	42	33	25		-0.671	6.8E-02	-0.034	9.7E-01	-0.542	2.9E-01	-1.179	6.7E-04		0.795	2.1E-01	-0.187	NA	-0.643	3.5E-01	0.339	6.4E-01		0.117	9.1E-01	-0.256	7.7E-01	-1.214	1.9E-03	-0.841	6.1E-02
YER004W	FMP52	Found in Mitochondrial Proteome	1925	1510	475	245	1005	1292	1036	808	403	370	362	568	219	177	168	183		-0.668	8.5E-05	0.000	1.0E+00	-0.007	9.8E-01	-0.675	6.1E-05		0.589	1.4E-01	-0.109	9.8E-01	0.472	2.2E-01	1.170	5.6E-05		-0.086	9.0E-01	-0.139	7.9E-01	0.443	6.6E-02	0.496	3.8E-02
YLR153C	ACS2	Acetyl CoA Synthetase	19374	16840	5487	3473	8724	11606	7617	4734	2983	2931	3114	4437	1665	1371	1133	1060		-0.664	3.2E-16	0.097	4.7E-01	-0.308	1.6E-03	-1.069	1.9E-40		0.325	8.3E-02	0.056	9.8E-01	0.335	5.6E-02	0.604	1.7E-05		-0.347	1.5E-02	0.124	6.1E-01	0.003	9.9E-01	-0.467	1.2E-04
YJR137C	MET5	METhionine requiring	25163	21422	8970	5788	9796	13192	7004	4086	6379	6179	7653	11544	3580	2876	3124	2523		-0.663	1.2E-26	0.349	4.7E-08	-0.038	7.6E-01	-1.050	5.5E-67		0.138	4.0E-01	0.164	5.5E-01	-0.279	1.8E-02	-0.305	3.1E-03		-0.533	7.1E-06	0.485	5.3E-05	-0.340	5.4E-03	-1.358	1.2E-37
YDR258C	HSP78	Heat Shock Protein	2170	1905	1444	831	936	1183	2842	1424	635	629	1211	1831	341	307	676	552		-0.663	2.1E-08	1.004	2.4E-23	1.074	9.5E-21	-0.593	1.2E-08		0.217	5.2E-01	0.309	5.0E-01	0.639	1.6E-03	0.546	2.0E-03		-0.453	1.8E-02	1.283	3.2E-17	1.688	5.8E-30	-0.048	8.3E-01
YKL198C	PTK1	Putative serine/Threonine protein Kinase	260	230	106	61	180	179	258	213	61	61	56	87	28	34	29	31		-0.663	1.6E-01	-0.037	9.7E-01	0.101	9.0E-01	-0.525	2.6E-01		0.735	3.2E-01	0.639	NA	1.058	8.3E-02	1.153	2.5E-02		0.062	9.5E-01	0.574	1.7E-01	1.134	9.2E-05	0.622	5.5E-02
YIR030C	DCG1	Dal80p-Controlled Gene	387	349	72	55	143	205	55	37	63	84	40	96	36	39	33	16		-0.663	1.8E-01	-0.425	4.9E-01	-0.490	4.7E-01	-0.728	1.4E-01		0.070	9.6E-01	0.069	NA	-0.680	3.6E-01	-0.679	3.1E-01		-0.602	3.7E-02	-0.383	3.8E-01	-1.192	3.8E-05	-1.411	2.6E-06
YGL048C	RPT6	Regulatory Particle Triple-A protein, or Regulatory Particle Triphosphatase	2743	2432	801	500	1103	1480	996	743	731	761	931	1279	439	331	338	334		-0.662	1.5E-07	0.314	2.4E-02	-0.029	9.2E-01	-1.005	6.2E-17		0.152	7.7E-01	-0.142	9.6E-01	0.233	4.9E-01	0.528	3.7E-02		-0.518	1.4E-02	0.144	7.2E-01	0.183	4.1E-01	-0.479	1.3E-02
YBL058W	SHP1	Suppressor of High-copy PP1	2822	2402	920	628	1170	1600	1538	1195	633	571	761	1126	348	272	403	311		-0.662	1.5E-07	0.388	2.2E-03	0.360	2.1E-02	-0.691	5.4E-09		0.239	6.0E-01	0.036	9.9E-01	0.412	1.8E-01	0.615	1.3E-02		-0.431	9.1E-02	0.396	1.4E-01	0.746	1.9E-04	-0.081	7.6E-01
YJL052W	TDH1	Triose-phosphate DeHydrogenase	64773	53799	9236	6353	25876	35813	30634	14934	7782	7465	3776	5760	4608	3292	3150	2624		-0.660	1.1E-22	-0.941	5.7E-46	-0.286	2.4E-04	-0.006	9.7E-01		0.211	4.2E-01	0.198	7.2E-01	0.552	1.4E-03	0.565	2.8E-04		-0.458	1.4E-02	-0.772	1.4E-06	0.244	1.8E-01	0.558	4.6E-04
YGR234W	YHB1	Yeast flavoHemogloBin	1549	1191	409	254	461	621	275	243	180	215	225	321	109	95	128	95		-0.656	5.0E-03	0.208	5.3E-01	0.278	4.2E-01	-0.585	9.1E-03		-0.187	8.1E-01	-0.084	9.8E-01	-0.538	2.3E-01	-0.640	8.5E-02		-0.850	1.0E-03	0.095	8.8E-01	-0.284	3.3E-01	-1.229	2.4E-07
YPR103W	PRE2	PRoteinase yscE	2173	2165	729	450	1023	1330	751	297	595	594	772	1171	365	253	205	189		-0.655	7.3E-07	0.445	6.6E-04	-0.481	3.3E-03	-1.582	7.6E-35		0.264	5.9E-01	-0.167	9.5E-01	-0.019	9.7E-01	0.412	1.8E-01		-0.401	2.2E-01	0.249	5.7E-01	-0.523	3.7E-02	-1.172	1.7E-07
YBL100W-B			10	6	1	1	2	1	3	0	31	22	20	31	12	15	5	10		-0.652	4.4E-01	-0.317	7.9E-01	-0.689	5.3E-01	-1.024	2.0E-01		-1.248	NA	-0.500	NA	1.357	NA	0.609	NA		NA	NA	NA	NA	NA	NA	NA	NA
YFL010C	WWM1	WW domain containing protein interacting with Metacaspase	6536	5280	1367	949	2579	3314	2545	2283	942	922	864	1375	573	400	423	358		-0.649	6.2E-09	-0.005	9.9E-01	-0.151	4.1E-01	-0.796	6.3E-13		0.149	8.3E-01	-0.160	9.6E-01	0.677	5.2E-02	0.985	6.6E-04		-0.510	1.1E-01	-0.194	7.2E-01	0.501	5.8E-02	0.184	5.4E-01
YBR012W-B			12	16	12	3	3	4	0	0	50	46	46	108	29	21	14	11		-0.649	2.4E-01	0.374	5.9E-01	-0.839	2.4E-01	-1.862	1.3E-04		-0.867	NA	0.846	NA	-2.624	3.2E-01	-4.337	3.3E-02		NA	NA	NA	NA	NA	NA	NA	NA
YDR383C	NKP1	Non-essential Kinetochore Protein	124	126	42	12	110	154	123	46	60	48	33	53	39	18	24	20		-0.648	2.3E-01	-0.595	3.2E-01	-0.191	8.2E-01	-0.245	7.1E-01		1.209	1.2E-01	0.486	NA	0.223	8.4E-01	0.946	2.0E-01		0.553	3.4E-01	-0.140	9.0E-01	0.010	9.9E-01	0.703	1.4E-01
YNL274C	GOR1	GlyOxylate Reductase	4078	3421	468	313	1234	1649	995	584	634	569	359	455	349	276	192	152		-0.648	7.5E-06	-0.808	5.9E-09	-0.705	2.5E-05	-0.545	8.8E-04		-0.236	4.6E-01	-0.280	6.6E-01	0.571	1.5E-02	0.615	3.9E-03		-0.892	1.7E-11	-1.117	5.8E-16	-0.157	3.6E-01	0.068	7.3E-01
YMR120C	ADE17	ADEnine	30453	25074	11003	7569	14423	19562	9718	7493	5630	5470	8430	12610	3201	2572	2182	1870		-0.646	1.8E-24	0.661	3.2E-27	-0.352	7.8E-07	-1.659	1.5E-157		0.433	1.3E-01	-0.057	9.8E-01	0.162	6.0E-01	0.652	2.1E-03		-0.221	5.2E-01	0.575	8.3E-03	-0.216	3.4E-01	-1.012	2.5E-08
YML078W	CPR3	Cyclosporin A-sensitive Proline Rotamase	6635	5262	1525	1133	3431	4700	4406	3487	534	521	424	722	312	238	234	251		-0.646	2.8E-05	-0.157	5.1E-01	-0.011	9.8E-01	-0.500	1.8E-03		0.593	1.2E-01	0.194	9.5E-01	0.763	2.3E-02	1.162	2.5E-05		-0.061	9.3E-01	0.007	9.9E-01	0.729	8.3E-04	0.661	2.3E-03
YDL193W	NUS1	Nuclear Undecaprenyl pyrophosphate Synthase	703	629	206	113	279	463	347	243	138	154	160	224	83	69	79	56		-0.646	1.9E-02	0.139	7.6E-01	-0.020	9.7E-01	-0.804	1.7E-03		0.276	6.8E-01	-0.050	9.9E-01	0.469	3.0E-01	0.795	2.6E-02		-0.379	2.2E-01	0.059	9.2E-01	0.428	8.1E-02	-0.010	9.8E-01
YBL113C			0	0	0	0	0	2	0	1	20	23	7	18	9	13	11	8		-0.645	5.0E-01	-1.087	2.5E-01	-0.086	NA	0.356	7.4E-01		3.546	NA	0.000	NA	-0.101	NA	0.148	NA		NA	NA	NA	NA	NA	NA	NA	NA
YDL184C	RPL41A	Ribosomal Protein of the Large subunit	1973	1422	735	415	1325	1944	1636	1036	1190	1208	1251	2209	665	580	862	699		-0.645	5.9E-09	0.246	6.4E-02	0.477	8.4E-05	-0.414	2.3E-04		1.083	7.7E-07	0.355	5.7E-01	-0.009	9.9E-01	0.719	1.3E-03		0.431	5.6E-02	0.570	6.4E-03	0.444	2.2E-02	0.305	1.4E-01
YGL234W	ADE5,7	ADEnine requiring	22678	19412	10194	6517	13101	16693	12423	7155	5080	5018	8483	12645	2989	2284	3011	2695		-0.644	1.7E-21	0.803	1.5E-35	0.279	3.4E-04	-1.169	8.3E-73		0.645	2.0E-08	0.034	9.8E-01	-0.158	3.2E-01	0.454	7.7E-05		-0.007	9.8E-01	0.809	1.4E-12	0.098	5.1E-01	-0.718	2.5E-10
YDR129C	SAC6	Suppressor of ACtin	15135	12628	4046	2827	5444	6994	6042	3860	2627	2512	2634	3980	1532	1153	1397	1226		-0.644	4.1E-17	0.101	3.9E-01	0.130	2.7E-01	-0.615	4.9E-16		-0.015	9.8E-01	0.070	9.7E-01	0.288	1.4E-01	0.204	2.7E-01		-0.667	7.6E-06	0.142	6.2E-01	0.395	1.0E-02	-0.414	5.7E-03
YNL108C			860	700	290	168	388	575	419	285	156	131	176	271	79	70	89	62		-0.644	1.7E-02	0.376	2.1E-01	0.167	7.1E-01	-0.853	4.4E-04		0.437	3.5E-01	0.016	1.0E+00	0.145	7.8E-01	0.565	8.4E-02		-0.217	5.2E-01	0.363	1.9E-01	0.292	1.8E-01	-0.288	2.0E-01
YGR021W	DPC29	Delta-Psi dependent mitochondrial import and Cleavage protein of ~29 kDa	333	261	49	31	129	197	117	114	82	109	66	109	64	37	40	37		-0.642	9.8E-02	-0.401	3.9E-01	-0.215	7.3E-01	-0.456	2.7E-01		0.264	8.2E-01	-0.319	NA	0.542	4.4E-01	1.126	4.6E-02		-0.387	4.7E-01	-0.750	1.1E-01	0.303	4.4E-01	0.665	8.8E-02
YPR127W			865	675	211	119	355	523	407	332	257	195	210	274	120	114	103	88		-0.642	6.0E-03	-0.146	7.1E-01	-0.143	7.2E-01	-0.639	6.4E-03		0.320	6.3E-01	0.081	9.8E-01	0.696	1.1E-01	0.935	1.1E-02		-0.329	3.8E-01	-0.093	8.8E-01	0.528	4.0E-02	0.291	3.1E-01
YNL168C	FMP41	Found in Mitochondrial Proteome	1291	1324	215	137	601	889	504	161	219	180	143	163	116	92	92	65		-0.642	1.2E-02	-0.616	1.7E-02	-0.253	5.3E-01	-0.279	3.7E-01		0.306	7.1E-01	-0.121	9.8E-01	-0.262	6.8E-01	0.165	7.8E-01		-0.344	5.2E-01	-0.762	4.4E-02	-0.539	1.1E-01	-0.122	7.7E-01
YPL160W	CDC60	Cell Division Cycle	18975	17501	6668	4206	8408	10623	6351	3554	4064	4007	4776	6909	2403	1820	2169	1753		-0.642	1.3E-20	0.276	2.0E-04	0.053	6.8E-01	-0.865	8.7E-38		0.200	2.7E-01	0.142	7.5E-01	-0.274	6.4E-02	-0.216	1.1E-01		-0.450	1.5E-03	0.389	8.3E-03	-0.245	8.6E-02	-1.084	1.1E-19
YIR031C	DAL7	Degradation of Allantoin	3223	3048	1913	1123	1351	1829	1590	951	957	921	1722	2653	561	422	798	607		-0.641	3.4E-10	0.955	1.2E-26	0.672	1.9E-10	-0.923	3.7E-24		0.150	6.3E-01	0.152	8.4E-01	-0.256	2.2E-01	-0.259	1.4E-01		-0.499	1.3E-03	1.077	5.1E-16	0.393	9.6E-03	-1.183	3.6E-19
YCR060W	TAH1	Tpr-containing protein Associated with Hsp90	427	375	108	58	189	249	298	99	97	88	87	153	57	40	113	80		-0.640	5.9E-02	0.099	8.7E-01	1.149	1.7E-04	0.410	1.9E-01		0.262	7.9E-01	-0.221	NA	-0.640	2.4E-01	-0.158	7.9E-01		-0.386	4.5E-01	-0.153	8.5E-01	0.484	1.7E-01	0.251	5.4E-01
YOR065W	CYT1	CYTochrome c1	2839	2535	470	314	1809	2487	1743	873	486	454	257	393	279	213	179	141		-0.640	2.8E-05	-0.796	4.7E-08	-0.462	1.7E-02	-0.307	1.1E-01		0.806	2.7E-05	0.190	8.4E-01	0.458	6.2E-02	1.075	4.4E-08		0.158	6.1E-01	-0.633	2.8E-04	-0.028	9.0E-01	0.764	2.1E-06
YDR369C	XRS2	X-Ray Sensitive	170	154	51	29	102	137	101	47	110	111	92	130	59	56	78	67		-0.640	4.4E-02	-0.250	5.8E-01	0.486	2.1E-01	0.097	8.1E-01		0.693	1.9E-01	0.392	NA	-0.467	3.8E-01	-0.166	7.8E-01		0.044	9.6E-01	0.111	8.9E-01	-0.004	9.9E-01	-0.071	8.8E-01
YHL001W	RPL14B	Ribosomal Protein of the Large subunit	9680	7265	1835	1489	3550	4610	6077	9049	1265	1437	1878	2881	693	704	1322	900		-0.638	3.6E-03	0.549	1.9E-02	0.795	2.4E-04	-0.392	9.1E-02		0.087	9.7E-01	-0.682	7.8E-01	1.016	1.9E-01	1.785	4.3E-03		-0.558	3.9E-01	-0.163	8.7E-01	1.775	8.7E-06	1.379	5.5E-04
YKL162C			73	74	17	14	46	78	59	26	29	24	19	36	18	10	15	12		-0.638	4.1E-01	-0.228	8.5E-01	0.119	9.2E-01	-0.291	7.3E-01		0.859	NA	0.156	NA	0.057	9.7E-01	0.760	4.0E-01		0.217	8.3E-01	-0.097	9.4E-01	0.153	7.8E-01	0.466	4.1E-01
YKL050C			10	6	1	0	16	7	3	1	94	120	65	128	60	52	51	38		-0.637	7.9E-02	-0.440	3.0E-01	-0.182	7.6E-01	-0.379	3.5E-01		1.696	1.0E-01	-1.366	NA	-1.655	2.4E-01	1.407	5.8E-01		NA	NA	NA	NA	NA	NA	NA	NA
YBR025C	OLA1	Obg-Like ATPase	13858	11534	4943	3218	7631	10060	11861	6414	2060	2154	2804	4302	1231	978	1552	1331		-0.637	1.0E-14	0.488	1.2E-09	0.544	3.3E-10	-0.581	2.2E-13		0.613	3.3E-06	0.049	9.8E-01	0.222	1.8E-01	0.786	5.9E-11		-0.032	9.4E-01	0.508	1.8E-04	0.742	1.9E-09	0.202	1.6E-01
YBR248C	HIS7	HIStidine requiring	4844	3970	1545	1029	2202	2915	1950	1277	978	950	1253	1716	555	454	493	420		-0.637	2.4E-09	0.371	6.3E-04	0.013	9.6E-01	-0.995	1.1E-22		0.349	1.4E-01	0.030	9.9E-01	0.075	8.0E-01	0.395	3.7E-02		-0.295	1.3E-01	0.373	4.0E-02	0.065	7.4E-01	-0.603	4.1E-05
YJL012C	VTC4	Vacuolar Transporter Chaperone	3244	2802	920	563	1602	2244	1286	666	784	731	800	1171	451	344	310	286		-0.636	7.5E-08	0.121	5.2E-01	-0.252	1.4E-01	-1.009	2.6E-18		0.473	1.4E-02	0.015	9.9E-01	-0.006	9.9E-01	0.451	1.2E-02		-0.171	5.1E-01	0.107	7.5E-01	-0.282	8.3E-02	-0.560	1.9E-04
YNL007C	SIS1	SIt4 Suppressor	4763	4063	1551	986	1840	2381	3775	3480	861	807	1027	1576	515	364	659	534		-0.634	7.5E-09	0.378	6.3E-04	0.603	1.7E-07	-0.408	1.6E-04		0.070	9.3E-01	-0.007	1.0E+00	0.999	2.0E-03	1.075	1.6E-04		-0.574	6.4E-02	0.342	4.1E-01	1.576	1.6E-11	0.660	9.4E-03
YBR246W	RRT2	Regulator of rDNA Transcription	311	334	65	59	172	228	118	50	217	230	247	347	145	92	95	107		-0.632	6.0E-03	0.154	6.7E-01	-0.051	9.1E-01	-0.837	1.0E-04		0.429	5.1E-01	-0.345	8.7E-01	-0.509	3.3E-01	0.265	6.2E-01		-0.213	7.4E-01	-0.213	7.6E-01	-0.580	8.7E-02	-0.580	1.1E-01
YHL033C	RPL8A	Ribosomal Protein of the Large subunit	19045	14529	4401	3064	10058	14996	11568	8183	2800	2718	2441	3775	1669	1241	1587	1313		-0.631	6.1E-17	-0.094	4.4E-01	0.157	1.4E-01	-0.380	1.1E-06		0.699	1.5E-03	0.115	9.6E-01	0.284	2.9E-01	0.868	8.4E-06		0.058	9.2E-01	-0.008	9.9E-01	0.416	3.5E-02	0.483	1.1E-02
YDR127W	ARO1	AROmatic amino acid requiring	17613	16228	5163	3200	7242	9490	6616	3876	5553	5287	5106	7975	3175	2524	2843	2548		-0.631	3.2E-20	0.004	9.8E-01	0.082	4.8E-01	-0.553	7.3E-16		0.108	6.8E-01	0.141	7.8E-01	-0.022	9.3E-01	-0.056	7.5E-01		-0.531	3.1E-05	0.116	6.4E-01	0.036	8.3E-01	-0.611	2.5E-07
YLR439W	MRPL4	Mitochondrial Ribosomal Protein, Large subunit	498	423	75	60	272	302	189	170	49	45	23	52	24	25	27	32		-0.631	2.7E-01	-0.622	3.2E-01	0.427	5.6E-01	0.418	4.7E-01		0.464	6.5E-01	0.039	NA	-0.315	7.1E-01	0.111	8.9E-01		-0.178	8.0E-01	-0.606	1.6E-01	0.085	8.4E-01	0.514	1.4E-01
YBR162C	TOS1	Target Of Sbf	14132	11961	3494	1925	8991	11935	5915	4325	3837	3716	2088	3605	2270	1714	1087	1101		-0.631	9.2E-11	-0.688	1.1E-12	-0.692	1.3E-11	-0.635	2.0E-10		0.808	1.2E-03	0.569	1.6E-01	0.438	1.3E-01	0.677	4.3E-03		0.169	6.4E-01	-0.149	7.0E-01	-0.278	1.7E-01	0.041	8.7E-01
YHR171W	ATG7	AuTophaGy related	191	150	45	30	101	125	86	57	104	104	72	111	57	52	44	42		-0.631	6.9E-02	-0.450	2.6E-01	-0.186	7.4E-01	-0.367	3.5E-01		0.540	3.9E-01	0.438	NA	0.265	6.9E-01	0.368	5.2E-01		-0.098	9.1E-01	-0.039	9.7E-01	0.059	8.8E-01	0.000	1.0E+00
YFL045C	SEC53	SECretory	13843	11077	2221	1517	7176	9331	4871	3169	2174	2243	1401	2172	1355	981	887	762		-0.630	5.1E-13	-0.573	4.1E-11	-0.337	1.2E-03	-0.394	3.1E-05		0.537	4.7E-03	0.019	9.9E-01	0.051	8.7E-01	0.569	1.1E-03		-0.101	7.8E-01	-0.582	2.5E-04	-0.310	5.8E-02	0.171	3.3E-01
YOR335C	ALA1	ALAnyl-tRNA synthetase	22172	17685	6435	4124	8002	10805	6330	5046	3995	4034	4263	6616	2377	1855	2386	1857		-0.630	2.4E-18	0.171	5.9E-02	0.159	1.1E-01	-0.642	1.7E-19		0.043	9.5E-01	0.087	9.8E-01	-0.086	8.2E-01	-0.130	6.7E-01		-0.595	9.7E-03	0.229	5.4E-01	0.046	8.7E-01	-0.777	7.7E-05
YKR043C	SHB17	SedoHeptulose 1,7-Bisphosphatase	4613	3611	1334	830	2078	2812	2195	1391	803	743	862	1282	485	334	502	395		-0.628	8.4E-08	0.211	1.5E-01	0.294	5.2E-02	-0.544	1.9E-06		0.375	1.2E-01	0.033	9.9E-01	0.008	9.8E-01	0.351	7.3E-02		-0.260	2.1E-01	0.215	3.7E-01	0.279	8.3E-02	-0.196	2.5E-01
YGR061C	ADE6	ADEnine requiring	17252	14629	7856	4662	7828	10455	5790	3107	5003	5070	7252	11403	3023	2302	2716	2428		-0.627	2.2E-18	0.620	7.3E-19	0.115	3.0E-01	-1.132	1.6E-60		0.320	5.0E-02	0.190	6.6E-01	-0.436	3.0E-03	-0.306	2.8E-02		-0.315	4.9E-02	0.781	4.1E-10	-0.343	1.3E-02	-1.440	5.2E-34
YOR347C	PYK2	PYruvate Kinase	792	724	266	159	361	472	535	313	243	257	258	390	155	110	121	91		-0.626	2.1E-03	0.110	7.5E-01	-0.162	6.4E-01	-0.898	3.2E-06		0.254	5.7E-01	0.214	8.7E-01	0.920	1.0E-03	0.960	8.6E-05		-0.379	7.6E-02	0.295	2.7E-01	0.735	2.0E-05	0.061	8.0E-01
YOR074C	CDC21	Cell Division Cycle	818	671	223	131	382	502	224	112	220	195	229	352	131	89	75	80		-0.626	6.5E-03	0.222	4.8E-01	-0.333	3.3E-01	-1.180	2.9E-08		0.370	3.9E-01	-0.132	9.6E-01	-0.346	3.9E-01	0.156	7.0E-01		-0.263	3.7E-01	0.061	9.0E-01	-0.704	6.2E-04	-1.027	4.9E-07
YGL229C	SAP4	Sit4 Associated Protein	99	67	46	38	40	60	54	23	55	65	129	191	31	32	32	38		-0.626	1.5E-01	1.152	3.2E-04	0.311	6.1E-01	-1.467	6.1E-06		0.390	7.2E-01	0.063	NA	0.021	9.9E-01	0.348	6.2E-01		-0.244	7.9E-01	1.191	5.2E-03	0.310	5.4E-01	-1.125	7.0E-03
YBR106W	SND3	SRP-iNDependent targeting	8297	5982	1972	1128	5109	7196	3842	2157	1351	1330	1207	1757	813	606	598	466		-0.626	5.8E-11	-0.114	4.4E-01	-0.256	4.7E-02	-0.768	1.3E-15		0.909	2.8E-07	0.072	9.8E-01	-0.047	8.9E-01	0.790	7.7E-06		0.275	2.6E-01	-0.071	8.7E-01	-0.327	7.3E-02	0.019	9.4E-01
YIL162W	SUC2	SUCrose	969	798	245	136	406	523	328	209	257	278	274	421	160	123	115	106		-0.626	1.5E-03	0.112	7.4E-01	-0.194	5.5E-01	-0.931	6.1E-07		0.197	7.0E-01	-0.168	9.5E-01	0.145	7.3E-01	0.509	8.0E-02		-0.436	4.6E-02	-0.086	8.6E-01	-0.071	7.8E-01	-0.421	4.7E-02
YOR192C-B			0	2	0	0	0	1	0	0	7	12	5	8	5	5	2	2		-0.626	NA	-0.821	6.5E-01	-1.171	NA	-0.975	5.5E-01		0.082	NA	0.555	NA	0.521	NA	0.000	NA		NA	NA	NA	NA	NA	NA	NA	NA
YOR117W	RPT5	Regulatory Particle Triple-A protein, or Regulatory Particle Triphosphatase	3483	2921	1121	661	1511	2064	1401	742	609	571	628	973	347	276	287	255		-0.625	1.4E-06	0.175	3.2E-01	-0.041	8.8E-01	-0.841	1.5E-11		0.278	2.7E-01	0.140	9.0E-01	0.023	9.5E-01	0.161	4.6E-01		-0.356	4.2E-02	0.285	1.6E-01	-0.041	8.4E-01	-0.682	2.0E-06
YOR184W	SER1	SERine requiring	7528	6555	2995	1824	4067	5332	3371	1305	1644	1696	2447	3673	996	771	872	787		-0.625	1.7E-12	0.611	2.8E-13	0.072	6.6E-01	-1.163	8.1E-44		0.537	8.7E-02	0.004	1.0E+00	-0.424	1.6E-01	0.110	7.5E-01		-0.096	8.8E-01	0.585	3.3E-02	-0.372	1.4E-01	-1.053	1.6E-06
YHR210C			15	10	3	5	10	15	18	9	26	17	31	39	16	7	19	25		-0.625	4.5E-01	0.463	6.3E-01	1.134	1.4E-01	0.047	9.6E-01		1.120	NA	0.102	NA	-0.302	NA	0.715	NA		0.486	7.9E-01	0.554	7.8E-01	0.812	3.6E-01	0.744	4.9E-01
YGL090W	LIF1	Ligase Interacting Factor	78	74	19	17	31	54	29	33	72	67	53	108	46	28	51	49		-0.625	1.5E-01	-0.078	9.3E-01	0.609	2.1E-01	0.063	9.1E-01		0.261	8.6E-01	0.189	NA	-0.246	8.1E-01	-0.174	8.5E-01		-0.376	7.1E-01	0.086	9.5E-01	0.359	5.6E-01	-0.104	8.9E-01
YCL018W	LEU2	LEUcine biosynthesis	53281	42686	14950	9505	26276	34536	18100	14884	7969	7500	9708	15115	4659	3539	2695	2409		-0.623	2.4E-21	0.415	5.5E-10	-0.519	1.2E-13	-1.557	3.6E-129		0.465	1.5E-01	-0.215	8.7E-01	0.437	1.3E-01	1.117	5.5E-07		-0.167	7.2E-01	0.171	7.1E-01	-0.107	7.0E-01	-0.445	4.5E-02
YLR380W	CSR1	Chs5 Spa2 Rescue	1542	1242	411	212	761	1110	752	556	218	227	169	269	150	88	111	81		-0.623	7.7E-03	-0.292	3.3E-01	-0.142	7.2E-01	-0.473	5.7E-02		0.538	2.2E-01	0.277	8.7E-01	0.411	3.3E-01	0.672	4.7E-02		-0.093	8.7E-01	-0.044	9.4E-01	0.244	3.2E-01	0.196	4.5E-01
YMR011W	HXT2	HeXose Transporter	983	830	512	337	413	560	349	157	194	207	278	461	115	97	111	101		-0.622	5.0E-03	0.608	2.4E-03	0.158	6.7E-01	-1.072	2.5E-08		0.218	6.9E-01	0.470	4.1E-01	-0.399	2.8E-01	-0.651	2.0E-02		-0.412	9.4E-02	1.051	1.6E-08	-0.266	2.5E-01	-1.729	6.6E-21
YIR014W	VLD1	Vacuole Localized Dsc protein	72	56	16	17	59	62	24	11	33	27	26	42	20	12	10	15		-0.621	4.0E-01	-0.087	9.5E-01	-0.168	8.8E-01	-0.703	3.1E-01		1.055	NA	0.339	NA	-0.924	3.7E-01	-0.208	8.6E-01		0.428	6.1E-01	0.225	8.5E-01	-1.117	3.2E-02	-0.914	1.2E-01
YNL142W	MEP2		38870	33979	549	326	16500	20987	424	426	10785	10418	616	872	6669	4645	289	322		-0.621	2.9E-04	-4.088	2.9E-153	-4.027	1.4E-136	-0.560	3.4E-03		0.161	8.3E-01	-0.134	9.8E-01	-0.612	1.3E-01	-0.317	4.6E-01		-0.468	2.1E-01	-4.251	8.1E-72	-4.661	3.7E-86	-0.878	1.3E-03
YGR053C	MCO32	Mitochondrial Class One protein of 32 kDa	25	26	6	4	17	22	10	10	26	21	14	29	15	10	6	3		-0.621	4.9E-01	-0.418	7.2E-01	-1.318	2.3E-01	-1.521	8.6E-02		0.723	NA	0.227	NA	1.130	NA	1.625	NA		0.094	9.6E-01	-0.216	9.1E-01	-0.205	8.3E-01	0.106	9.3E-01
YML124C	TUB3	TUBulin	3791	2917	1218	797	1864	2368	2106	2277	954	914	1122	1629	602	395	495	428		-0.620	4.2E-08	0.300	1.6E-02	0.059	7.9E-01	-0.862	1.3E-15		0.465	4.5E-01	0.143	9.8E-01	0.838	5.2E-02	1.160	1.3E-03		-0.167	8.3E-01	0.415	4.1E-01	0.873	5.4E-03	0.291	4.2E-01
YAL060W	BDH1	Butanediol DeHydrogenase	3826	3100	1142	768	1208	1663	1861	1750	877	792	841	1211	514	373	315	282		-0.620	9.7E-08	0.041	8.7E-01	-0.406	4.7E-03	-1.067	1.5E-20		-0.155	8.3E-01	0.280	8.7E-01	1.565	8.2E-07	1.130	2.1E-04		-0.784	7.2E-03	0.293	5.4E-01	1.135	8.7E-06	0.057	8.7E-01
YER143W	DDI1	DNA Damage Inducible	709	557	184	133	315	446	255	206	150	133	112	176	76	73	57	51		-0.620	3.2E-02	-0.240	5.6E-01	-0.313	4.7E-01	-0.693	1.7E-02		0.379	5.5E-01	0.429	7.2E-01	0.378	4.6E-01	0.328	4.9E-01		-0.249	5.7E-01	0.162	7.7E-01	0.043	9.0E-01	-0.368	1.9E-01
YJR053W	BFA1	Byr-Four-Alike	184	162	51	24	100	135	73	16	94	100	82	122	43	58	54	25		-0.620	1.3E-01	-0.190	7.7E-01	-0.244	7.0E-01	-0.674	9.2E-02		0.549	6.3E-01	0.121	NA	-0.521	5.6E-01	-0.093	9.2E-01		-0.074	9.5E-01	-0.099	9.3E-01	-0.796	9.8E-02	-0.771	1.3E-01
YPL250C	ATG41	AuTophaGy related	879	762	410	236	306	368	440	243	95	70	142	232	45	42	72	65		-0.619	8.3E-02	0.912	1.2E-03	0.810	2.4E-02	-0.721	1.2E-02		-0.159	8.4E-01	-0.102	9.8E-01	-0.075	9.1E-01	-0.133	7.5E-01		-0.790	1.6E-05	0.782	1.6E-05	0.714	1.3E-04	-0.858	1.6E-06
YML073C	RPL6A	Ribosomal Protein of the Large subunit	19389	14171	4651	3101	12669	18358	19567	20878	3150	3064	3090	5132	1872	1431	2242	1993		-0.618	1.6E-14	0.129	2.7E-01	0.523	5.5E-10	-0.224	1.2E-02		1.000	1.3E-02	-0.056	9.9E-01	0.724	8.5E-02	1.780	4.4E-08		0.373	4.7E-01	0.042	9.6E-01	1.218	4.8E-05	1.549	4.7E-08
YGR208W	SER2	SERine requiring	1531	1369	495	324	831	1123	697	436	269	295	340	562	177	124	173	147		-0.617	1.1E-03	0.403	4.0E-02	0.253	3.6E-01	-0.768	8.7E-06		0.538	5.6E-02	-0.059	9.8E-01	-0.293	3.5E-01	0.304	2.5E-01		-0.086	8.2E-01	0.317	1.3E-01	-0.064	7.6E-01	-0.467	4.1E-03
YLR314C	CDC3	Cell Division Cycle	3491	3132	944	573	1617	2198	1024	509	800	749	790	1117	470	354	391	270		-0.617	5.4E-07	0.045	8.7E-01	-0.164	4.1E-01	-0.826	6.9E-12		0.312	2.4E-01	-0.011	1.0E+00	-0.439	5.4E-02	-0.116	6.5E-01		-0.313	1.3E-01	0.005	9.9E-01	-0.628	7.7E-05	-0.947	4.5E-10
YOL003C	PFA4	Protein Fatty Acyltransferase	291	261	97	57	144	182	100	102	96	126	87	119	86	35	57	53		-0.617	1.1E-01	-0.364	4.6E-01	0.059	9.4E-01	-0.194	6.8E-01		0.357	7.5E-01	0.679	NA	0.064	9.5E-01	-0.257	7.3E-01		-0.271	6.8E-01	0.287	6.7E-01	0.096	8.3E-01	-0.461	2.2E-01
YBL021C	HAP3	Heme Activator Protein	505	340	108	78	170	250	196	285	60	73	75	122	41	30	37	40		-0.616	1.5E-01	0.294	6.0E-01	0.287	6.4E-01	-0.622	1.1E-01		0.105	9.5E-01	-0.278	NA	0.816	3.2E-01	1.200	7.0E-02		-0.520	4.7E-01	-0.014	9.9E-01	1.079	1.6E-02	0.573	2.4E-01
YJL105W	SET4	SET domain-containing	3	0	0	0	1	0	0	0	11	6	5	3	5	4	5	2		-0.615	NA	-1.275	4.6E-01	-0.227	NA	0.432	8.1E-01		-0.405	NA	0.474	NA	-0.453	NA	0.000	NA		NA	NA	NA	NA	NA	NA	NA	NA
YPR036W-A	SPO24	SPOrulation	7168	6052	4228	2750	3033	3617	5770	1612	509	491	870	1378	297	235	562	565		-0.615	9.2E-06	0.900	4.1E-14	1.250	5.0E-22	-0.265	5.5E-02		0.130	9.0E-01	0.353	8.7E-01	-0.514	3.1E-01	-0.736	7.5E-02		-0.492	3.3E-01	1.223	5.3E-04	0.722	4.4E-02	-0.993	3.0E-03
YGL244W	RTF1	Restores TBP Function	1896	1466	495	290	800	1072	679	588	421	372	391	542	237	185	221	194		-0.614	1.2E-04	-0.018	9.6E-01	0.137	6.1E-01	-0.459	4.9E-03		0.268	6.5E-01	0.081	9.8E-01	0.105	8.5E-01	0.293	4.4E-01		-0.354	3.3E-01	0.035	9.6E-01	0.219	4.6E-01	-0.170	5.8E-01
YDR035W	ARO3	AROmatic amino acid requiring	5045	4039	1474	868	2427	3065	2372	2013	949	898	1065	1702	556	428	612	491		-0.614	7.1E-09	0.314	5.0E-03	0.323	1.3E-02	-0.605	2.6E-09		0.392	3.4E-01	-0.108	9.8E-01	0.155	7.1E-01	0.654	1.8E-02		-0.230	6.0E-01	0.176	7.2E-01	0.451	6.7E-02	0.045	8.9E-01
YDR168W	CDC37	Cell Division Cycle	3100	2526	840	567	1302	1826	1304	636	536	493	565	898	309	239	230	184		-0.614	1.0E-05	0.240	1.6E-01	-0.247	2.4E-01	-1.100	1.3E-16		0.259	4.2E-01	-0.061	9.8E-01	0.267	3.3E-01	0.587	4.3E-03		-0.363	9.3E-02	0.152	6.7E-01	-0.003	9.9E-01	-0.518	3.0E-03
YGR210C			1453	1204	438	245	889	1311	948	940	448	464	405	701	263	222	348	271		-0.613	6.1E-05	0.000	1.0E+00	0.504	3.0E-03	-0.109	5.8E-01		0.825	6.1E-02	0.196	9.6E-01	0.124	8.4E-01	0.754	4.5E-02		0.206	7.5E-01	0.163	8.1E-01	0.599	4.9E-02	0.642	3.3E-02
YNL239W	LAP3	Leucine AminoPeptidases	4235	3728	653	408	1352	1897	879	532	673	536	351	632	353	289	268	207		-0.613	7.0E-05	-0.577	1.8E-04	-0.282	2.0E-01	-0.317	7.8E-02		-0.192	6.4E-01	-0.166	9.2E-01	-0.177	5.8E-01	-0.203	4.7E-01		-0.813	5.8E-10	-0.772	2.6E-08	-0.482	8.7E-04	-0.523	3.5E-04
YDR037W	KRS1	Lysyl (K) tRNA Synthetase	21172	16348	7895	5063	9325	13192	9668	8516	2864	2926	4386	6698	1801	1299	1957	1717		-0.613	7.0E-15	0.671	3.1E-19	0.412	1.4E-06	-0.872	1.7E-31		0.371	4.0E-01	-0.029	9.9E-01	0.101	8.3E-01	0.501	9.2E-02		-0.251	5.8E-01	0.613	3.1E-02	0.488	5.6E-02	-0.376	1.5E-01
YPR058W	YMC1	Yeast Mitochondrial Carrier	1060	851	226	140	545	661	383	210	272	312	267	404	176	136	168	141		-0.612	1.3E-03	-0.065	8.7E-01	0.146	6.5E-01	-0.402	4.6E-02		0.453	1.8E-01	-0.152	9.6E-01	-0.453	1.6E-01	0.152	6.6E-01		-0.166	6.4E-01	-0.245	4.6E-01	-0.331	1.1E-01	-0.252	2.7E-01
YLR348C	DIC1	DIcarboxylate Carrier	2660	2019	485	313	698	968	667	667	885	815	857	1251	534	376	526	483		-0.612	1.0E-07	0.052	8.3E-01	0.318	2.6E-02	-0.346	4.1E-03		-0.379	5.3E-01	-0.427	7.1E-01	0.196	7.1E-01	0.244	5.8E-01		-1.001	1.0E-03	-0.403	3.8E-01	0.493	1.1E-01	-0.105	7.8E-01
YPL233W	NSL1	Nnf1 Synthetic Lethal	287	251	55	29	139	219	158	61	88	95	49	101	57	41	50	39		-0.611	1.1E-01	-0.578	1.6E-01	0.021	9.8E-01	-0.012	9.8E-01		0.503	5.1E-01	0.050	NA	-0.036	9.7E-01	0.416	5.0E-01		-0.117	8.9E-01	-0.556	2.5E-01	-0.037	9.3E-01	0.402	3.0E-01
YJL059W	YHC3	Yeast Homolog of human Cln3	212	181	66	39	126	152	112	75	82	83	71	85	48	40	47	39		-0.610	1.2E-01	-0.323	5.3E-01	0.123	8.6E-01	-0.164	7.4E-01		0.612	3.2E-01	0.584	NA	0.046	9.6E-01	0.074	9.1E-01		-0.006	9.9E-01	0.229	7.1E-01	0.147	6.8E-01	-0.088	8.3E-01
YNL029C	KTR5	Kre Two Related	185	170	26	25	53	59	37	20	171	142	119	150	109	60	98	76		-0.609	3.4E-02	-0.462	1.5E-01	0.215	6.3E-01	0.068	8.7E-01		-0.553	4.3E-01	-0.151	NA	-0.474	4.7E-01	-0.875	1.2E-01		-1.169	1.9E-03	-0.633	2.7E-01	-0.282	5.8E-01	-0.818	8.0E-02
YHL040C	ARN1	AFT1 ReguloN	554	546	74	44	106	114	31	20	259	237	105	170	134	129	109	118		-0.609	8.2E-03	-1.119	9.8E-08	-0.054	9.0E-01	0.456	7.5E-02		-1.213	9.1E-04	0.055	NA	-1.333	4.7E-03	-2.601	1.0E-10		-1.826	1.5E-13	-1.094	2.2E-04	-1.408	5.3E-05	-2.141	3.4E-10
YCR077C	PAT1	Protein Associated with Topoisomerase II	2986	2569	782	535	1602	2179	1501	912	654	674	673	1014	392	318	299	318		-0.607	9.1E-06	0.082	7.5E-01	-0.036	9.0E-01	-0.725	4.8E-08		0.544	1.9E-02	0.019	9.9E-01	0.130	6.8E-01	0.655	1.2E-03		-0.071	8.5E-01	0.073	8.3E-01	0.072	7.0E-01	-0.072	7.1E-01
YBR177C	EHT1	Ethanol Hexanoyl Transferase	5597	4729	1481	972	2872	3647	3054	1723	1178	1121	1191	1770	696	535	744	550		-0.607	1.5E-09	0.104	5.2E-01	0.227	9.7E-02	-0.484	1.3E-06		0.443	6.6E-03	-0.005	1.0E+00	0.049	8.6E-01	0.496	6.5E-04		-0.171	4.4E-01	0.072	8.2E-01	0.251	8.5E-02	0.008	9.7E-01
YIL131C	FKH1	ForK head Homolog	721	630	166	110	293	426	158	88	259	246	222	361	157	114	82	70		-0.606	3.5E-03	-0.063	8.8E-01	-0.671	7.1E-03	-1.215	2.1E-09		0.183	7.3E-01	-0.059	9.8E-01	-0.141	7.7E-01	0.101	8.2E-01		-0.432	6.3E-02	-0.149	7.4E-01	-0.834	7.3E-05	-1.117	1.7E-07
YPL173W	MRPL40	Mitochondrial Ribosomal Protein, Large subunit	500	416	109	85	226	268	218	94	110	92	80	133	60	48	50	45		-0.606	8.2E-02	-0.194	7.1E-01	-0.025	9.7E-01	-0.437	2.3E-01		0.220	8.0E-01	0.142	NA	0.047	9.5E-01	0.125	8.3E-01		-0.393	2.8E-01	-0.077	9.1E-01	-0.003	9.9E-01	-0.319	3.1E-01
YCL050C	APA1	AP4A phosphorylase	4042	3333	1411	935	1472	2006	1516	1094	339	326	385	759	225	135	172	154		-0.604	2.6E-03	0.489	1.5E-02	0.033	9.4E-01	-1.060	3.3E-09		0.015	9.9E-01	0.037	9.9E-01	0.329	4.0E-01	0.307	3.7E-01		-0.598	1.5E-03	0.496	1.4E-02	0.337	7.7E-02	-0.757	7.9E-06
YEL031W	SPF1	Sensitivity to Pichia Farinosa killer toxin	5866	5328	2575	1446	3444	4610	2658	1654	2499	2181	2641	4108	1505	1023	1117	1053		-0.602	4.7E-10	0.263	1.9E-02	-0.045	8.1E-01	-0.910	1.4E-22		0.619	2.3E-03	0.408	2.6E-01	-0.112	7.0E-01	0.100	7.0E-01		0.008	9.8E-01	0.641	1.0E-05	-0.179	2.9E-01	-0.812	3.1E-09
YOR298C-A	MBF1	Multiprotein Bridging Factor	7888	5829	3327	2138	2700	3648	5428	5004	861	872	1459	2121	506	423	680	505		-0.602	3.9E-08	0.788	6.8E-16	0.502	2.3E-05	-0.888	2.5E-19		-0.011	9.9E-01	0.063	9.8E-01	1.047	1.6E-03	0.973	1.1E-03		-0.619	4.7E-02	0.822	3.4E-03	1.516	3.6E-10	0.076	8.2E-01
YJL215C			0	0	0	0	0	0	0	0	10	7	6	12	4	5	8	5		-0.600	NA	-0.201	9.3E-01	0.660	NA	0.261	8.6E-01		0.000	NA	0.000	NA	0.000	NA	0.000	NA		NA	NA	NA	NA	NA	NA	NA	NA
YDL130W	RPP1B	Ribosomal Protein P1 Beta	27471	22068	7258	4345	18278	23820	37612	42722	3249	2987	2518	4472	1984	1390	2016	2069		-0.600	5.3E-04	-0.120	7.0E-01	0.457	1.8E-02	-0.022	9.4E-01		0.865	7.7E-02	0.189	9.6E-01	1.340	1.2E-03	2.016	1.1E-08		0.258	7.0E-01	0.040	9.6E-01	1.768	2.8E-09	1.986	6.6E-12
YDR462W	MRPL28	Mitochondrial Ribosomal Protein, Large subunit	598	464	124	93	260	332	315	286	77	93	63	109	54	38	34	35		-0.598	1.4E-01	-0.261	6.5E-01	-0.245	6.9E-01	-0.582	1.5E-01		0.258	8.0E-01	0.162	NA	1.076	5.2E-02	1.171	1.4E-02		-0.348	4.6E-01	-0.127	8.6E-01	0.804	5.7E-03	0.583	6.2E-02
YIR007W	EGH1	Cryptococcus neoformans EGCrP2 Homolog	510	436	174	94	245	323	351	262	124	102	85	142	56	64	44	50		-0.598	9.2E-02	-0.265	5.9E-01	-0.202	7.2E-01	-0.535	1.4E-01		0.360	6.2E-01	0.595	5.7E-01	1.084	1.8E-02	0.850	4.4E-02		-0.249	5.4E-01	0.303	4.5E-01	0.859	1.4E-04	0.307	2.5E-01
YER165W	PAB1	Poly(A) Binding protein	35635	26917	8774	6171	14750	21780	14702	13867	3528	3303	3147	5035	2098	1588	1860	1617		-0.597	1.5E-15	-0.010	9.6E-01	0.079	5.4E-01	-0.508	1.3E-11		0.312	5.8E-01	0.137	9.7E-01	0.407	3.1E-01	0.582	7.8E-02		-0.294	5.5E-01	0.098	8.9E-01	0.459	1.2E-01	0.068	8.5E-01
YEL017W	GTT3	GlutaThione Transferase	741	691	189	139	444	650	422	612	156	126	131	182	95	58	76	90		-0.597	4.9E-02	-0.102	8.6E-01	0.302	4.8E-01	-0.193	5.9E-01		0.694	4.6E-01	0.159	9.8E-01	0.524	5.0E-01	1.058	8.0E-02		0.084	9.5E-01	0.031	9.8E-01	0.806	6.3E-02	0.859	4.6E-02
YDR368W	YPR1	Yeast Putative Reductase	5524	4659	1935	1132	2531	3469	3413	2412	731	729	803	1240	446	342	393	332		-0.596	3.8E-07	0.219	1.2E-01	0.040	8.7E-01	-0.775	5.1E-12		0.326	2.7E-01	0.207	8.1E-01	0.690	2.0E-03	0.809	2.5E-05		-0.279	2.5E-01	0.397	5.6E-02	0.706	1.9E-05	0.031	8.9E-01
YOR133W	EFT1	Elongation Factor Two	2240	1925	747	588	1706	2264	1858	642	1103	1039	959	1367	636	517	701	490		-0.596	6.3E-08	-0.137	4.1E-01	0.196	2.2E-01	-0.263	3.2E-02		1.021	2.9E-03	0.696	2.6E-01	-0.219	6.4E-01	0.106	8.2E-01		0.418	3.3E-01	0.532	1.7E-01	-0.048	9.0E-01	-0.163	6.5E-01
YDR214W	AHA1	Activator of Heat shock protein 90 ATPase	2474	2138	909	578	848	1104	1864	1437	576	543	711	1120	335	268	553	523		-0.596	5.2E-06	0.443	4.6E-04	0.999	1.8E-15	-0.040	8.3E-01		-0.149	7.9E-01	0.093	9.8E-01	0.542	6.3E-02	0.301	2.9E-01		-0.752	3.0E-04	0.507	3.2E-02	1.518	4.9E-17	0.259	2.4E-01
YOL143C	RIB4	RIBoflavin biosynthesis	2121	1733	691	455	1356	1629	2432	1177	400	503	714	980	258	228	388	340		-0.595	2.6E-04	0.653	1.1E-05	0.738	6.3E-06	-0.511	7.9E-04		0.733	9.9E-03	-0.227	8.6E-01	0.226	5.2E-01	1.187	2.4E-07		0.131	7.5E-01	0.397	9.3E-02	0.941	4.3E-08	0.674	1.7E-04
YKL148C	SDH1	Succinate DeHydrogenase	3436	2933	579	397	1511	2104	1488	1224	573	519	282	444	332	257	163	166		-0.595	7.5E-05	-0.855	1.9E-09	-0.674	9.1E-05	-0.415	1.9E-02		0.269	6.1E-01	0.329	7.5E-01	1.061	6.4E-04	1.001	4.7E-04		-0.335	3.0E-01	-0.555	3.7E-02	0.364	1.3E-01	0.584	9.9E-03
YOR317W	FAA1	Fatty Acid Activation	14704	12047	4204	2734	6802	9030	9568	6164	2500	2530	2895	4011	1504	1210	1583	1301		-0.594	1.4E-13	0.204	3.2E-02	0.244	1.4E-02	-0.554	2.3E-12		0.334	9.2E-02	0.023	9.9E-01	0.500	3.1E-03	0.812	9.5E-09		-0.267	1.5E-01	0.199	3.7E-01	0.720	5.6E-08	0.253	8.8E-02
YOR063W	RPL3	Ribosomal Protein of the Large subunit	84907	70799	23929	15155	64410	86035	93765	48766	14999	15298	18757	28611	9489	6950	11055	9720		-0.593	3.1E-19	0.379	3.7E-08	0.506	1.2E-13	-0.467	2.0E-12		1.040	1.3E-18	-0.204	5.9E-01	0.128	4.8E-01	1.371	2.9E-33		0.438	3.3E-03	0.147	5.6E-01	0.611	3.6E-06	0.903	3.5E-13
YDR430C	CYM1	CYtosolic Metalloprotease	841	787	210	145	361	530	334	147	371	361	247	483	217	178	199	143		-0.592	1.7E-03	-0.294	2.1E-01	-0.057	8.8E-01	-0.356	8.7E-02		0.205	7.4E-01	0.271	8.6E-01	-0.128	8.0E-01	-0.194	6.3E-01		-0.396	1.8E-01	-0.052	9.3E-01	-0.209	4.4E-01	-0.554	2.2E-02
YER095W	RAD51	RADiation sensitive	2156	1690	428	263	977	1239	854	629	488	453	371	575	310	202	185	148		-0.592	1.5E-04	-0.257	1.9E-01	-0.454	2.0E-02	-0.788	5.4E-07		0.301	4.8E-01	-0.050	9.8E-01	0.643	3.5E-02	0.995	8.7E-05		-0.299	2.9E-01	-0.337	2.5E-01	0.167	4.8E-01	0.204	3.9E-01
YKR053C	YSR3	Yeast Sphingolipid Resistance	54	53	3	3	10	28	1	1	65	73	54	81	36	38	26	32		-0.592	1.9E-01	-0.295	6.4E-01	-0.194	7.9E-01	-0.490	3.0E-01		-0.447	NA	-1.691	NA	-3.289	4.5E-02	-2.045	2.5E-01		NA	NA	NA	NA	NA	NA	NA	NA
YOR012W			18	15	4	0	9	22	14	5	7	4	2	6	4	2	6	5		-0.591	NA	-0.763	7.3E-01	1.051	NA	1.222	4.1E-01		0.949	NA	-0.191	NA	-1.032	NA	0.109	NA		NA	NA	NA	NA	NA	NA	NA	NA
YHR204W	MNL1	MaNnosidase-Like protein	199	174	71	25	123	113	113	87	180	188	167	306	102	96	119	102		-0.591	1.7E-02	0.079	8.7E-01	0.310	3.7E-01	-0.360	1.6E-01		0.451	5.7E-01	0.088	NA	0.196	7.9E-01	0.559	3.0E-01		-0.142	8.9E-01	0.123	9.0E-01	0.481	2.5E-01	0.216	6.7E-01
YPL119C	DBP1	Dead Box Protein	233	201	52	42	91	122	72	45	71	62	72	85	41	31	27	26		-0.591	1.9E-01	0.002	1.0E+00	-0.277	6.8E-01	-0.870	3.6E-02		0.057	9.7E-01	-0.020	NA	0.154	8.6E-01	0.231	7.4E-01		-0.541	1.3E-01	-0.050	9.5E-01	-0.146	7.1E-01	-0.638	6.7E-02
YNL208W			42059	31167	4395	2633	14018	16033	8373	9143	3085	2812	1394	2077	1774	1416	874	782		-0.589	8.1E-14	-1.025	5.0E-41	-0.785	2.0E-20	-0.349	1.0E-04		-0.178	8.4E-01	-0.189	9.6E-01	0.850	4.5E-02	0.861	2.3E-02		-0.774	4.0E-02	-1.243	1.1E-04	0.036	9.3E-01	0.504	1.4E-01
YBR022W	POA1	Phosphatase Of ADP-ribose 1"-phosphate	170	187	39	18	123	155	105	53	60	66	51	62	35	33	52	43		-0.588	1.9E-01	-0.402	4.6E-01	0.633	2.1E-01	0.447	3.1E-01		0.717	3.1E-01	-0.104	NA	-0.738	2.3E-01	0.082	9.2E-01		0.120	8.9E-01	-0.539	3.4E-01	-0.126	7.6E-01	0.532	2.0E-01
YNL277W	MET2	METhionine requiring	2832	2278	776	529	1690	2182	2258	1969	768	724	788	1126	462	348	468	464		-0.588	2.1E-06	0.103	6.3E-01	0.371	1.1E-02	-0.320	1.5E-02		0.689	6.0E-02	0.109	9.8E-01	0.562	1.2E-01	1.142	5.1E-05		0.093	8.9E-01	0.185	7.2E-01	0.910	1.3E-04	0.818	5.5E-04
YCR048W	ARE1	Acyl-coenzyme A: cholesterol acyl transferase-Related Enzyme	577	486	292	170	231	282	426	395	199	197	337	523	138	79	171	193		-0.587	1.3E-02	0.852	1.3E-05	0.932	2.6E-05	-0.507	1.5E-02		0.043	9.7E-01	0.103	9.8E-01	0.549	2.8E-01	0.489	2.8E-01		-0.556	1.3E-01	0.926	1.9E-03	1.462	3.4E-08	-0.020	9.6E-01
YKL107W			17	16	1	0	9	13	7	2	3	10	5	11	3	4	3	2		-0.586	NA	-0.011	1.0E+00	-0.357	NA	-0.932	5.7E-01		0.488	NA	-2.867	NA	-0.259	NA	3.096	NA		NA	NA	NA	NA	NA	NA	NA	NA
YOR303W	CPA1	Carbamyl Phosphate synthetase A	13198	10658	4662	3073	5586	7706	7048	7718	2727	2502	3258	4742	1612	1229	1406	1179		-0.586	8.2E-15	0.356	3.5E-06	0.025	8.8E-01	-0.917	2.3E-36		0.237	7.6E-01	0.197	9.6E-01	0.991	1.2E-02	1.031	3.1E-03		-0.358	5.0E-01	0.524	2.3E-01	0.987	1.3E-03	0.105	7.9E-01
YJR148W	BAT2	Branched-chain Amino acid Transaminase	1990	1553	500	284	924	1204	973	635	374	372	324	493	221	184	181	189		-0.583	7.1E-04	-0.133	6.4E-01	0.034	9.3E-01	-0.417	2.1E-02		0.349	3.3E-01	0.116	9.6E-01	0.312	3.3E-01	0.545	3.3E-02		-0.242	3.6E-01	-0.046	9.2E-01	0.323	8.4E-02	0.127	5.6E-01
YMR240C	CUS1	Cold sensitive U2 snRNA Suppressor	324	232	81	50	195	279	214	137	149	151	151	189	89	74	96	84		-0.583	3.2E-02	-0.064	9.1E-01	0.301	4.3E-01	-0.218	4.8E-01		0.849	3.3E-02	0.152	NA	0.016	9.8E-01	0.713	6.3E-02		0.257	5.5E-01	0.059	9.3E-01	0.296	2.8E-01	0.495	8.7E-02
YLR354C	TAL1	TransALdolase	32792	24892	9217	6100	15737	20977	19379	14807	3238	3088	3506	5257	2032	1428	1585	1350		-0.583	4.6E-14	0.208	2.2E-02	-0.070	6.1E-01	-0.861	2.6E-30		0.433	1.6E-01	0.061	9.8E-01	0.754	2.0E-03	1.127	5.4E-08		-0.159	7.1E-01	0.240	4.8E-01	0.660	9.0E-04	0.261	2.3E-01
YJR104C	SOD1	SuperOxide Dismutase	46981	33546	9584	6319	21669	26505	28314	26244	6101	5801	5631	8966	3848	2671	3069	2750		-0.582	9.5E-14	0.024	9.0E-01	0.009	9.6E-01	-0.598	1.2E-14		0.355	5.1E-01	-0.180	9.6E-01	0.988	3.2E-03	1.523	8.1E-08		-0.236	6.6E-01	-0.185	7.5E-01	0.970	2.4E-04	0.919	3.9E-04
YOL096C	COQ3	COenzyme Q	459	410	129	78	234	375	253	129	78	77	83	131	52	33	34	41		-0.581	1.5E-01	0.198	7.4E-01	-0.001	1.0E+00	-0.780	3.2E-02		0.542	3.6E-01	-0.107	NA	0.065	9.4E-01	0.714	9.6E-02		-0.044	9.5E-01	0.063	9.2E-01	0.036	9.1E-01	-0.071	8.3E-01
YHR071W	PCL5	Pho85 CycLin	104	127	20	25	25	24	21	10	155	169	351	492	102	75	373	285		-0.580	8.6E-03	1.124	1.4E-11	2.051	3.4E-30	0.347	5.2E-02		-1.164	2.9E-02	-1.299	4.5E-02	-1.999	4.2E-04	-1.863	2.5E-04		-1.745	1.2E-03	-0.170	8.9E-01	0.011	9.9E-01	-1.564	7.5E-03
YPR088C	SRP54	Signal Recognition Particle 54-kD subunit	3869	3380	1142	709	1831	2487	1841	1237	1114	1005	1160	1825	655	501	637	545		-0.580	1.4E-08	0.228	5.7E-02	0.193	1.9E-01	-0.614	4.9E-10		0.324	1.8E-01	-0.032	9.9E-01	0.078	7.9E-01	0.434	1.8E-02		-0.264	2.1E-01	0.166	5.6E-01	0.249	1.4E-01	-0.181	3.0E-01
YGL184C	STR3	Sulfur TRansfer	916	699	293	170	465	573	462	255	184	182	248	346	111	89	174	157		-0.576	1.1E-02	0.444	4.5E-02	0.888	3.5E-05	-0.132	6.1E-01		0.444	2.5E-01	-0.082	9.8E-01	-0.702	2.2E-02	-0.177	6.0E-01		-0.139	7.4E-01	0.332	2.4E-01	0.162	4.9E-01	-0.309	1.6E-01
YNL138W	SRV2	Suppressor of RasVal19	6997	5551	1487	999	2694	3571	2074	1097	652	586	587	650	362	312	193	170		-0.575	4.3E-04	-0.227	3.0E-01	-0.738	3.6E-05	-1.086	1.0E-11		0.072	9.1E-01	0.072	9.8E-01	0.471	1.1E-01	0.471	7.1E-02		-0.511	1.6E-03	-0.183	4.9E-01	-0.289	7.8E-02	-0.617	3.1E-05
YBR263W	SHM1	Serine HydroxyMethyltransferase	6585	5484	1645	994	2481	3232	1869	1019	1167	1109	1242	1953	670	571	640	567		-0.575	1.4E-08	0.222	6.5E-02	0.117	4.9E-01	-0.680	3.2E-12		-0.006	9.9E-01	-0.252	5.1E-01	-0.380	3.5E-02	-0.134	4.9E-01		-0.589	2.1E-05	-0.059	8.6E-01	-0.287	5.3E-02	-0.817	3.6E-10
YPR040W	TIP41	Tap42 Interacting Protein	625	505	137	84	354	416	338	224	76	58	56	84	39	34	48	39		-0.574	1.9E-01	-0.196	7.7E-01	0.406	4.7E-01	0.029	9.6E-01		0.531	3.7E-01	0.010	NA	-0.121	8.6E-01	0.400	3.9E-01		-0.053	9.3E-01	-0.216	6.2E-01	0.264	2.7E-01	0.426	8.1E-02
YKL001C	MET14	METhionine requiring	7536	6422	2411	1499	3155	4818	2404	1912	1258	1243	1688	2292	757	611	622	507		-0.574	6.2E-09	0.420	1.6E-05	-0.121	4.6E-01	-1.115	1.6E-32		0.247	5.8E-01	-0.091	9.8E-01	0.044	9.3E-01	0.382	1.6E-01		-0.335	2.7E-01	0.301	3.6E-01	-0.103	7.1E-01	-0.739	2.9E-04
YER090W	TRP2	TRyPtophan	5463	4757	1978	1369	2202	3099	2602	1801	1153	936	1399	2174	655	490	764	572		-0.573	4.0E-07	0.510	2.7E-06	0.379	3.3E-03	-0.704	2.8E-11		0.114	8.2E-01	0.061	9.8E-01	0.126	7.0E-01	0.179	5.0E-01		-0.467	1.4E-02	0.542	2.5E-03	0.480	4.9E-03	-0.529	1.3E-03
YLL001W	DNM1	DyNaMin-related	1976	1725	546	328	949	1220	839	499	403	428	337	491	258	198	217	168		-0.573	3.5E-04	-0.265	1.8E-01	-0.087	7.7E-01	-0.394	2.3E-02		0.298	3.1E-01	0.345	4.8E-01	0.123	7.0E-01	0.076	7.9E-01		-0.282	1.5E-01	0.050	9.0E-01	0.013	9.5E-01	-0.318	5.3E-02
YGR247W	CPD1	Cyclic nucleotide PhosphoDiesterase	368	338	73	71	177	258	177	162	77	83	67	131	65	25	28	41		-0.572	2.3E-01	0.015	9.9E-01	-0.168	8.2E-01	-0.755	8.5E-02		0.358	7.8E-01	-0.089	NA	0.627	4.4E-01	1.074	9.5E-02		-0.224	7.6E-01	-0.108	9.0E-01	0.433	2.4E-01	0.317	4.3E-01
YIL041W	GVP36	Golgi Vesicle Protein	9595	7400	2322	1578	4774	6308	4671	4533	1041	1075	948	1548	625	533	469	489		-0.570	3.6E-06	-0.035	9.0E-01	-0.110	6.0E-01	-0.645	9.8E-08		0.453	4.0E-01	0.098	9.8E-01	0.675	9.8E-02	1.030	2.2E-03		-0.124	8.7E-01	0.033	9.7E-01	0.539	6.3E-02	0.382	2.0E-01
YHR024C	MAS2	Mitochondrial ASsembly	1111	852	318	200	545	734	496	365	338	391	331	548	234	168	250	197		-0.570	1.2E-03	-0.005	9.9E-01	0.314	1.7E-01	-0.251	2.0E-01		0.451	2.5E-01	0.256	8.5E-01	-0.113	8.1E-01	0.083	8.4E-01		-0.127	7.9E-01	0.222	5.7E-01	0.178	4.7E-01	-0.170	5.1E-01
YHR191C	CTF8	Chromosome Transmission Fidelity	460	355	108	57	224	331	284	280	57	73	53	92	44	28	36	34		-0.570	2.2E-01	-0.122	8.8E-01	0.132	8.6E-01	-0.316	5.2E-01		0.505	5.8E-01	-0.031	NA	0.731	2.7E-01	1.266	1.6E-02		-0.073	9.4E-01	-0.181	8.2E-01	0.835	9.6E-03	0.943	4.4E-03
YBR127C	VMA2	Vacuolar Membrane Atpase	29461	24498	6942	4631	14263	18688	16605	10311	5701	5471	5147	7735	3521	2630	3036	2598		-0.569	2.4E-18	-0.057	6.5E-01	0.037	7.7E-01	-0.475	4.5E-13		0.356	2.0E-02	0.014	9.9E-01	0.415	4.3E-03	0.757	3.1E-10		-0.221	2.4E-01	-0.072	8.2E-01	0.429	1.3E-03	0.279	4.3E-02
YGL183C	MND1	Meiotic Nuclear Divisions	8	15	5	4	7	8	6	3	13	12	11	8	10	4	9	10		-0.568	6.5E-01	-0.597	6.9E-01	0.638	NA	0.666	5.4E-01		0.429	NA	1.403	NA	-0.662	NA	-1.636	NA		NA	NA	NA	NA	NA	NA	NA	NA
YML010W	SPT5	SuPpressor of Ty's	5340	4399	1611	946	2089	3022	2132	1469	1257	1150	1381	1952	742	581	653	606		-0.568	1.9E-08	0.215	7.6E-02	0.092	6.0E-01	-0.691	1.3E-12		0.126	7.7E-01	0.014	1.0E+00	0.174	5.3E-01	0.286	2.0E-01		-0.450	1.9E-02	0.201	4.9E-01	0.244	1.9E-01	-0.407	1.8E-02
YBL032W	HEK2	HEterogeneous nuclear rnp K-like gene	2601	2030	589	386	1056	1489	949	876	448	418	429	682	293	187	161	152		-0.566	5.4E-04	0.091	7.5E-01	-0.443	3.1E-02	-1.101	1.8E-12		0.200	7.9E-01	-0.160	9.6E-01	0.785	4.9E-02	1.145	5.2E-04		-0.378	3.3E-01	-0.099	8.8E-01	0.321	2.8E-01	0.042	9.1E-01
YDL007W	RPT2	Regulatory Particle Triple-A protein, or Regulatory Particle Triphosphatase	4191	3548	1350	836	1514	2165	1250	972	846	852	1052	1592	529	407	364	344		-0.566	6.7E-07	0.375	1.1E-03	-0.238	1.4E-01	-1.179	8.9E-28		-0.019	9.8E-01	-0.033	9.9E-01	0.302	3.4E-01	0.317	2.5E-01		-0.593	6.7E-03	0.313	2.9E-01	0.042	8.8E-01	-0.863	5.3E-06
YJL041W	NSP1	NucleoSkeletal-like Protein	4368	3653	1188	827	1754	2285	1789	1342	762	715	720	1096	447	365	421	403		-0.565	3.4E-06	0.035	9.0E-01	0.183	3.2E-01	-0.417	7.8E-04		0.073	9.1E-01	0.156	9.5E-01	0.227	4.9E-01	0.144	6.4E-01		-0.500	2.6E-02	0.162	6.9E-01	0.387	6.0E-02	-0.275	2.0E-01
YOR239W	ABP140	Actin Binding Protein	2505	2037	740	443	1159	1641	901	449	650	628	631	928	431	278	299	258		-0.565	2.7E-05	0.027	9.4E-01	-0.178	4.1E-01	-0.770	3.8E-09		0.359	2.0E-01	0.196	8.4E-01	-0.160	6.0E-01	0.003	1.0E+00		-0.215	4.2E-01	0.193	5.3E-01	-0.361	4.6E-02	-0.769	3.0E-06
YHR061C	GIC1	GTPase Interactive Component	399	306	61	64	189	263	143	160	87	77	68	87	56	35	45	28		-0.564	1.7E-01	-0.327	5.4E-01	-0.158	8.1E-01	-0.395	3.7E-01		0.420	7.1E-01	0.063	NA	0.433	6.0E-01	0.790	2.3E-01		-0.154	8.9E-01	-0.288	7.4E-01	0.248	6.1E-01	0.383	4.2E-01
YIL074C	SER33	SERine requiring	6252	5388	2245	1381	3089	4275	2234	1640	1520	1438	2003	2837	911	719	756	651		-0.564	3.1E-10	0.455	1.5E-07	-0.052	7.6E-01	-1.072	2.3E-36		0.394	1.4E-01	0.025	9.9E-01	-0.094	7.7E-01	0.275	2.3E-01		-0.178	6.0E-01	0.452	3.0E-02	-0.170	4.2E-01	-0.800	1.7E-06
YIR036C	IRC24	Increased Recombination Centers	1998	1505	391	229	969	1220	1345	1537	278	311	220	360	173	151	153	135		-0.563	4.4E-03	-0.295	2.2E-01	-0.014	9.7E-01	-0.283	2.1E-01		0.390	6.3E-01	-0.038	9.9E-01	1.273	6.8E-03	1.701	2.5E-05		-0.179	8.3E-01	-0.364	5.5E-01	1.228	1.7E-04	1.413	8.9E-06
YCL028W	RNQ1	Rich in asparagine (N) and glutamine (Q)	3622	3399	974	666	1729	2096	1635	837	521	509	511	787	353	220	291	238		-0.563	1.5E-04	0.068	8.2E-01	0.055	8.5E-01	-0.577	7.3E-05		0.186	6.6E-01	0.008	1.0E+00	0.018	9.7E-01	0.196	4.7E-01		-0.384	6.4E-02	0.048	9.1E-01	0.049	8.4E-01	-0.384	3.2E-02
YLR301W	HRI1	HRr25 Interacting	5971	4960	1824	1165	2916	3842	2967	2231	787	825	944	1431	501	390	457	347		-0.562	1.4E-06	0.295	1.9E-02	0.007	9.8E-01	-0.849	1.0E-14		0.365	2.7E-01	0.006	1.0E+00	0.397	1.5E-01	0.757	5.3E-04		-0.204	5.4E-01	0.272	3.5E-01	0.378	5.6E-02	-0.098	6.8E-01
YGR109C	CLB6	CycLin B	198	182	62	37	89	97	74	30	43	28	25	48	21	18	23	12		-0.561	4.1E-01	-0.241	8.1E-01	-0.017	9.9E-01	-0.337	6.4E-01		0.039	NA	0.455	NA	-0.152	9.0E-01	-0.567	4.6E-01		-0.532	2.2E-01	0.190	8.0E-01	-0.179	6.8E-01	-0.901	1.4E-02
YFL016C	MDJ1	Mitochondrial DnaJ	1614	1353	486	299	678	868	926	1071	384	356	358	520	247	164	237	178		-0.561	9.0E-04	-0.012	9.8E-01	0.177	5.0E-01	-0.372	3.5E-02		0.124	9.1E-01	0.258	9.5E-01	1.054	2.5E-02	0.921	3.2E-02		-0.449	3.8E-01	0.218	7.7E-01	1.204	2.2E-04	0.537	1.3E-01
YDL081C	RPP1A	Ribosomal Protein P1 Alpha	40170	26589	9211	5472	16852	24976	27645	41592	4009	3716	3835	6456	2559	1742	2612	2276		-0.560	2.5E-10	0.137	2.9E-01	0.357	2.6E-04	-0.340	2.3E-04		0.383	7.8E-01	-0.150	9.8E-01	1.302	6.8E-02	1.835	2.1E-03		-0.186	8.7E-01	-0.043	9.7E-01	1.628	5.6E-05	1.484	1.9E-04
YJR131W	MNS1		971	804	248	146	523	683	468	556	220	239	158	287	127	125	85	90		-0.559	2.2E-02	-0.328	2.7E-01	-0.371	2.7E-01	-0.603	1.5E-02		0.496	5.5E-01	0.320	9.5E-01	1.002	7.4E-02	1.179	1.5E-02		-0.067	9.5E-01	-0.041	9.7E-01	0.603	1.0E-01	0.577	1.2E-01
YIL123W	SIM1	Start Independent of Mitosis	17281	15094	4250	2605	8074	10611	6385	3956	1710	1640	1104	1986	1064	794	504	505		-0.559	9.8E-07	-0.401	9.2E-04	-0.710	4.3E-09	-0.868	2.3E-14		0.261	3.9E-01	0.324	5.1E-01	0.600	5.2E-03	0.537	6.0E-03		-0.306	4.3E-02	-0.106	6.9E-01	-0.133	3.7E-01	-0.333	9.7E-03
YDR519W	FPR2	FKBP Proline Rotamase	1216	951	267	172	523	652	687	516	198	178	180	258	117	91	94	75		-0.559	2.0E-02	-0.037	9.4E-01	-0.142	7.3E-01	-0.664	4.1E-03		0.180	7.9E-01	-0.093	9.8E-01	0.948	6.0E-03	1.221	2.9E-05		-0.386	1.8E-01	-0.158	7.4E-01	0.782	1.9E-04	0.554	1.3E-02
YHL018W	MCO14	Mitochondrial Class One protein of 14 kDa	103	90	29	19	76	71	39	28	21	13	5	18	5	13	6	5		-0.558	6.5E-01	-0.891	4.9E-01	-0.611	NA	-0.277	8.4E-01		0.713	NA	1.032	NA	0.187	9.2E-01	-0.132	9.3E-01		0.120	9.2E-01	0.133	9.0E-01	-0.429	3.7E-01	-0.442	4.0E-01
YDR448W	ADA2	transcriptional ADAptor	486	386	104	62	237	298	184	106	158	168	138	243	89	90	82	104		-0.558	5.8E-02	-0.055	9.3E-01	0.218	6.2E-01	-0.285	3.7E-01		0.356	5.8E-01	-0.173	9.6E-01	-0.376	4.6E-01	0.153	7.7E-01		-0.210	6.0E-01	-0.256	5.6E-01	-0.179	5.1E-01	-0.133	6.7E-01
YJR025C	BNA1	Biosynthesis of Nicotinic Acid	2031	1555	592	375	638	848	1233	773	318	301	345	609	186	156	258	220		-0.557	1.9E-03	0.345	7.3E-02	0.640	5.4E-04	-0.263	1.6E-01		-0.213	6.3E-01	-0.063	9.8E-01	0.539	5.0E-02	0.389	1.2E-01		-0.779	1.7E-06	0.254	3.2E-01	1.156	3.8E-14	0.123	5.5E-01
YHR042W	NCP1	NADP-Cytochrome P450 reductase	4845	4101	1435	876	1877	2541	1503	2249	667	655	770	990	406	326	353	329		-0.557	3.1E-05	0.168	3.7E-01	0.060	8.2E-01	-0.665	2.0E-07		0.032	9.8E-01	0.039	9.9E-01	0.623	3.2E-01	0.616	2.7E-01		-0.532	4.0E-01	0.182	8.5E-01	0.653	1.3E-01	-0.061	9.1E-01
YJR109C	CPA2	Carbamyl Phosphate synthetase A	13327	11298	5538	3302	5952	7794	5404	2809	3335	3187	4426	6734	2033	1582	2159	1788		-0.557	8.7E-16	0.511	2.0E-14	0.286	2.9E-04	-0.782	2.5E-32		0.212	2.3E-01	0.171	6.6E-01	-0.317	2.7E-02	-0.276	3.4E-02		-0.352	3.6E-02	0.653	2.5E-06	-0.055	7.7E-01	-1.060	1.6E-16
YNL189W	SRP1	Suppressor of Rna Polymerase I	7353	6050	2090	1420	3132	4278	3033	2090	1090	1083	1125	1693	690	517	669	547		-0.556	2.8E-08	0.112	4.7E-01	0.171	2.5E-01	-0.497	4.9E-07		0.196	5.7E-01	0.136	9.3E-01	0.064	8.5E-01	0.124	6.1E-01		-0.369	6.6E-02	0.220	4.1E-01	0.211	2.5E-01	-0.377	2.6E-02
YJL001W	PRE3	PRoteinase yscE	2193	2142	803	456	1216	1504	1025	460	663	605	816	1166	401	303	333	290		-0.555	9.5E-06	0.388	1.9E-03	-0.014	9.6E-01	-0.958	2.0E-16		0.378	2.5E-01	-0.025	9.9E-01	-0.176	6.1E-01	0.228	4.2E-01		-0.185	6.5E-01	0.333	2.8E-01	-0.214	3.8E-01	-0.732	3.5E-04
YOR379C			7	4	1	0	4	11	5	1	5	9	4	5	6	2	8	2		-0.555	NA	-0.891	6.6E-01	0.476	NA	0.812	6.1E-01		1.460	NA	-0.383	NA	-1.092	NA	0.751	NA		NA	NA	NA	NA	NA	NA	NA	NA
YLR227W-B			44	38	5	5	10	24	4	0	92	81	36	84	47	48	13	6		-0.554	2.3E-01	-0.829	6.0E-02	-2.187	2.8E-05	-1.912	1.6E-04		-0.250	NA	-0.021	NA	-0.166	9.4E-01	-0.395	8.3E-01		NA	NA	NA	NA	NA	NA	NA	NA
YDL198C	GGC1	GDP/GTP Carrier	2362	1946	363	205	970	1313	602	814	431	361	245	374	230	207	147	111		-0.554	1.8E-03	-0.618	3.1E-04	-0.612	2.7E-03	-0.548	4.2E-03		0.129	9.2E-01	-0.152	9.8E-01	0.826	1.5E-01	1.107	2.5E-02		-0.429	5.2E-01	-0.799	1.0E-01	0.179	7.1E-01	0.549	1.9E-01
YGL242C			1566	1222	386	217	625	868	597	433	327	308	320	519	201	152	168	108		-0.553	3.2E-03	0.132	6.6E-01	-0.203	4.9E-01	-0.888	3.8E-07		0.148	8.1E-01	-0.182	9.5E-01	0.442	2.1E-01	0.772	6.0E-03		-0.414	1.0E-01	-0.080	8.7E-01	0.215	3.6E-01	-0.118	6.5E-01
YER154W	OXA1	cytochrome OXidase Activity	406	394	82	53	246	283	141	96	238	236	210	340	145	118	117	118		-0.553	1.0E-02	-0.055	9.0E-01	0.001	1.0E+00	-0.497	2.1E-02		0.457	3.2E-01	-0.348	7.8E-01	-0.423	3.2E-01	0.382	3.5E-01		-0.103	8.7E-01	-0.432	2.7E-01	-0.441	1.1E-01	-0.112	7.6E-01
YKL049C	CSE4	Chromosome SEgregation	400	303	59	45	190	331	114	62	88	73	43	69	47	42	36	36		-0.552	1.9E-01	-0.789	4.6E-02	-0.147	8.3E-01	0.090	8.8E-01		0.598	3.6E-01	0.219	NA	-0.672	2.5E-01	-0.292	6.4E-01		0.036	9.6E-01	-0.597	1.3E-01	-0.840	3.8E-03	-0.207	6.0E-01
YLR181C	VTA1	VpsTwenty Associated	553	477	135	81	255	377	198	79	180	169	161	257	109	85	91	85		-0.552	2.7E-02	-0.008	9.9E-01	0.022	9.7E-01	-0.522	3.3E-02		0.333	5.6E-01	-0.084	9.8E-01	-0.513	2.3E-01	-0.096	8.4E-01		-0.228	6.3E-01	-0.120	8.5E-01	-0.518	6.0E-02	-0.625	2.7E-02
YDL055C	PSA1		67561	53188	12787	8384	25562	34603	20063	15868	6994	7061	5859	8562	4424	3402	3349	2548		-0.552	1.6E-15	-0.222	5.5E-03	-0.253	1.8E-03	-0.583	4.2E-17		0.044	9.5E-01	-0.111	9.6E-01	0.308	2.9E-01	0.463	5.5E-02		-0.516	3.2E-02	-0.362	2.0E-01	0.027	9.2E-01	-0.126	6.2E-01
YNL031C	HHT2	Histone H Three	11557	9425	2545	1419	5660	7441	5132	2639	2070	2122	1800	2625	1274	1053	1124	927		-0.552	5.8E-11	-0.182	8.7E-02	-0.027	8.8E-01	-0.397	5.4E-06		0.370	6.0E-02	-0.070	9.7E-01	-0.016	9.6E-01	0.424	9.4E-03		-0.189	4.8E-01	-0.282	2.1E-01	-0.067	7.5E-01	0.025	9.1E-01
YDL226C	GCS1	Growth Cold Sensitive	2862	2419	773	502	1544	2054	1587	1226	577	628	742	1025	336	329	352	289		-0.552	1.4E-04	0.298	6.8E-02	0.093	7.2E-01	-0.757	2.1E-08		0.491	1.8E-01	-0.177	9.5E-01	0.342	3.2E-01	1.010	6.7E-05		-0.066	9.1E-01	0.094	8.5E-01	0.407	5.3E-02	0.247	2.7E-01
YEL042W	GDA1	Guanosine DiphosphatAse	1549	1290	589	325	1134	1406	737	563	695	715	612	1115	463	326	352	292		-0.550	7.8E-05	0.007	9.8E-01	-0.128	5.8E-01	-0.685	3.8E-07		0.893	1.5E-03	0.511	3.8E-01	-0.065	9.0E-01	0.317	3.2E-01		0.335	2.6E-01	0.486	6.3E-02	-0.216	3.8E-01	-0.368	1.1E-01
YJL026W	RNR2	RiboNucleotide Reductase	20555	15695	3837	2551	8868	12152	8203	5925	2410	2455	1649	2423	1536	1179	1063	847		-0.548	1.5E-11	-0.517	1.5E-10	-0.349	2.1E-04	-0.381	1.3E-05		0.260	4.3E-01	0.194	8.4E-01	0.556	1.6E-02	0.622	2.2E-03		-0.297	2.6E-01	-0.351	1.5E-01	0.181	4.0E-01	0.236	2.5E-01
YHR104W	GRE3	Genes de Respuesta a Estres (stress responsive genes)	3680	3053	943	671	1568	2059	2275	2051	570	594	574	801	346	301	303	289		-0.547	1.0E-04	-0.015	9.7E-01	0.030	9.2E-01	-0.502	3.7E-04		0.151	8.4E-01	0.141	9.7E-01	1.042	2.4E-03	1.052	6.0E-04		-0.403	2.7E-01	0.099	8.7E-01	1.046	2.1E-05	0.544	3.8E-02
YDR118W-A			0	0	0	0	0	0	0	0	3	4	2	3	3	1	3	3		-0.547	NA	-0.751	8.0E-01	0.782	NA	0.986	6.3E-01		0.000	NA	0.000	NA	0.000	NA	0.000	NA		NA	NA	NA	NA	NA	NA	NA	NA
YAL011W	SWC3	SWr Complex	292	204	63	44	105	169	81	95	82	93	81	134	57	41	51	49		-0.547	1.5E-01	0.024	9.7E-01	0.196	7.3E-01	-0.374	3.2E-01		0.179	9.0E-01	-0.048	NA	0.018	9.9E-01	0.245	7.4E-01		-0.377	6.1E-01	-0.053	9.6E-01	0.197	7.0E-01	-0.128	8.1E-01
YPR047W	MSF1	Mitochondrial aminoacyl-tRNA Synthetase, Phenylalanine (F)	246	205	52	36	82	104	104	78	90	85	51	87	65	34	29	33		-0.546	1.9E-01	-0.616	1.5E-01	-0.487	3.8E-01	-0.417	3.7E-01		-0.236	8.2E-01	0.433	NA	1.222	3.0E-02	0.554	3.6E-01		-0.787	1.4E-02	-0.211	7.6E-01	0.707	2.4E-02	0.131	7.6E-01
YBR089C-A	NHP6B	Non-Histone Protein	756	594	155	112	355	463	406	181	87	81	77	108	53	41	73	41		-0.543	1.7E-01	-0.116	8.6E-01	0.423	3.9E-01	-0.003	9.9E-01		0.320	6.6E-01	-0.035	9.9E-01	-0.214	7.2E-01	0.142	7.9E-01		-0.230	5.8E-01	-0.180	7.3E-01	0.190	4.9E-01	0.140	6.5E-01
YLR432W	IMD3	IMP Dehydrogenase	11702	9665	5027	3149	6638	8631	12348	6062	2392	2406	4488	6529	1544	1149	2663	2235		-0.542	9.8E-13	0.940	4.3E-42	1.025	3.7E-44	-0.457	1.7E-10		0.557	4.6E-04	-0.158	8.1E-01	-0.057	8.2E-01	0.657	2.6E-06		0.006	9.9E-01	0.754	9.1E-07	0.946	1.0E-10	0.198	2.6E-01
YNL079C	TPM1	TroPoMyosin	6597	5039	1557	1057	3482	4927	4681	4462	1034	1097	1014	1473	618	568	811	566		-0.542	8.4E-06	-0.037	9.0E-01	0.355	1.2E-02	-0.150	3.2E-01		0.565	2.3E-01	0.067	9.8E-01	0.610	1.3E-01	1.107	5.7E-04		0.018	9.8E-01	0.002	1.0E+00	0.932	5.0E-04	0.947	2.9E-04
YLR460C			38	31	5	4	32	39	11	10	25	28	12	24	11	18	12	8		-0.541	5.3E-01	-0.846	3.3E-01	-0.420	7.2E-01	-0.115	9.2E-01		1.089	NA	0.082	NA	-0.580	NA	0.426	NA		0.536	6.1E-01	-0.789	5.8E-01	-1.017	1.3E-01	0.308	7.7E-01
YIL050W	PCL7	Pho85 CycLin	486	397	89	66	272	382	139	112	98	84	63	59	58	44	37	26		-0.540	2.0E-01	-0.794	4.6E-02	-0.540	3.2E-01	-0.286	5.7E-01		0.599	3.6E-01	0.476	NA	-0.057	9.5E-01	0.066	9.3E-01		0.051	9.5E-01	-0.354	4.3E-01	-0.624	2.0E-02	-0.219	5.2E-01
YGL040C	HEM2	HEMe biosynthesis	2182	1765	539	313	1003	1411	914	403	487	420	421	678	286	222	200	205		-0.540	7.8E-04	0.009	9.8E-01	-0.160	5.4E-01	-0.709	4.6E-06		0.323	4.3E-01	-0.060	9.8E-01	-0.022	9.7E-01	0.361	2.2E-01		-0.225	5.3E-01	-0.082	8.7E-01	-0.204	4.0E-01	-0.348	1.2E-01
YBR035C	PDX3	PyriDoXine auxotrophy	3690	2752	934	580	1718	2376	2057	1468	469	466	405	647	285	238	278	189		-0.540	5.3E-04	-0.099	7.1E-01	-0.016	9.6E-01	-0.457	4.1E-03		0.383	2.9E-01	0.183	9.3E-01	0.578	4.8E-02	0.779	1.4E-03		-0.164	6.6E-01	0.054	9.1E-01	0.536	5.1E-03	0.317	1.2E-01
YLR249W	YEF3	Yeast Elongation Factor	173943	136724	53604	34153	89350	124729	94479	68443	40979	38897	46654	72186	25783	19135	24101	20791		-0.540	3.7E-20	0.307	9.2E-07	0.165	2.5E-02	-0.682	2.9E-32		0.497	2.7E-02	0.043	9.8E-01	0.224	3.7E-01	0.677	2.1E-04		-0.051	9.2E-01	0.321	1.9E-01	0.363	5.3E-02	-0.009	9.7E-01
YPR196W			53	35	10	2	11	23	2	5	31	43	43	65	18	23	28	20		-0.540	3.9E-01	0.279	7.4E-01	0.360	6.6E-01	-0.459	4.3E-01		-0.355	NA	-1.017	NA	-1.830	1.4E-01	-1.168	3.7E-01		NA	NA	NA	NA	NA	NA	NA	NA
YHR190W	ERG9	ERGosterol biosynthesis	4605	4021	1211	723	1947	2625	1837	1249	571	553	415	760	372	261	315	261		-0.539	3.3E-04	-0.219	2.7E-01	0.029	9.3E-01	-0.291	8.2E-02		0.116	8.2E-01	0.222	8.3E-01	0.168	6.1E-01	0.062	8.5E-01		-0.431	1.5E-02	-0.027	9.5E-01	0.172	3.5E-01	-0.232	1.8E-01
YLR327C	TMA10	Translation Machinery Associated	505	442	107	76	165	215	155	77	102	123	89	94	75	52	82	47		-0.539	1.5E-01	-0.528	1.8E-01	0.173	7.6E-01	0.162	7.2E-01		-0.285	7.3E-01	0.338	NA	-0.175	8.0E-01	-0.797	7.6E-02		-0.830	3.3E-04	-0.223	6.3E-01	-0.020	9.5E-01	-0.627	1.7E-02
YKL060C	FBA1	Fructose-1,6-Bisphosphate Aldolase	440844	353231	126137	78019	247774	337843	317762	163740	57594	55512	64002	94737	36593	27096	31120	25201		-0.538	1.5E-21	0.229	3.0E-04	-0.016	9.0E-01	-0.782	1.8E-45		0.595	1.3E-06	-0.020	9.9E-01	0.445	9.4E-04	1.060	8.7E-22		0.048	9.1E-01	0.180	4.6E-01	0.407	5.7E-03	0.276	6.8E-02
YDL243C	AAD4	Aryl-Alcohol Dehydrogenase	5	4	0	0	2	3	1	0	27	16	21	26	13	11	7	8		-0.537	5.6E-01	-0.110	9.4E-01	-0.514	6.7E-01	-0.942	2.6E-01		0.181	NA	-2.298	NA	-1.054	NA	1.425	NA		NA	NA	NA	NA	NA	NA	NA	NA
YLR092W	SUL2	SULfate	4372	3526	1272	811	2300	3102	1941	1445	1290	1241	1230	1795	800	622	607	575		-0.537	8.3E-08	-0.002	1.0E+00	-0.102	5.5E-01	-0.637	9.9E-11		0.486	7.8E-02	0.251	7.6E-01	0.207	5.0E-01	0.442	6.1E-02		-0.060	9.2E-01	0.221	5.0E-01	0.083	7.3E-01	-0.198	3.6E-01
YOL111C	MDY2	Mating-Deficient Yeast	958	780	213	187	450	548	467	165	128	132	111	200	81	65	81	65		-0.537	7.5E-02	-0.022	9.7E-01	0.156	7.4E-01	-0.359	2.5E-01		0.242	7.9E-01	0.119	9.8E-01	-0.171	8.0E-01	-0.047	9.4E-01		-0.302	6.0E-01	0.069	9.3E-01	-0.038	9.3E-01	-0.410	2.4E-01
YKL211C	TRP3	TRyPtophan	2919	2611	893	578	1434	1892	1255	699	555	580	660	991	386	256	331	325		-0.537	2.0E-04	0.277	9.5E-02	0.206	3.3E-01	-0.608	8.1E-06		0.296	3.2E-01	-0.019	9.9E-01	-0.248	3.5E-01	0.068	8.1E-01		-0.248	1.9E-01	0.230	2.7E-01	-0.065	7.3E-01	-0.543	1.1E-04
YBR052C	RFS1	Rad55 (Fifty-five) Suppressor	3317	2316	878	525	1444	2044	2761	2816	571	559	524	819	384	255	403	303		-0.536	1.3E-04	-0.018	9.6E-01	0.307	8.4E-02	-0.212	1.9E-01		0.347	6.2E-01	0.183	9.6E-01	1.220	2.1E-03	1.384	7.4E-05		-0.201	7.7E-01	0.135	8.5E-01	1.501	1.4E-07	1.164	5.4E-05
YNL166C	BNI5	Bud Neck Involved	1234	1163	378	199	662	963	617	354	323	313	311	422	193	164	176	136		-0.534	3.5E-03	-0.047	9.0E-01	-0.042	9.1E-01	-0.529	3.4E-03		0.456	1.5E-01	0.137	9.6E-01	0.038	9.4E-01	0.356	2.0E-01		-0.087	8.5E-01	0.058	9.0E-01	-0.026	9.2E-01	-0.172	4.5E-01
YCL034W	LSB5	Las Seventeen Binding protein	1625	1215	370	217	787	1030	859	913	439	379	285	486	258	202	225	148		-0.534	2.5E-03	-0.359	6.7E-02	-0.153	6.0E-01	-0.327	9.5E-02		0.393	5.9E-01	0.252	9.5E-01	0.969	3.5E-02	1.110	5.6E-03		-0.149	8.5E-01	-0.140	8.6E-01	0.784	1.5E-02	0.775	1.5E-02
YJR069C	HAM1	6-n-HydroxylAMinopurine sensitive	1425	1125	298	193	745	956	468	499	176	189	161	236	118	88	93	91		-0.534	3.3E-02	-0.140	7.3E-01	0.004	9.9E-01	-0.390	1.3E-01		0.453	5.3E-01	-0.062	9.9E-01	0.021	9.8E-01	0.536	2.7E-01		-0.089	9.2E-01	-0.230	7.4E-01	0.001	1.0E+00	0.142	7.3E-01
YHL047C	ARN2	AFT1 ReguloN	151	160	47	28	47	43	33	34	226	207	182	257	131	112	132	137		-0.534	2.0E-02	-0.236	4.4E-01	0.310	3.1E-01	0.012	9.7E-01		-0.753	2.0E-01	0.338	NA	0.020	9.8E-01	-1.070	2.8E-02		-1.285	4.1E-03	0.072	9.5E-01	0.324	5.6E-01	-1.033	2.7E-02
YDR472W	TRS31	TRapp Subunit	462	388	140	77	267	303	176	85	112	99	177	234	69	50	68	59		-0.533	9.5E-02	0.714	7.2E-03	0.257	5.7E-01	-0.991	1.1E-04		0.465	4.0E-01	-0.527	NA	-0.685	1.3E-01	0.306	4.9E-01		-0.075	9.1E-01	0.156	7.8E-01	-0.453	8.7E-02	-0.684	9.8E-03
YKR048C	NAP1	Nucleosome Assembly Protein	6352	4923	2105	1317	2962	4242	4592	4630	1065	1024	1259	1800	657	520	764	680		-0.532	1.5E-07	0.294	6.3E-03	0.456	3.0E-05	-0.370	2.5E-04		0.378	5.2E-01	0.157	9.6E-01	0.750	5.3E-02	0.972	3.2E-03		-0.162	8.2E-01	0.423	3.4E-01	1.179	2.1E-05	0.595	4.4E-02
YJR133W	XPT1	Xanthine Phosphoribosyl Transferase	979	842	175	120	369	425	226	127	210	206	165	252	135	100	77	105		-0.532	4.1E-02	-0.261	4.5E-01	-0.189	6.4E-01	-0.460	8.7E-02		-0.159	8.3E-01	-0.190	9.6E-01	-0.265	5.8E-01	-0.234	5.9E-01		-0.698	6.7E-04	-0.479	6.5E-02	-0.476	3.1E-02	-0.696	1.7E-03
YPL133C	RDS2	Regulator of Drug Sensitivity	157	138	51	23	100	125	99	53	108	90	94	134	58	53	63	42		-0.531	1.4E-01	-0.052	9.4E-01	0.064	9.2E-01	-0.415	2.5E-01		0.639	2.9E-01	0.205	NA	0.088	9.2E-01	0.522	3.3E-01		0.099	9.1E-01	0.120	8.9E-01	0.130	7.4E-01	0.110	8.1E-01
YCR005C	CIT2	CITrate synthase	11269	9205	4197	2718	4513	6005	4024	2146	2185	2205	3283	4732	1348	1123	1602	1165		-0.531	2.0E-09	0.611	3.4E-13	0.311	2.2E-03	-0.831	1.3E-23		0.067	8.6E-01	-0.003	1.0E+00	-0.362	4.0E-02	-0.292	6.9E-02		-0.472	1.3E-03	0.580	2.5E-05	-0.075	6.8E-01	-1.126	1.5E-19
YDR065W	RRG1	Required for Respiratory Growth	74	54	19	8	33	33	22	5	33	52	41	71	34	15	26	21		-0.530	3.9E-01	0.116	9.1E-01	0.123	9.0E-01	-0.523	3.6E-01		0.097	NA	-0.214	NA	-0.768	4.9E-01	-0.458	6.8E-01		-0.441	6.9E-01	-0.130	9.3E-01	-0.672	3.4E-01	-0.983	1.7E-01
YDL135C	RDI1	Rho GDP Dissociation Inhibitor	1361	1209	310	195	735	954	527	441	276	264	231	328	165	139	129	94		-0.530	8.9E-03	-0.207	4.6E-01	-0.296	3.1E-01	-0.620	2.1E-03		0.419	3.7E-01	0.024	9.9E-01	0.288	5.1E-01	0.683	3.8E-02		-0.118	8.4E-01	-0.211	6.5E-01	-0.033	9.2E-01	0.060	8.5E-01
YBR231C	SWC5	SWr Complex	611	440	150	90	216	350	299	256	98	85	117	157	56	47	63	48		-0.530	1.4E-01	0.333	4.2E-01	0.261	6.1E-01	-0.602	5.7E-02		0.123	9.2E-01	-0.294	9.3E-01	0.528	3.5E-01	0.944	3.0E-02		-0.416	3.1E-01	0.010	9.9E-01	0.765	8.1E-03	0.338	3.1E-01
YJR125C	ENT3	Epsin N-Terminal homology	2111	1836	453	361	862	1136	799	634	449	344	339	497	255	193	182	150		-0.528	2.7E-03	-0.181	4.8E-01	-0.272	2.8E-01	-0.619	3.9E-04		0.041	9.7E-01	0.102	9.8E-01	0.581	1.2E-01	0.520	1.2E-01		-0.495	8.7E-02	-0.105	8.5E-01	0.285	2.8E-01	-0.105	7.3E-01
YJL216C	IMA5	IsoMAltase	3	2	1	0	1	0	5	2	45	39	20	31	23	24	17	20		-0.528	4.1E-01	-0.983	9.3E-02	-0.189	8.4E-01	0.267	7.2E-01		-1.289	NA	0.846	NA	3.701	NA	1.566	NA		NA	NA	NA	NA	NA	NA	NA	NA
YMR083W	ADH3	Alcohol DeHydrogenase	11349	9553	4798	3064	5498	7230	7047	4703	2470	2378	4045	6175	1554	1190	1793	1540		-0.527	1.7E-12	0.812	2.3E-32	0.442	2.1E-08	-0.897	3.0E-38		0.309	1.4E-01	-0.052	9.8E-01	0.201	3.2E-01	0.561	1.6E-04		-0.227	2.9E-01	0.731	2.2E-07	0.619	1.4E-05	-0.339	2.4E-02
YLR036C			69	80	24	14	39	53	29	10	48	56	55	95	34	25	36	25		-0.527	3.0E-01	0.251	7.1E-01	0.204	7.9E-01	-0.574	2.1E-01		0.313	NA	-0.071	NA	-0.743	3.8E-01	-0.359	6.8E-01		-0.223	8.4E-01	0.149	9.0E-01	-0.568	3.2E-01	-0.940	1.0E-01
YNL010W			5398	4439	1483	1006	2699	3880	2734	2017	696	715	627	1000	465	336	421	298		-0.527	5.9E-05	-0.064	8.0E-01	0.001	1.0E+00	-0.462	5.0E-04		0.436	1.8E-01	0.263	7.8E-01	0.318	3.1E-01	0.491	5.1E-02		-0.100	8.3E-01	0.170	6.5E-01	0.293	1.5E-01	0.023	9.3E-01
YEL058W	PCM1	PhosphoaCetylglucosamine Mutase	4874	3830	1146	762	2059	2803	1902	1639	1080	1019	840	1312	698	495	554	469		-0.525	8.6E-07	-0.230	7.2E-02	-0.057	7.8E-01	-0.352	2.0E-03		0.184	7.6E-01	0.222	9.1E-01	0.409	2.4E-01	0.371	2.4E-01		-0.351	3.1E-01	-0.038	9.5E-01	0.329	2.1E-01	0.015	9.6E-01
YCR007C			100	98	29	32	39	54	48	25	51	50	53	74	30	27	67	56		-0.525	2.7E-01	0.075	9.3E-01	1.263	1.5E-03	0.664	7.9E-02		-0.078	9.6E-01	0.429	NA	-0.889	1.9E-01	-1.396	1.1E-02		-0.612	2.9E-01	0.484	5.0E-01	0.352	4.9E-01	-0.744	1.1E-01
YNL173C	MDG1	Multicopy suppressor of Defective G-protein	831	715	278	197	355	534	571	582	214	208	199	288	125	113	83	72		-0.524	2.3E-02	-0.052	9.2E-01	-0.466	1.1E-01	-0.938	1.6E-05		0.207	8.2E-01	0.532	6.8E-01	1.693	6.0E-05	1.368	5.4E-04		-0.324	5.6E-01	0.453	3.4E-01	1.200	5.4E-05	0.423	2.1E-01
YMR117C	SPC24	Spindle Pole Component	191	196	35	26	105	166	66	28	43	34	33	39	28	16	31	26		-0.523	4.0E-01	-0.336	6.8E-01	0.546	4.5E-01	0.358	5.5E-01		0.479	6.5E-01	-0.154	NA	-1.356	4.4E-02	-0.724	3.0E-01		-0.049	9.6E-01	-0.523	3.6E-01	-0.834	2.0E-02	-0.360	4.4E-01
YER052C	HOM3	HOMoserine requiring	4764	4266	1707	1098	2250	3030	2140	1187	968	996	1181	1951	636	480	639	551		-0.523	1.8E-06	0.399	2.3E-04	0.255	7.1E-02	-0.667	7.4E-11		0.240	3.1E-01	0.082	9.6E-01	-0.195	3.6E-01	-0.037	8.7E-01		-0.291	7.6E-02	0.453	1.3E-03	0.037	8.4E-01	-0.707	1.8E-08
YGR193C	PDX1	Pyruvate Dehydrogenase complex protein X	1282	1175	310	191	647	759	448	192	256	217	197	349	165	105	122	113		-0.523	2.2E-02	-0.071	8.7E-01	-0.027	9.5E-01	-0.479	3.6E-02		0.221	7.2E-01	-0.062	9.8E-01	-0.433	2.9E-01	-0.150	7.3E-01		-0.309	3.5E-01	-0.161	7.4E-01	-0.484	4.2E-02	-0.632	6.8E-03
YBR037C	SCO1	Suppressor of Cytochrome Oxidase deficiency	589	421	155	75	279	363	280	180	134	130	128	151	77	72	60	64		-0.522	1.0E-01	-0.158	7.5E-01	-0.106	8.4E-01	-0.470	1.4E-01		0.373	5.7E-01	0.174	9.6E-01	0.371	4.8E-01	0.570	1.8E-01		-0.157	7.7E-01	-0.015	9.9E-01	0.242	3.9E-01	0.100	7.7E-01
YER115C	SPR6	SPorulation Regulated	40	38	5	3	13	30	23	8	71	60	69	76	31	42	38	35		-0.521	2.8E-01	-0.083	9.3E-01	0.136	8.6E-01	-0.302	5.5E-01		0.122	NA	-1.043	NA	0.115	9.4E-01	1.281	2.2E-01		-0.414	7.7E-01	-1.153	3.8E-01	0.224	8.0E-01	0.963	3.2E-01
YBR008C	FLR1	FLuconazole Resistance	4	12	0	0	0	3	1	1	63	89	87	121	52	35	48	47		-0.521	2.2E-01	0.194	7.5E-01	0.298	6.0E-01	-0.416	3.0E-01		-1.427	NA	-3.448	NA	-0.141	9.7E-01	1.881	5.0E-01		NA	NA	NA	NA	NA	NA	NA	NA
YHR027C	RPN1	Regulatory Particle Non-ATPase	7663	6425	2319	1531	3152	4304	2626	1476	2244	2127	2540	3771	1383	1099	1236	992		-0.520	3.1E-11	0.269	1.3E-03	0.000	1.0E+00	-0.789	1.3E-25		0.096	7.1E-01	0.034	9.8E-01	-0.133	4.4E-01	-0.071	6.7E-01		-0.433	2.0E-03	0.275	1.1E-01	-0.155	3.0E-01	-0.864	1.3E-12
YHR200W	RPN10	Regulatory Particle Non-ATPase	2295	1918	615	385	1212	1481	1137	607	598	577	607	883	364	303	309	255		-0.519	7.9E-05	0.084	7.2E-01	-0.087	7.2E-01	-0.689	4.7E-08		0.376	1.1E-01	0.009	1.0E+00	0.172	5.1E-01	0.540	4.1E-03		-0.149	6.3E-01	0.064	8.7E-01	0.061	7.8E-01	-0.153	4.3E-01
YHL034C	SBP1		5877	5122	1361	892	2910	3806	1984	891	998	888	723	1282	556	509	358	299		-0.519	6.2E-05	-0.192	2.7E-01	-0.548	1.4E-04	-0.874	5.0E-12		0.301	4.0E-01	0.078	9.8E-01	0.010	9.8E-01	0.233	4.1E-01		-0.224	4.7E-01	-0.143	7.2E-01	-0.561	3.1E-03	-0.641	4.7E-04
YPR033C	HTS1	Histidine-Trna Synthetase	9209	7581	3190	1979	4201	5801	3985	2089	1934	1890	2378	3473	1249	932	1286	1058		-0.518	2.6E-10	0.355	1.7E-05	0.265	6.7E-03	-0.607	9.2E-15		0.264	1.4E-01	0.113	9.0E-01	-0.266	1.1E-01	-0.115	5.0E-01		-0.262	1.6E-01	0.439	4.3E-03	-0.024	9.0E-01	-0.725	3.7E-08
YBR121C	GRS1	Glycyl-tRNA Synthase	13325	11866	4592	2584	6729	9461	6691	3867	3266	2995	3457	5125	2072	1505	1778	1540		-0.517	1.2E-11	0.195	3.2E-02	0.058	6.8E-01	-0.654	1.0E-18		0.367	3.0E-02	0.142	8.3E-01	0.063	7.9E-01	0.288	6.0E-02		-0.159	5.1E-01	0.307	7.8E-02	0.098	5.7E-01	-0.368	8.3E-03
YML012W	ERV25	ER Vesicle	3844	2968	738	468	2237	2985	2320	1342	1413	1476	1313	1882	968	686	787	710		-0.517	3.3E-07	-0.113	4.8E-01	0.025	9.1E-01	-0.379	3.0E-04		0.633	4.7E-04	-0.212	7.5E-01	0.195	4.1E-01	1.040	2.0E-10		0.108	7.4E-01	-0.353	6.2E-02	0.197	2.4E-01	0.659	6.7E-06
YGL250W	RMR1	Reduced Meiotic Recombination	169	135	35	35	81	138	109	107	40	41	26	34	17	28	17	8		-0.516	4.6E-01	-0.683	3.5E-01	-0.743	3.8E-01	-0.576	4.3E-01		0.522	7.1E-01	0.785	NA	1.564	7.0E-02	1.301	1.1E-01		-0.005	1.0E+00	0.069	9.5E-01	0.795	5.3E-02	0.721	1.1E-01
YML069W	POB3	POl1 Binding	2083	1765	623	399	1014	1419	826	557	600	599	625	904	392	293	341	280		-0.515	7.6E-05	0.092	6.8E-01	0.019	9.5E-01	-0.588	2.9E-06		0.345	2.0E-01	0.165	9.0E-01	-0.074	8.3E-01	0.106	7.0E-01		-0.179	5.3E-01	0.229	3.9E-01	-0.076	7.2E-01	-0.484	4.1E-03
YPL151C	PRP46	Pre-mRNA Processing	202	185	73	30	155	204	150	84	135	132	109	160	83	69	89	77		-0.515	7.9E-02	-0.249	5.2E-01	0.285	4.8E-01	0.019	9.7E-01		0.900	2.7E-02	0.481	NA	-0.175	7.6E-01	0.244	6.2E-01		0.376	3.6E-01	0.194	7.7E-01	0.087	8.2E-01	0.269	4.6E-01
YNL336W	COS1	COnserved Sequence	65	75	19	15	73	116	56	47	64	66	57	59	40	34	34	24		-0.515	2.9E-01	-0.392	5.0E-01	-0.202	7.8E-01	-0.324	5.4E-01		1.417	3.0E-02	0.520	NA	0.119	9.2E-01	1.016	1.4E-01		0.894	5.6E-02	0.100	9.3E-01	-0.104	8.5E-01	0.690	1.8E-01
YIL078W	THS1	THreonyl tRNA Synthetase	21430	17259	6500	4298	9996	13156	8175	5066	4664	4708	6058	8720	3013	2339	2624	2041		-0.515	3.5E-13	0.400	1.9E-08	-0.042	7.5E-01	-0.957	5.1E-45		0.273	1.5E-01	-0.063	9.7E-01	-0.019	9.5E-01	0.317	3.1E-02		-0.250	1.8E-01	0.309	7.0E-02	-0.086	6.2E-01	-0.644	5.2E-07
YFL004W	VTC2	Vacuolar Transporter Chaperone	3294	2817	922	529	1362	2038	1101	668	1121	1066	1083	1550	742	512	611	461		-0.515	2.2E-06	0.011	9.7E-01	-0.064	7.5E-01	-0.590	3.0E-08		0.153	6.8E-01	0.070	9.8E-01	-0.128	6.5E-01	-0.045	8.7E-01		-0.371	4.5E-02	0.052	9.0E-01	-0.214	2.3E-01	-0.636	3.7E-05
YHR059W	FYV4	Function required for Yeast Viability	220	173	45	24	97	135	66	30	37	53	40	44	25	26	28	9		-0.514	4.4E-01	-0.334	7.0E-01	-0.349	7.0E-01	-0.529	4.2E-01		0.250	8.6E-01	-0.015	NA	-0.226	8.4E-01	0.039	9.7E-01		-0.274	6.3E-01	-0.379	5.3E-01	-0.582	1.0E-01	-0.476	2.5E-01
YDR384C	ATO3	Ammonia (Ammonium) Transport Outward	636	513	184	108	288	362	56	47	162	133	241	362	109	61	45	46		-0.513	7.4E-02	0.771	1.2E-03	-0.722	3.0E-02	-2.007	2.9E-16		0.193	8.0E-01	-0.585	4.8E-01	-1.180	9.0E-03	-0.402	4.1E-01		-0.328	3.2E-01	0.157	7.6E-01	-1.923	1.5E-14	-2.407	1.8E-21
YLR208W	SEC13	SECretory	3998	3325	1185	718	1803	2396	1995	1318	678	615	636	1086	455	289	359	319		-0.513	3.4E-04	0.137	5.3E-01	0.039	8.9E-01	-0.611	8.1E-06		0.208	6.1E-01	0.083	9.8E-01	0.374	1.7E-01	0.500	2.8E-02		-0.314	1.0E-01	0.190	4.7E-01	0.390	1.3E-02	-0.114	5.4E-01
YHR128W	FUR1	5-FluoroURidine resistant	2838	2122	1057	682	1537	2483	2497	2520	307	292	448	705	181	160	268	197		-0.512	4.0E-03	0.678	8.2E-06	0.596	1.1E-03	-0.594	1.3E-04		0.688	1.8E-01	-0.010	1.0E+00	0.592	2.0E-01	1.290	2.7E-04		0.170	8.2E-01	0.637	9.5E-02	1.155	7.4E-05	0.688	2.4E-02
YPL249C	GYP5	Gtpase-activating protein for Ypt Proteins	1028	847	271	178	417	567	415	187	250	223	182	323	158	113	134	124		-0.512	2.1E-02	-0.183	5.8E-01	0.096	8.1E-01	-0.233	3.6E-01		0.076	9.2E-01	0.294	7.8E-01	-0.105	8.3E-01	-0.323	3.4E-01		-0.444	7.6E-02	0.083	8.7E-01	-0.033	9.1E-01	-0.560	1.0E-02
YPL116W	HOS3	Hda One Similar	789	598	214	123	353	445	338	231	257	249	233	324	176	115	164	129		-0.512	1.4E-02	-0.116	7.4E-01	0.175	5.9E-01	-0.220	3.5E-01		0.218	7.0E-01	0.239	8.9E-01	0.088	8.6E-01	0.068	8.7E-01		-0.301	3.3E-01	0.093	8.6E-01	0.241	3.2E-01	-0.152	5.8E-01
YLR343W	GAS2	Glycophospholipid-Anchored Surface protein	0	4	1	0	2	0	0	0	57	59	25	45	27	38	8	17		-0.509	4.0E-01	-1.008	6.7E-02	-1.228	5.8E-02	-0.729	2.6E-01		-0.001	NA	1.172	NA	-0.457	9.2E-01	-1.630	6.3E-01		NA	NA	NA	NA	NA	NA	NA	NA
YMR008C	PLB1	PhosphoLipase B	3938	3360	987	540	2527	3557	3061	2581	772	677	491	775	462	367	520	459		-0.509	4.1E-05	-0.461	2.0E-04	0.401	3.9E-03	0.353	6.2E-03		0.735	2.4E-02	0.352	7.1E-01	0.303	4.2E-01	0.685	1.7E-02		0.219	6.3E-01	-0.139	7.9E-01	0.677	3.9E-03	1.035	2.7E-06
YNR043W	MVD1	MeValonate pyrophosphate Decarboxylase	3243	2821	1024	652	1605	2271	1316	867	563	489	607	963	356	249	258	221		-0.508	4.1E-04	0.311	4.5E-02	-0.171	4.5E-01	-0.989	7.6E-14		0.350	2.1E-01	0.002	1.0E+00	0.103	7.6E-01	0.451	3.5E-02		-0.166	5.4E-01	0.284	1.7E-01	-0.091	6.4E-01	-0.541	3.4E-04
YER043C	SAH1	S-Adenosyl-l-Homocysteine hydrolase	54746	43143	13706	8360	26758	37372	24784	20669	5804	5212	4647	8248	3836	2538	2138	2215		-0.507	1.4E-02	-0.057	9.0E-01	-0.363	1.4E-01	-0.813	1.4E-05		0.391	4.1E-01	0.075	9.8E-01	0.677	4.7E-02	0.994	4.6E-04		-0.124	8.2E-01	-0.012	9.9E-01	0.288	2.5E-01	0.175	5.1E-01
YFL042C	LAM5	Lipid transfer protein Anchored at Membrane contact site	439	383	123	67	188	261	223	135	145	114	142	191	88	61	81	63		-0.506	9.8E-02	0.114	8.3E-01	0.113	8.2E-01	-0.507	7.9E-02		0.123	8.8E-01	-0.070	NA	0.302	5.3E-01	0.495	2.0E-01		-0.390	1.7E-01	0.012	9.9E-01	0.392	9.9E-02	-0.011	9.8E-01
YOR157C	PUP1	PUtative Proteasome subunit	4487	3362	1131	720	1729	2240	2187	2223	533	468	547	880	341	236	284	241		-0.505	5.9E-04	0.243	1.7E-01	0.029	9.2E-01	-0.718	1.4E-07		0.028	9.8E-01	-0.150	9.7E-01	0.961	1.7E-02	1.139	1.1E-03		-0.487	2.4E-01	0.063	9.3E-01	0.965	8.7E-04	0.415	1.9E-01
YDR047W	HEM12	HEMe biosynthesis	2239	1926	586	412	987	1350	1245	1188	367	361	406	567	240	179	280	239		-0.504	2.1E-03	0.164	4.8E-01	0.471	8.7E-03	-0.197	2.8E-01		0.164	8.4E-01	-0.043	9.9E-01	0.418	3.4E-01	0.624	8.1E-02		-0.350	4.2E-01	0.094	8.9E-01	0.863	1.5E-03	0.419	1.5E-01
YPL048W	CAM1	Calcium And Membrane-binding protein	15735	11854	3728	2454	7727	10210	9903	8137	797	897	708	1144	520	453	395	438		-0.500	8.0E-04	-0.145	5.3E-01	-0.058	8.3E-01	-0.414	6.8E-03		0.380	4.5E-01	0.169	9.6E-01	0.867	1.1E-02	1.078	2.2E-04		-0.127	8.2E-01	-0.006	9.9E-01	0.784	3.7E-04	0.662	2.6E-03
YIL063C	YRB2	Yeast Ran Binder	1003	856	182	135	506	628	366	232	307	291	214	334	180	163	107	100		-0.499	1.2E-02	-0.392	6.8E-02	-0.574	1.3E-02	-0.681	7.1E-04		0.287	5.1E-01	0.021	9.9E-01	0.388	2.6E-01	0.655	2.4E-02		-0.220	4.9E-01	-0.397	1.4E-01	-0.207	3.6E-01	-0.031	9.2E-01
YMR227C	TAF7	TATA binding protein-Associated Factor	452	387	121	71	238	337	216	82	133	130	145	151	95	58	74	82		-0.499	1.4E-01	-0.053	9.4E-01	0.211	6.6E-01	-0.235	5.2E-01		0.443	5.5E-01	0.084	NA	-0.482	4.0E-01	-0.123	8.4E-01		-0.064	9.4E-01	0.003	1.0E+00	-0.289	3.6E-01	-0.357	2.7E-01
YER042W	MXR1	peptide Methionine sulfoXide Reductase	1303	1127	346	224	476	794	342	185	128	141	174	271	93	63	52	46		-0.499	9.1E-02	0.459	1.1E-01	-0.504	1.8E-01	-1.461	5.8E-09		0.035	9.7E-01	-0.382	6.8E-01	-0.021	9.8E-01	0.396	2.9E-01		-0.471	4.0E-02	0.050	9.2E-01	-0.548	8.7E-03	-1.069	4.5E-08
YGR185C	TYS1	TYrosyl-tRNA Synthetase	7879	6225	1986	1365	4198	4988	3898	3144	1121	1000	1075	1680	673	548	690	581		-0.498	1.5E-06	0.112	4.9E-01	0.215	1.2E-01	-0.395	1.4E-04		0.390	3.2E-01	0.001	1.0E+00	0.189	6.2E-01	0.577	3.2E-02		-0.116	8.4E-01	0.083	8.8E-01	0.376	1.2E-01	0.178	5.1E-01
YJL080C	SCP160	S. cerevisiae protein involved in the Control of Ploidy	18430	15395	5667	3774	6834	9149	5527	3474	2153	2040	1914	3189	1305	1105	981	996		-0.498	2.1E-06	0.008	9.7E-01	-0.122	4.6E-01	-0.628	7.1E-10		-0.088	8.5E-01	0.329	4.9E-01	0.042	9.1E-01	-0.376	6.4E-02		-0.594	9.6E-06	0.308	6.4E-02	-0.104	5.3E-01	-1.005	1.6E-16
YFR044C	DUG1	Deficient in Utilization of Glutathione	15068	12328	4044	2523	5639	7471	5573	3342	2183	2181	2559	3740	1434	1089	1494	1162		-0.498	1.0E-09	0.270	2.0E-03	0.232	2.1E-02	-0.536	1.1E-11		-0.068	8.3E-01	-0.162	7.1E-01	-0.049	8.3E-01	0.045	8.1E-01		-0.574	5.9E-06	0.079	7.8E-01	0.159	2.7E-01	-0.494	5.9E-05
YGL175C	SAE2	Sporulation in the Absence of spo Eleven	85	46	17	6	21	21	21	5	56	49	57	55	51	12	30	27		-0.498	4.4E-01	-0.119	9.2E-01	0.075	9.4E-01	-0.304	6.5E-01		-0.600	NA	-0.253	NA	-0.145	9.4E-01	-0.492	7.1E-01		-1.114	1.8E-01	-0.397	7.9E-01	-0.080	9.3E-01	-0.798	3.4E-01
YGR048W	UFD1	Ubiquitin Fusion Degradation protein	835	702	225	132	320	435	345	420	149	145	139	210	89	80	57	48		-0.497	8.3E-02	-0.015	9.8E-01	-0.534	1.3E-01	-1.016	9.9E-05		-0.037	9.8E-01	0.068	9.9E-01	1.428	8.3E-03	1.323	6.3E-03		-0.540	3.0E-01	0.023	9.8E-01	0.865	1.9E-02	0.301	4.8E-01
YKR092C	SRP40	Serine Rich Protein	2575	2337	776	583	1841	2697	2182	2339	421	444	581	813	266	232	451	357		-0.497	9.1E-04	0.433	2.5E-03	0.850	2.2E-09	-0.081	6.7E-01		0.863	7.2E-02	-0.096	9.8E-01	0.014	9.9E-01	0.972	1.1E-02		0.360	5.1E-01	0.310	6.0E-01	0.831	9.2E-03	0.880	4.6E-03
YJR123W	RPS5	Ribosomal Protein of the Small subunit	42268	33061	11515	7489	30024	41444	47350	18766	9322	9720	11443	17664	6413	4641	7730	6526		-0.497	1.9E-12	0.345	2.8E-06	0.533	9.4E-14	-0.309	2.3E-05		0.917	1.8E-04	-0.154	9.5E-01	0.018	9.7E-01	1.089	8.6E-07		0.412	1.9E-01	0.162	7.5E-01	0.531	2.7E-02	0.781	4.4E-04
YCL017C	NFS1	NiFS-like	2432	1950	647	392	1104	1407	1094	559	629	654	659	949	448	299	335	352		-0.496	8.0E-04	0.067	8.2E-01	0.058	8.3E-01	-0.505	4.6E-04		0.195	6.6E-01	0.022	9.9E-01	0.045	9.2E-01	0.218	4.5E-01		-0.309	1.6E-01	0.060	8.9E-01	0.081	7.1E-01	-0.288	1.2E-01
YMR001C-A			2	1	0	0	3	1	0	0	30	30	17	29	22	13	15	15		-0.495	5.2E-01	-0.656	4.1E-01	-0.045	9.7E-01	0.116	9.0E-01		1.430	NA	-0.161	NA	-2.635	NA	0.000	NA		NA	NA	NA	NA	NA	NA	NA	NA
YOL112W	MSB4	Multicopy Suppression of a Budding defect	330	258	65	41	158	268	93	67	293	228	165	241	185	118	115	103		-0.495	3.0E-02	-0.617	4.6E-03	-0.303	3.4E-01	-0.181	5.3E-01		0.511	3.2E-01	0.315	9.0E-01	-0.339	5.1E-01	-0.144	8.0E-01		0.005	1.0E+00	-0.329	5.5E-01	-0.657	3.0E-02	-0.323	3.8E-01
YBR187W	GDT1	Gcr1 Dependent Translation factor	2542	2139	675	406	1047	1333	608	473	614	618	622	990	423	293	352	283		-0.495	2.2E-04	0.119	5.8E-01	-0.009	9.8E-01	-0.623	1.0E-06		0.020	9.8E-01	-0.070	9.8E-01	-0.354	2.6E-01	-0.263	3.8E-01		-0.484	4.2E-02	0.019	9.8E-01	-0.384	8.0E-02	-0.886	6.6E-06
YNL036W	NCE103	NonClassical Export	895	727	252	176	202	276	132	76	145	142	140	221	109	59	114	87		-0.494	9.0E-02	0.064	9.1E-01	0.431	2.1E-01	-0.127	7.1E-01		-0.777	3.4E-02	0.194	9.5E-01	-0.896	1.8E-02	-1.867	1.4E-10		-1.276	2.4E-12	0.231	5.1E-01	-0.489	3.9E-02	-1.995	5.1E-23
YPR141C	KAR3	KARyogamy	341	305	85	40	171	226	110	65	143	127	102	154	78	77	84	74		-0.494	1.0E-01	-0.339	3.4E-01	0.178	7.0E-01	0.022	9.6E-01		0.286	6.8E-01	0.115	NA	-0.628	1.6E-01	-0.458	3.1E-01		-0.217	6.5E-01	-0.255	6.3E-01	-0.470	9.8E-02	-0.432	1.7E-01
YKR001C	VPS1	Vacuolar Protein Sorting	7145	6130	1733	1056	3123	3982	2097	1526	1177	1180	1159	1527	749	614	499	400		-0.493	5.4E-06	-0.059	7.8E-01	-0.446	2.8E-04	-0.880	6.9E-17		0.090	8.6E-01	-0.031	9.9E-01	0.246	3.9E-01	0.367	1.2E-01		-0.411	5.2E-02	-0.117	7.6E-01	-0.225	2.6E-01	-0.519	3.3E-03
YDR345C	HXT3	HeXose Transporter	13612	12421	3972	2398	9921	13185	6346	3774	3500	3406	2971	4608	2303	1709	1391	1289		-0.492	5.9E-10	-0.132	2.4E-01	-0.414	1.8E-06	-0.774	3.9E-23		0.812	6.4E-10	0.260	4.3E-01	-0.040	8.8E-01	0.512	2.0E-04		0.312	3.7E-02	0.098	7.2E-01	-0.477	1.3E-04	-0.263	4.7E-02
YER021W	RPN3	Regulatory Particle Non-ATPase	3103	2880	1081	651	1638	2260	1574	633	1033	982	1058	1657	688	485	524	450		-0.491	5.4E-06	0.163	2.6E-01	-0.102	5.8E-01	-0.757	1.8E-13		0.362	3.2E-01	0.206	9.0E-01	-0.047	9.2E-01	0.108	7.5E-01		-0.139	8.0E-01	0.339	3.3E-01	-0.171	5.4E-01	-0.649	4.0E-03
YDL085C-A			674	451	199	119	299	402	396	412	93	76	101	150	56	42	61	43		-0.491	1.9E-01	0.311	4.9E-01	0.241	6.5E-01	-0.562	9.5E-02		0.314	7.6E-01	0.038	9.9E-01	0.808	1.8E-01	1.084	2.6E-02		-0.185	8.2E-01	0.320	6.2E-01	1.021	1.9E-03	0.515	1.5E-01
YFR018C			610	485	157	104	289	384	359	433	166	143	195	297	91	87	131	123		-0.491	6.2E-02	0.409	1.2E-01	0.668	1.0E-02	-0.232	3.9E-01		0.283	7.9E-01	-0.300	9.5E-01	0.439	5.0E-01	1.021	3.7E-02		-0.212	8.1E-01	0.080	9.3E-01	1.077	2.9E-03	0.785	3.8E-02
YGL245W	GUS1	GlUtamyl-tRNA Synthetase	38986	29703	10619	7162	18825	27718	21127	16303	4979	4997	5149	7956	3340	2468	3050	2661		-0.490	5.6E-12	0.127	2.0E-01	0.141	1.5E-01	-0.476	1.4E-11		0.420	1.9E-01	0.108	9.6E-01	0.344	2.3E-01	0.655	4.3E-03		-0.079	8.9E-01	0.206	6.0E-01	0.461	3.3E-02	0.175	4.7E-01
YDL086C-A			5	5	2	0	6	4	1	2	10	9	6	9	6	5	12	7		-0.490	7.3E-01	-0.602	7.1E-01	0.931	NA	1.043	3.3E-01		1.014	NA	0.407	NA	-1.921	NA	-1.314	NA		NA	NA	NA	NA	NA	NA	NA	NA
YHR013C	ARD1	ARrest Defective	1116	1000	402	251	654	999	751	379	185	191	215	339	128	91	108	93		-0.490	4.0E-02	0.291	2.9E-01	0.040	9.3E-01	-0.741	4.6E-04		0.613	5.0E-02	0.176	9.4E-01	0.136	7.5E-01	0.572	3.5E-02		0.115	7.8E-01	0.439	5.3E-02	0.152	4.9E-01	-0.172	4.4E-01
YGR155W	CYS4	CYStathionine beta-synthase	13519	12076	3937	2536	6397	8343	5215	3402	2401	2182	2257	3883	1519	1145	1015	872		-0.489	1.3E-07	0.143	2.7E-01	-0.335	1.7E-03	-0.967	9.9E-28		0.188	5.4E-01	0.043	9.8E-01	0.313	1.4E-01	0.458	9.2E-03		-0.309	7.6E-02	0.157	5.4E-01	-0.045	8.1E-01	-0.512	1.8E-04
YFR020W	CSS2	Condition Specific Secretion	27	12	17	7	8	7	0	1	45	55	62	84	31	27	35	28		-0.489	3.5E-01	0.292	6.5E-01	0.272	7.0E-01	-0.508	2.7E-01		-0.371	NA	1.166	NA	-3.425	1.2E-01	-4.961	5.2E-03		NA	NA	NA	NA	NA	NA	NA	NA
YHR113W	APE4		2260	2050	437	277	1040	1305	881	818	490	548	329	552	325	277	241	201		-0.488	2.1E-03	-0.512	1.0E-03	-0.292	1.7E-01	-0.268	1.4E-01		0.107	9.0E-01	0.086	9.8E-01	0.644	1.1E-01	0.664	6.3E-02		-0.388	3.1E-01	-0.457	2.2E-01	0.325	2.7E-01	0.394	1.7E-01
YPL196W	OXR1	OXidation Resistance	209	173	59	27	107	156	92	44	114	83	85	119	62	52	61	65		-0.488	1.9E-01	-0.202	7.1E-01	0.309	5.3E-01	0.024	9.6E-01		0.439	5.6E-01	0.198	NA	-0.543	3.5E-01	-0.302	6.1E-01		-0.058	9.5E-01	-0.035	9.7E-01	-0.255	4.9E-01	-0.278	5.0E-01
YFL022C	FRS2	phenylalanyl (F)-tRNA Synthetase	6309	5205	1904	1326	3576	4609	4097	2866	974	1015	1037	1581	688	475	760	583		-0.487	1.4E-05	0.131	4.3E-01	0.370	3.3E-03	-0.249	4.0E-02		0.496	5.6E-02	0.220	8.1E-01	0.163	6.0E-01	0.439	4.7E-02		0.000	1.0E+00	0.323	1.7E-01	0.508	3.7E-03	0.185	3.5E-01
YJL121C	RPE1	Ribulose 5-Phosphate Epimerase	3313	2666	782	570	1833	2229	2171	1935	522	476	469	807	325	255	336	247		-0.487	1.3E-03	0.078	7.8E-01	0.161	4.9E-01	-0.404	7.4E-03		0.436	3.8E-01	-0.028	9.9E-01	0.665	8.0E-02	1.129	2.3E-04		-0.058	9.4E-01	0.020	9.8E-01	0.797	2.0E-03	0.719	5.1E-03
YBR164C	ARL1	ADP-Ribosylation factor-Like	1508	1277	409	218	797	1036	616	239	335	335	351	531	228	163	157	140		-0.487	6.2E-03	0.133	6.3E-01	-0.231	3.8E-01	-0.851	1.9E-07		0.382	4.0E-01	-0.137	9.6E-01	-0.202	6.5E-01	0.317	3.7E-01		-0.114	8.6E-01	-0.035	9.6E-01	-0.458	8.6E-02	-0.536	4.2E-02
YOR369C	RPS12	Ribosomal Protein of the Small subunit	34605	28484	8504	5145	24043	32853	36850	22977	11442	11186	12640	19723	7571	5634	8090	7113		-0.486	5.8E-14	0.248	5.0E-04	0.370	5.7E-08	-0.365	2.4E-08		0.831	3.7E-11	-0.294	2.7E-01	0.453	1.9E-03	1.578	3.9E-42		0.337	2.7E-02	-0.074	8.1E-01	0.798	3.5E-11	1.210	2.1E-25
YNR068C			1	2	0	0	0	1	0	0	34	37	26	42	28	14	12	8		-0.484	5.0E-01	-0.333	7.2E-01	-0.896	2.8E-01	-1.048	1.1E-01		-0.604	NA	-0.494	NA	0.235	NA	0.000	NA		NA	NA	NA	NA	NA	NA	NA	NA
YBR243C	ALG7	Asparagine-Linked Glycosylation	538	434	192	74	311	409	177	134	255	239	196	340	148	138	92	83		-0.484	3.1E-02	-0.159	6.5E-01	-0.556	3.5E-02	-0.882	3.1E-05		0.548	3.0E-01	0.410	7.7E-01	0.116	8.6E-01	0.254	6.1E-01		0.058	9.5E-01	0.214	7.4E-01	-0.462	1.5E-01	-0.618	5.2E-02
YEL037C	RAD23	RADiation sensitive	3400	2811	880	617	1199	1743	1311	1018	404	341	422	685	243	191	230	173		-0.483	4.6E-03	0.302	1.1E-01	0.048	8.8E-01	-0.737	1.6E-06		-0.108	8.8E-01	-0.169	9.5E-01	0.412	2.3E-01	0.474	1.1E-01		-0.598	1.0E-02	0.104	8.3E-01	0.434	5.0E-02	-0.268	2.5E-01
YOL090W	MSH2	MutS Homolog	1462	1296	405	240	764	993	567	272	452	434	413	636	275	240	261	187		-0.482	2.3E-03	-0.021	9.5E-01	-0.053	8.6E-01	-0.514	8.9E-04		0.327	3.1E-01	0.084	9.8E-01	-0.308	2.9E-01	-0.066	8.4E-01		-0.163	6.4E-01	0.033	9.5E-01	-0.387	4.8E-02	-0.583	2.0E-03
YDR388W	RVS167	Reduced Viability on Starvation	5886	4600	1423	922	2347	3256	2666	1703	1057	1087	1139	1749	723	532	683	614		-0.482	5.2E-06	0.164	2.4E-01	0.213	1.3E-01	-0.433	3.2E-05		0.073	8.7E-01	-0.149	9.0E-01	0.181	4.6E-01	0.404	3.2E-02		-0.417	1.6E-02	-0.013	9.8E-01	0.372	1.9E-02	-0.032	8.8E-01
YMR215W	GAS3	Glycophospholipid-Anchored Surface protein	3642	3038	904	550	1423	1861	844	565	626	613	497	743	390	331	235	169		-0.482	4.7E-04	-0.261	1.1E-01	-0.686	5.7E-06	-0.907	3.2E-11		-0.045	9.3E-01	0.225	7.5E-01	0.218	4.4E-01	-0.052	8.6E-01		-0.535	1.3E-03	-0.065	8.7E-01	-0.490	2.5E-03	-0.960	1.7E-10
YBL091C	MAP2	Methionine AminoPeptidase	2768	2086	832	500	1201	1602	1320	559	754	739	853	1233	484	387	466	415		-0.481	4.3E-05	0.224	1.1E-01	0.177	3.1E-01	-0.529	2.4E-06		0.190	6.9E-01	0.077	9.8E-01	-0.075	8.6E-01	0.038	9.1E-01		-0.299	3.7E-01	0.272	4.7E-01	0.079	7.9E-01	-0.493	3.0E-02
YOL123W	HRP1	Heterogenous nuclear RibonucleoProtein	5560	4359	1811	1250	2664	3697	3512	1805	633	580	673	921	427	285	384	303		-0.481	5.0E-04	0.143	4.8E-01	0.114	6.2E-01	-0.511	1.2E-04		0.336	2.4E-01	0.346	4.8E-01	0.343	1.7E-01	0.332	1.3E-01		-0.154	6.3E-01	0.461	1.3E-02	0.433	9.7E-03	-0.182	3.3E-01
YKL053W			0	1	1	0	0	0	0	0	7	5	3	10	4	3	4	4		-0.481	NA	-0.208	9.4E-01	0.360	NA	0.086	9.7E-01		-0.464	NA	2.372	NA	0.000	NA	-2.427	NA		NA	NA	NA	NA	NA	NA	NA	NA
YPR200C	ARR2	ARsenicals Resistance	7	7	1	2	2	6	4	7	6	8	6	8	3	5	3	1		-0.481	NA	-0.254	9.3E-01	-0.896	NA	-1.122	5.0E-01		0.127	NA	0.245	NA	2.250	NA	2.133	NA		NA	NA	NA	NA	NA	NA	NA	NA
YDR056C	EMC10	ER Membrane protein Complex	1154	1054	361	192	750	1035	711	266	364	449	445	644	276	201	278	210		-0.481	6.5E-03	0.161	5.3E-01	0.191	4.6E-01	-0.450	8.5E-03		0.663	1.1E-01	-0.016	1.0E+00	-0.397	3.4E-01	0.283	4.9E-01		0.173	7.7E-01	0.115	8.6E-01	-0.228	4.7E-01	-0.170	6.1E-01
YER060W	FCY21	FluoroCYtosine resistance	107	94	7	3	20	23	2	3	77	57	21	54	50	29	24	13		-0.480	3.9E-01	-1.140	1.7E-02	-0.932	1.2E-01	-0.272	6.9E-01		-1.243	NA	-1.033	NA	-1.430	2.9E-01	-1.640	2.1E-01		NA	NA	NA	NA	NA	NA	NA	NA
YLR390W	ECM19	ExtraCellular Mutant	283	212	46	28	144	182	127	84	37	35	23	39	23	19	22	18		-0.480	4.7E-01	-0.488	5.2E-01	0.085	9.4E-01	0.093	9.1E-01		0.383	7.1E-01	-0.088	NA	0.031	9.8E-01	0.502	4.6E-01		-0.107	8.8E-01	-0.600	1.5E-01	0.094	8.0E-01	0.588	8.5E-02
YGL173C	XRN1	eXoRiboNuclease	7853	7130	2127	1338	3089	4198	2225	1417	2700	2675	2374	3661	1713	1421	1508	1209		-0.480	8.9E-10	-0.099	4.2E-01	-0.053	7.2E-01	-0.434	4.0E-08		-0.071	8.3E-01	0.151	8.1E-01	-0.197	3.0E-01	-0.418	4.3E-03		-0.558	6.4E-05	0.023	9.5E-01	-0.273	6.5E-02	-0.854	2.8E-11
YOR285W	RDL1	RhoDanese-Like protein	2412	2182	497	317	1104	1531	1259	827	635	547	463	682	392	299	316	235		-0.479	6.3E-04	-0.305	5.2E-02	-0.171	4.3E-01	-0.345	2.2E-02		0.166	6.8E-01	-0.026	9.9E-01	0.591	1.1E-02	0.783	9.5E-05		-0.322	1.1E-01	-0.359	8.1E-02	0.398	1.5E-02	0.435	8.8E-03
YML056C	IMD4	IMP Dehydrogenase	3827	3223	1711	1042	1322	1844	1453	1406	1008	1026	1922	2906	696	498	1093	811		-0.479	5.4E-06	0.983	2.9E-27	0.831	2.1E-16	-0.631	1.2E-11		-0.183	8.0E-01	-0.177	9.6E-01	-0.141	7.8E-01	-0.148	7.3E-01		-0.672	3.4E-02	0.778	9.3E-03	0.663	1.7E-02	-0.787	3.0E-03
YDL182W	LYS20	LYSine requiring	6526	5594	3557	2090	4523	6702	5116	4253	1127	1164	2461	3522	755	586	842	785		-0.479	2.2E-06	1.128	2.4E-38	0.444	3.6E-05	-1.163	3.0E-39		0.852	2.8E-03	-0.074	9.8E-01	0.110	8.0E-01	1.035	2.9E-05		0.365	2.5E-01	1.026	2.3E-06	0.529	2.3E-02	-0.132	6.3E-01
YDR155C	CPR1	Cyclosporin A-sensitive Proline Rotamase	34046	26484	8194	4666	25109	35868	30317	28897	3509	3486	3577	5436	2361	1743	2221	1917		-0.479	7.7E-11	0.101	3.6E-01	0.177	6.7E-02	-0.403	4.2E-08		0.983	2.8E-03	-0.180	9.6E-01	0.621	8.6E-02	1.783	9.0E-11		0.495	1.7E-01	-0.108	8.7E-01	0.770	4.6E-03	1.373	3.1E-08
YDR382W	RPP2B	Ribosomal Protein P2 Beta	30485	21623	6723	4002	22681	29021	34182	56653	5292	5035	4846	8393	3538	2537	3882	3653		-0.477	2.1E-07	0.077	6.5E-01	0.484	2.6E-07	-0.070	5.8E-01		0.975	3.2E-01	-0.189	9.8E-01	1.262	9.9E-02	2.426	6.7E-05		0.489	5.3E-01	-0.141	9.0E-01	1.715	5.3E-05	2.345	4.4E-09
YCR043C			928	709	183	118	311	494	201	78	328	345	311	435	216	178	201	123		-0.476	1.5E-02	-0.107	7.5E-01	-0.138	6.6E-01	-0.506	8.4E-03		-0.064	9.4E-01	-0.162	9.6E-01	-0.688	8.3E-02	-0.590	1.1E-01		-0.549	8.1E-02	-0.296	5.3E-01	-0.855	1.6E-03	-1.107	3.5E-05
YBR046C	ZTA1	ZeTA-crystallin	518	524	208	119	284	413	599	232	90	95	115	160	56	52	115	92		-0.476	1.6E-01	0.316	4.2E-01	1.089	1.7E-04	0.297	3.4E-01		0.374	6.0E-01	0.160	9.7E-01	-0.161	8.0E-01	0.054	9.2E-01		-0.110	8.9E-01	0.447	2.7E-01	0.906	7.3E-04	0.350	2.6E-01
YMR002W	MIX17	Mitochondrial Intermembrane space CX(n)C motif protein	4676	4161	1073	765	2146	2567	1858	2326	569	531	590	848	371	275	271	267		-0.475	8.7E-04	0.130	5.6E-01	-0.096	7.0E-01	-0.701	1.6E-07		0.074	9.5E-01	-0.211	9.6E-01	0.793	1.3E-01	1.077	1.4E-02		-0.411	5.0E-01	-0.109	9.0E-01	0.672	7.6E-02	0.370	3.6E-01
YFR014C	CMK1	CalModulin dependent protein Kinase	650	529	200	124	347	465	416	345	178	178	176	235	127	83	114	83		-0.475	6.7E-02	-0.044	9.4E-01	0.070	8.8E-01	-0.361	1.7E-01		0.434	4.3E-01	0.347	8.2E-01	0.630	1.4E-01	0.717	5.0E-02		-0.050	9.5E-01	0.276	5.4E-01	0.677	6.0E-03	0.352	2.0E-01
YBL074C	AAR2	A1-Alpha2 Repression	146	110	45	21	96	125	86	50	104	84	85	138	61	49	65	59		-0.475	1.9E-01	-0.021	9.7E-01	0.334	4.8E-01	-0.120	7.8E-01		0.763	1.7E-01	0.221	NA	-0.304	6.3E-01	0.238	7.0E-01		0.281	6.3E-01	0.168	8.4E-01	0.008	9.9E-01	0.121	8.0E-01
YOR323C	PRO2	PROline requiring	6744	5519	2042	1391	3403	4493	4309	2382	1230	1209	1499	2215	826	608	799	602		-0.475	1.8E-06	0.346	5.6E-04	0.124	4.3E-01	-0.697	7.3E-14		0.338	7.6E-02	-0.002	1.0E+00	0.361	4.4E-02	0.701	6.3E-07		-0.145	5.8E-01	0.316	7.4E-02	0.461	1.0E-03	0.000	1.0E+00
YKR070W			837	668	217	135	452	611	439	384	356	342	377	572	235	175	232	208		-0.475	5.0E-03	0.180	4.3E-01	0.266	2.4E-01	-0.389	1.9E-02		0.470	3.1E-01	-0.107	9.8E-01	0.167	7.3E-01	0.744	2.2E-02		-0.013	9.8E-01	0.044	9.5E-01	0.413	1.3E-01	0.355	2.2E-01
YKL142W	MRP8	Mitochondrial Ribosomal Protein	3952	3156	843	615	1850	2547	2164	1532	619	565	434	672	446	259	224	259		-0.474	9.8E-02	-0.364	2.9E-01	-0.346	3.3E-01	-0.457	1.1E-01		0.275	6.2E-01	0.271	8.6E-01	0.873	9.0E-03	0.877	3.3E-03		-0.206	5.4E-01	-0.121	7.7E-01	0.499	9.4E-03	0.414	3.4E-02
YDR270W	CCC2	Cross-Complements Ca(2+) phenotype of csg1	312	228	104	47	175	253	180	121	193	222	195	320	146	99	144	100		-0.474	5.1E-02	0.038	9.4E-01	0.153	6.8E-01	-0.359	1.4E-01		0.634	1.8E-01	0.272	9.2E-01	0.097	8.8E-01	0.460	2.8E-01		0.151	8.2E-01	0.276	6.2E-01	0.230	4.8E-01	0.104	7.9E-01
YPL164C	MLH3	MutL Homolog	137	106	24	14	54	60	36	19	103	65	73	97	61	38	46	41		-0.474	2.7E-01	-0.228	7.1E-01	-0.014	9.8E-01	-0.260	5.7E-01		-0.108	9.4E-01	-0.282	NA	-0.325	7.0E-01	-0.152	8.6E-01		-0.589	2.5E-01	-0.539	4.6E-01	-0.362	4.7E-01	-0.412	4.6E-01
YHR114W	BZZ1		926	825	321	197	400	505	410	371	196	187	215	316	120	104	114	89		-0.474	4.6E-02	0.211	5.0E-01	0.010	9.8E-01	-0.676	1.5E-03		0.019	9.8E-01	0.193	9.6E-01	0.584	1.8E-01	0.409	3.2E-01		-0.462	1.9E-01	0.376	3.6E-01	0.569	3.8E-02	-0.270	3.8E-01
YLL022C	HIF1	Hat1 Interacting Factor	838	618	167	91	446	618	265	248	212	189	184	236	137	99	99	93		-0.473	5.5E-02	-0.179	6.2E-01	-0.131	7.4E-01	-0.425	8.9E-02		0.519	3.8E-01	-0.162	9.7E-01	-0.107	8.8E-01	0.574	1.9E-01		0.037	9.6E-01	-0.369	4.6E-01	-0.259	4.5E-01	0.147	7.0E-01
YHR019C	DED81	Defines Essential Domain	18494	15203	4634	3124	8498	11608	8330	5726	2712	2637	2620	3759	1765	1378	1531	1247		-0.472	5.0E-10	-0.003	9.9E-01	-0.020	9.0E-01	-0.490	7.9E-11		0.222	4.3E-01	0.064	9.8E-01	0.273	2.1E-01	0.431	1.5E-02		-0.259	2.6E-01	0.033	9.4E-01	0.228	2.0E-01	-0.064	7.6E-01
YDR354W	TRP4	TRyPtophan	880	868	317	206	601	708	500	220	293	241	310	428	158	153	149	147		-0.472	2.7E-02	0.216	4.4E-01	0.083	8.2E-01	-0.605	2.0E-03		0.553	1.8E-01	0.208	9.5E-01	-0.267	5.4E-01	0.079	8.6E-01		0.075	9.1E-01	0.395	2.2E-01	-0.208	4.4E-01	-0.528	2.8E-02
YDR328C	SKP1	Suppressor of Kinetochore Protein mutant	2739	1975	516	363	1365	1763	1553	1884	385	421	372	529	265	209	247	183		-0.472	5.0E-03	-0.097	7.4E-01	0.013	9.7E-01	-0.361	3.8E-02		0.387	6.4E-01	-0.134	9.8E-01	1.001	4.7E-02	1.522	2.7E-04		-0.093	9.3E-01	-0.258	7.4E-01	0.982	6.0E-03	1.147	8.7E-04
YGL023C	PIB2	PhosphatidylInositol(3)-phosphate Binding	848	640	199	124	288	405	263	269	340	328	346	533	209	182	217	254		-0.472	1.7E-02	0.131	6.8E-01	0.437	4.9E-02	-0.166	4.6E-01		-0.137	9.0E-01	-0.162	9.8E-01	0.015	9.9E-01	0.040	9.5E-01		-0.615	1.1E-01	-0.060	9.4E-01	0.431	2.1E-01	-0.124	7.6E-01
YAL035W	FUN12	Function Unknown Now	10460	8213	3541	2246	5936	8078	6234	5193	2338	2344	2632	4340	1546	1207	1466	1221		-0.472	2.2E-08	0.300	7.1E-04	0.124	3.3E-01	-0.648	8.1E-16		0.555	8.6E-02	0.184	9.3E-01	0.389	2.2E-01	0.759	2.4E-03		0.075	9.1E-01	0.454	1.1E-01	0.487	3.6E-02	0.107	7.0E-01
YIL107C	PFK26	6-PhosphoFructo-2-Kinase	539	507	140	89	316	456	354	157	256	240	230	326	159	132	161	121		-0.471	2.4E-02	-0.091	8.0E-01	0.107	7.6E-01	-0.273	2.3E-01		0.517	1.7E-01	0.064	9.8E-01	0.002	1.0E+00	0.455	1.7E-01		0.037	9.6E-01	-0.056	9.3E-01	0.083	7.9E-01	0.176	5.6E-01
YDR341C			9960	7557	2752	1785	4120	5468	3438	3148	1793	1672	1948	2898	1143	894	1102	921		-0.471	2.2E-08	0.223	1.8E-02	0.149	2.2E-01	-0.545	1.7E-11		0.103	9.0E-01	0.006	1.0E+00	0.132	7.8E-01	0.229	5.3E-01		-0.376	3.2E-01	0.201	7.1E-01	0.254	4.0E-01	-0.323	2.5E-01
YGL172W	NUP49	NUclear Pore	1098	855	238	188	557	704	433	181	330	339	422	570	216	177	240	182		-0.471	7.7E-03	0.317	9.4E-02	0.256	2.9E-01	-0.532	1.0E-03		0.343	4.7E-01	-0.317	7.8E-01	-0.612	7.8E-02	0.049	9.1E-01		-0.135	8.2E-01	-0.023	9.8E-01	-0.384	1.6E-01	-0.496	6.6E-02
YKL067W	YNK1	Yeast Nucleoside diphosphate Kinase	3848	3128	1000	601	1750	2316	1727	1229	518	527	470	734	346	269	233	181		-0.471	1.2E-03	-0.063	8.3E-01	-0.414	1.8E-02	-0.822	3.1E-09		0.190	6.5E-01	0.103	9.6E-01	0.724	3.3E-03	0.811	1.7E-04		-0.289	2.4E-01	0.011	9.9E-01	0.286	1.3E-01	-0.014	9.6E-01
YNL094W	APP1	Actin Patch Protein	223	167	69	43	129	139	89	72	315	308	228	390	200	166	164	121		-0.469	1.6E-02	-0.287	2.1E-01	-0.209	4.7E-01	-0.392	5.5E-02		0.441	4.0E-01	0.659	4.0E-01	0.226	6.7E-01	0.007	9.9E-01		-0.032	9.7E-01	0.343	5.7E-01	0.000	1.0E+00	-0.375	3.3E-01
YAL036C	RBG1	RiBosome interacting Gtpase	2661	2203	958	619	1707	2291	2197	1420	669	629	903	1416	427	337	466	473		-0.469	4.0E-04	0.570	1.9E-06	0.465	9.4E-04	-0.574	1.7E-06		0.681	1.3E-03	-0.023	9.9E-01	0.143	6.3E-01	0.847	5.7E-06		0.205	3.7E-01	0.519	1.1E-03	0.585	5.5E-05	0.271	9.2E-02
YPL252C	YAH1	Yeast Adrenodoxin Homolog	768	667	247	139	439	562	415	250	128	90	144	189	79	50	78	55		-0.468	1.8E-01	0.367	3.4E-01	0.207	6.8E-01	-0.629	3.7E-02		0.444	3.8E-01	-0.103	9.8E-01	-0.060	9.3E-01	0.487	1.8E-01		-0.030	9.5E-01	0.232	4.7E-01	0.122	5.9E-01	-0.141	5.5E-01
YMR089C	YTA12	Yeast Tat-binding Analog	798	727	270	174	406	586	317	282	636	552	588	867	397	303	346	298		-0.468	5.0E-04	0.033	9.1E-01	0.041	8.8E-01	-0.460	5.0E-04		0.332	5.1E-01	0.353	7.3E-01	0.037	9.5E-01	0.016	9.8E-01		-0.144	8.2E-01	0.359	3.9E-01	0.061	8.6E-01	-0.442	1.2E-01
YOR176W	HEM15	HEMe biosynthesis	3611	2921	1221	774	1317	1663	1802	1344	489	471	560	737	326	241	273	229		-0.467	1.9E-03	0.186	3.4E-01	-0.014	9.7E-01	-0.667	1.8E-06		-0.162	7.6E-01	0.272	7.6E-01	0.866	1.1E-03	0.432	1.0E-01		-0.637	1.8E-03	0.431	7.0E-02	0.828	8.1E-06	-0.240	2.6E-01
YLR142W	PUT1	Proline UTilization	1860	1472	152	112	815	1060	549	296	317	300	65	103	206	158	197	182		-0.467	1.9E-02	-2.142	4.2E-30	0.222	4.3E-01	1.897	1.1E-22		0.138	7.9E-01	0.665	1.4E-01	-0.652	1.7E-02	-1.179	7.9E-06		-0.337	1.5E-01	-1.501	2.3E-16	-0.453	1.7E-02	0.711	3.9E-04
YDL124W			5375	4329	973	636	1979	2468	1497	1100	1231	1163	709	1097	807	607	394	336		-0.467	6.4E-06	-0.672	8.3E-12	-0.792	9.7E-13	-0.587	9.0E-08		-0.154	7.2E-01	0.255	7.5E-01	0.784	7.9E-04	0.374	1.2E-01		-0.629	1.6E-03	-0.445	5.4E-02	-0.031	9.0E-01	-0.215	3.2E-01
YMR208W	ERG12	ERGosterol biosynthesis	1127	1003	348	203	557	704	531	292	223	260	282	379	165	121	150	111		-0.466	3.5E-02	0.200	5.0E-01	0.026	9.5E-01	-0.641	1.4E-03		0.206	6.8E-01	0.007	1.0E+00	0.079	8.7E-01	0.278	3.7E-01		-0.267	2.6E-01	0.177	5.9E-01	0.082	7.2E-01	-0.362	5.5E-02
YOL038W	PRE6	PRoteinase yscE	2801	2260	825	487	1388	1745	1858	1512	576	546	648	866	365	297	349	248		-0.464	1.3E-03	0.183	3.3E-01	0.001	1.0E+00	-0.646	1.4E-06		0.275	5.9E-01	0.028	9.9E-01	0.899	3.0E-03	1.146	1.1E-05		-0.196	6.6E-01	0.184	6.9E-01	0.872	5.4E-05	0.491	3.2E-02
YJL167W	ERG20	ERGosterol biosynthesis	12587	10746	2814	1783	6204	7932	5100	2421	1696	1632	1393	2242	1182	798	774	705		-0.464	6.2E-06	-0.143	3.3E-01	-0.248	5.9E-02	-0.569	1.8E-08		0.241	4.4E-01	-0.031	9.9E-01	0.027	9.4E-01	0.299	1.6E-01		-0.232	3.7E-01	-0.204	4.8E-01	-0.242	2.0E-01	-0.270	1.4E-01
YCL057W	PRD1	PRoteinase yscD	3094	2452	946	562	1039	1414	928	630	755	732	823	1309	472	404	425	353		-0.464	1.2E-04	0.251	6.5E-02	-0.017	9.5E-01	-0.732	7.0E-11		-0.218	5.3E-01	0.034	9.9E-01	0.123	6.9E-01	-0.129	6.2E-01		-0.689	5.5E-05	0.255	3.3E-01	0.083	7.1E-01	-0.861	9.5E-08
YDL100C	GET3	Guided Entry of Tail-anchored proteins	5101	4626	1599	1015	2241	3287	2309	1611	898	859	1133	1674	572	465	540	420		-0.464	2.2E-05	0.416	6.9E-05	0.043	8.4E-01	-0.836	7.0E-17		0.130	7.6E-01	-0.146	9.3E-01	0.239	3.6E-01	0.515	9.7E-03		-0.341	1.1E-01	0.241	3.7E-01	0.257	1.7E-01	-0.325	6.8E-02
YIL146C	ATG32	AuTophaGy related	266	277	17	15	169	219	80	48	100	94	54	76	59	55	49	38		-0.463	2.3E-01	-0.834	1.5E-02	-0.242	6.6E-01	0.129	7.9E-01		0.468	4.9E-01	-1.081	NA	-0.627	2.6E-01	0.921	1.1E-01		-0.005	1.0E+00	-1.941	3.3E-07	-0.889	3.6E-03	1.048	1.2E-02
YDR239C			321	281	107	59	216	275	177	86	139	130	151	228	89	70	114	102		-0.463	1.0E-01	0.232	5.2E-01	0.603	3.7E-02	-0.092	7.8E-01		0.666	9.8E-02	0.066	NA	-0.793	3.5E-02	-0.194	6.6E-01		0.195	6.8E-01	0.267	5.7E-01	-0.215	4.6E-01	-0.288	3.4E-01
YDR300C	PRO1	PROline requiring	995	811	402	255	572	846	484	286	261	239	351	537	168	128	203	171		-0.462	1.8E-02	0.565	8.8E-04	0.498	1.7E-02	-0.529	1.9E-03		0.601	2.3E-02	0.146	9.5E-01	-0.636	1.7E-02	-0.181	5.3E-01		0.130	7.2E-01	0.683	1.1E-04	-0.159	4.4E-01	-0.711	3.6E-05
YGR094W	VAS1	VAlyl-tRNA Synthetase	17304	14232	6680	4052	9039	12362	9277	8096	4043	4196	4976	7453	2724	2154	2895	2210		-0.462	1.2E-09	0.330	2.5E-05	0.219	1.7E-02	-0.573	5.0E-15		0.396	3.2E-01	0.278	8.1E-01	0.300	3.9E-01	0.417	1.5E-01		-0.073	9.2E-01	0.580	3.6E-02	0.490	4.7E-02	-0.163	5.7E-01
YDR285W	ZIP1	molecular ZIPper	22	31	7	8	19	12	11	4	35	30	14	36	18	20	27	16		-0.461	5.4E-01	-0.682	3.7E-01	0.308	7.5E-01	0.529	4.4E-01		0.206	NA	1.053	NA	-0.696	6.3E-01	-1.543	1.8E-01		-0.253	9.1E-01	0.348	8.6E-01	-0.431	6.9E-01	-1.032	3.0E-01
YGL232W	TAN1	Trna AcetylatioN	604	585	167	115	378	517	268	160	163	161	134	215	109	83	95	66		-0.461	9.2E-02	-0.161	6.9E-01	-0.100	8.3E-01	-0.400	1.5E-01		0.538	1.6E-01	0.254	8.7E-01	-0.227	6.1E-01	0.057	9.0E-01		0.069	9.0E-01	0.066	9.0E-01	-0.348	1.1E-01	-0.345	1.4E-01
YNR017W	TIM23	Translocase of the Inner Mitochondrial membrane	1851	1571	472	298	1063	1406	1086	771	312	326	290	441	227	153	142	142		-0.461	1.8E-02	-0.068	8.6E-01	-0.247	3.8E-01	-0.640	5.2E-04		0.486	1.5E-01	0.084	9.8E-01	0.604	4.7E-02	1.006	4.6E-05		0.017	9.7E-01	-0.013	9.8E-01	0.333	7.9E-02	0.362	5.9E-02
YBL071W-A	KTI11	Kluveromyces lactis Toxin Insensitive	291	205	102	42	156	165	183	111	57	55	86	127	44	23	66	59		-0.461	3.2E-01	0.667	8.7E-02	1.076	5.2E-03	-0.052	9.2E-01		0.354	7.1E-01	-0.315	NA	-0.482	4.5E-01	0.187	7.6E-01		-0.113	9.0E-01	0.320	6.0E-01	0.570	8.3E-02	0.137	7.5E-01
YOR099W	KTR1	Kre Two Related	3453	3002	1095	594	2206	2901	1752	1358	1156	1161	948	1387	782	593	602	454		-0.460	1.0E-05	-0.249	3.8E-02	-0.224	1.1E-01	-0.436	4.8E-05		0.618	2.7E-02	0.460	3.8E-01	0.296	3.4E-01	0.455	8.0E-02		0.149	7.4E-01	0.181	6.7E-01	0.046	8.7E-01	0.014	9.6E-01
YER026C	CHO1	CHOline requiring	5267	5220	1580	1003	2409	3327	2153	1486	1127	966	1035	1428	680	557	384	306		-0.459	5.4E-05	-0.016	9.6E-01	-0.688	1.5E-08	-1.131	9.1E-25		0.072	9.0E-01	0.155	9.3E-01	0.801	5.0E-04	0.718	6.1E-04		-0.395	6.0E-02	0.111	7.7E-01	0.088	6.9E-01	-0.418	1.9E-02
YIL010W	DOT5	Disruptor Of Telomeric silencing	1270	994	257	164	588	836	475	322	220	216	140	247	141	117	95	105		-0.459	6.5E-02	-0.450	7.9E-02	-0.201	5.9E-01	-0.211	4.7E-01		0.283	5.8E-01	0.194	9.5E-01	0.127	8.0E-01	0.216	5.8E-01		-0.184	6.0E-01	-0.283	3.6E-01	-0.097	6.9E-01	0.001	1.0E+00
YDR353W	TRR1	ThioRedoxin Reductase	8927	7490	2632	1608	4393	5745	4642	2745	1640	1604	1795	2693	1097	830	837	693		-0.459	1.6E-07	0.206	4.2E-02	-0.172	1.6E-01	-0.837	1.1E-23		0.260	1.2E-01	0.005	1.0E+00	0.450	1.5E-03	0.705	3.1E-09		-0.206	2.5E-01	0.182	3.7E-01	0.254	5.9E-02	-0.133	3.6E-01
YNL097C-B			0	0	0	0	0	1	0	0	12	8	7	8	8	4	5	2		-0.458	NA	-0.649	7.1E-01	-0.617	NA	-0.427	7.9E-01		2.391	NA	0.000	NA	-0.032	NA	0.000	NA		NA	NA	NA	NA	NA	NA	NA	NA
YGL237C	HAP2	Heme Activator Protein	344	321	56	35	202	257	231	125	70	68	47	73	47	35	27	28		-0.458	3.2E-01	-0.467	3.5E-01	-0.409	5.0E-01	-0.400	4.1E-01		0.417	5.5E-01	-0.241	NA	0.765	1.4E-01	1.423	1.2E-03		-0.048	9.4E-01	-0.735	1.9E-02	0.331	2.0E-01	1.017	1.7E-04
YHR037W	PUT2	Proline UTilization	3137	2704	544	331	1430	1782	937	501	819	746	541	755	519	409	362	323		-0.458	2.1E-04	-0.526	1.0E-05	-0.277	8.6E-02	-0.209	1.6E-01		0.095	8.1E-01	-0.049	9.8E-01	-0.168	5.1E-01	-0.023	9.4E-01		-0.370	4.0E-02	-0.605	2.1E-04	-0.469	3.1E-03	-0.234	1.9E-01
YKL160W	ELF1	ELongation Factor	967	878	333	211	727	956	872	506	433	450	396	578	291	233	301	270		-0.457	3.2E-03	-0.119	6.4E-01	0.285	1.5E-01	-0.054	8.0E-01		0.818	3.1E-05	0.522	9.6E-02	0.158	5.8E-01	0.454	3.4E-02		0.353	6.4E-02	0.375	7.1E-02	0.420	9.1E-03	0.398	2.0E-02
YPL067C	HTC1	Histidine Triad with Channel	565	469	134	78	319	366	530	475	96	83	74	102	58	48	79	65		-0.457	2.2E-01	-0.278	5.6E-01	0.598	1.2E-01	0.418	2.2E-01		0.373	6.4E-01	0.152	9.8E-01	0.755	1.4E-01	0.976	2.4E-02		-0.092	9.1E-01	-0.155	8.2E-01	1.326	5.5E-07	1.390	4.2E-07
YHR009C	TDA3	Topoisomerase I Damage Affected	1066	985	370	219	559	803	773	492	800	762	739	1047	523	405	442	378		-0.457	1.1E-04	-0.062	7.8E-01	-0.018	9.5E-01	-0.412	5.2E-04		0.351	1.8E-01	0.420	2.6E-01	0.663	1.6E-03	0.594	2.6E-03		-0.114	7.7E-01	0.328	1.7E-01	0.625	2.2E-04	0.183	3.8E-01
YMR297W	PRC1	PRoteinase C	15775	13107	3588	2150	4773	6499	4810	5111	3125	3154	2384	3607	2124	1614	1806	1523		-0.456	1.3E-09	-0.332	2.0E-05	-0.006	9.7E-01	-0.130	1.6E-01		-0.407	4.8E-01	0.161	9.6E-01	0.678	9.4E-02	0.109	8.2E-01		-0.871	8.4E-03	-0.199	7.6E-01	0.643	3.9E-02	-0.029	9.4E-01
YER117W	RPL23B	Ribosomal Protein of the Large subunit	26389	20696	6391	4293	18834	24651	26437	22461	4083	4266	4560	6719	2764	2198	3375	2864		-0.456	4.0E-10	0.173	5.2E-02	0.489	4.5E-11	-0.139	1.0E-01		0.842	2.5E-03	-0.130	9.6E-01	0.489	1.2E-01	1.461	4.0E-10		0.378	2.5E-01	0.014	9.9E-01	0.950	2.1E-05	1.315	4.0E-10
YLR048W	RPS0B	Ribosomal Protein of the Small subunit	29131	21745	7896	5036	20747	26372	27449	20769	5515	5425	6177	9888	3804	2731	4554	3742		-0.455	4.6E-10	0.283	2.8E-04	0.509	5.8E-12	-0.229	3.3E-03		0.852	1.9E-04	-0.082	9.8E-01	0.306	2.8E-01	1.240	7.7E-10		0.388	1.4E-01	0.172	6.8E-01	0.789	5.3E-05	1.005	5.5E-08
YNL092W			129	92	31	17	45	91	64	23	55	30	18	50	33	18	14	16		-0.454	5.3E-01	-0.633	4.1E-01	-0.577	5.1E-01	-0.398	6.0E-01		0.222	NA	0.591	NA	0.636	5.6E-01	0.267	8.1E-01		-0.239	8.2E-01	-0.068	9.5E-01	0.043	9.4E-01	-0.128	8.4E-01
YNL129W	NRK1	Nicotinamide Riboside Kinase	459	409	109	64	267	313	191	78	202	165	129	217	129	90	115	74		-0.454	9.6E-02	-0.356	2.5E-01	-0.057	9.1E-01	-0.155	6.4E-01		0.376	5.3E-01	0.189	9.6E-01	-0.371	4.5E-01	-0.184	7.2E-01		-0.085	9.1E-01	-0.197	7.4E-01	-0.455	1.1E-01	-0.343	2.9E-01
YOL028C	YAP7	Yeast AP-1	255	151	53	44	125	151	148	99	78	79	82	145	48	45	55	46		-0.453	2.6E-01	0.253	6.3E-01	0.270	6.2E-01	-0.436	2.4E-01		0.413	6.3E-01	-0.113	NA	0.315	6.5E-01	0.841	1.0E-01		-0.046	9.6E-01	0.115	8.9E-01	0.562	1.1E-01	0.401	3.1E-01
YIR006C	PAN1	Poly(A)-binding protein-dependent poly(A) riboNuclease	6145	5172	1697	1197	2712	3504	2289	1482	860	944	700	1374	564	504	524	509		-0.453	6.5E-02	-0.098	8.3E-01	0.110	7.8E-01	-0.245	3.6E-01		0.088	9.0E-01	0.315	7.1E-01	-0.080	8.6E-01	-0.308	3.0E-01		-0.374	4.4E-02	0.190	4.8E-01	0.005	9.8E-01	-0.558	2.6E-04
YGL137W	SEC27	SECretory	8520	7746	3091	1758	4355	5830	4218	2301	2206	2183	2610	3872	1433	1176	1279	1074		-0.453	1.5E-08	0.301	2.5E-04	0.007	9.7E-01	-0.747	7.4E-23		0.268	1.4E-01	0.103	9.3E-01	0.072	7.4E-01	0.237	1.2E-01		-0.192	3.9E-01	0.374	2.5E-02	0.055	7.7E-01	-0.511	2.3E-04
YER012W	PRE1	PRoteinase yscE	1438	1511	539	280	859	1086	583	185	302	283	348	494	201	148	169	148		-0.453	1.6E-02	0.269	2.1E-01	0.025	9.5E-01	-0.697	3.4E-05		0.343	6.2E-01	0.011	1.0E+00	-0.737	1.0E-01	-0.405	3.6E-01		-0.118	9.0E-01	0.251	7.1E-01	-0.735	2.7E-02	-1.104	3.9E-04
YLR293C	GSP1	Genetic Suppressor of Prp20-1	17811	15201	5614	3477	10281	13630	10798	6139	1247	1165	1399	2364	831	610	887	835		-0.452	4.0E-05	0.365	9.9E-04	0.426	2.5E-04	-0.391	2.6E-04		0.482	5.9E-03	-0.061	9.8E-01	-0.195	3.5E-01	0.347	3.4E-02		0.022	9.5E-01	0.276	6.4E-02	0.208	1.1E-01	-0.046	7.7E-01
YNL098C	RAS2	homologous to RAS proto-oncogene	3560	2758	896	554	1512	2008	1208	615	786	684	745	1138	503	374	327	282		-0.452	3.0E-04	0.094	6.5E-01	-0.363	1.6E-02	-0.909	1.1E-14		0.108	8.0E-01	-0.048	9.8E-01	0.126	6.7E-01	0.281	2.0E-01		-0.352	8.7E-02	0.018	9.7E-01	-0.262	1.5E-01	-0.631	1.2E-04
YIL053W	GPP1	Glycerol-3-Phosphate Phosphatase	19598	16442	10166	6461	13348	18121	12049	8235	2336	2198	3797	5932	1565	1145	1246	1135		-0.452	8.2E-08	0.834	8.1E-28	-0.019	9.2E-01	-1.305	1.1E-63		0.750	1.8E-05	0.220	7.0E-01	0.152	5.4E-01	0.682	4.0E-05		0.290	1.5E-01	1.025	1.9E-13	0.109	5.6E-01	-0.626	1.3E-05
YOR109W	INP53	INositol polyphosphate 5-Phosphatase	1713	1636	569	364	936	1270	811	447	797	783	677	1165	509	430	441	406		-0.451	4.5E-04	-0.056	8.3E-01	0.010	9.7E-01	-0.385	3.1E-03		0.337	2.3E-01	0.377	3.8E-01	-0.094	7.7E-01	-0.134	6.1E-01		-0.123	7.1E-01	0.292	1.9E-01	-0.107	5.9E-01	-0.521	1.3E-03
YPR188C	MLC2	Myo1p Light Chain	708	586	125	86	378	508	337	266	146	151	108	172	114	65	82	72		-0.451	1.4E-01	-0.354	3.1E-01	-0.041	9.4E-01	-0.139	7.1E-01		0.400	5.1E-01	-0.086	9.8E-01	0.270	6.1E-01	0.756	5.2E-02		-0.059	9.3E-01	-0.467	1.6E-01	0.204	4.6E-01	0.613	1.7E-02
YPL132W	COX11	Cytochrome c OXidase	160	144	30	30	115	157	86	27	87	95	57	108	64	45	28	25		-0.451	2.7E-01	-0.426	3.5E-01	-0.874	5.1E-02	-0.899	2.1E-02		0.781	2.7E-01	0.286	NA	0.275	7.5E-01	0.771	2.4E-01		0.322	6.6E-01	-0.163	8.7E-01	-0.627	1.4E-01	-0.142	8.0E-01
YBL099W	ATP1	ATP synthase	33359	26042	4737	3289	15445	20470	11042	7473	3682	3662	1992	3212	2243	2096	1543	1413		-0.451	3.0E-06	-0.769	5.4E-17	-0.403	1.1E-04	-0.085	5.2E-01		0.224	5.5E-01	0.070	9.8E-01	0.211	4.6E-01	0.365	1.1E-01		-0.234	3.6E-01	-0.729	1.0E-05	-0.218	2.5E-01	0.277	1.2E-01
YJL020C	BBC1	Bni1 synthetic lethal and Bee1 (las17) Complex member	3988	3478	1037	697	1552	1940	1423	937	574	630	473	687	391	326	286	289		-0.451	2.7E-03	-0.314	6.0E-02	-0.155	5.0E-01	-0.292	7.6E-02		-0.146	7.6E-01	0.383	4.8E-01	0.339	2.3E-01	-0.191	5.0E-01		-0.604	2.1E-04	0.041	9.2E-01	0.160	3.9E-01	-0.485	2.4E-03
YHR063C	PAN5	PANtothenate biosynthesis	1995	1667	492	348	1179	1762	836	609	583	582	531	681	368	324	332	256		-0.450	2.4E-03	-0.188	3.4E-01	-0.086	7.4E-01	-0.348	2.5E-02		0.618	3.9E-02	0.246	8.4E-01	-0.154	6.9E-01	0.217	5.0E-01		0.160	7.0E-01	0.032	9.5E-01	-0.265	2.3E-01	-0.136	5.8E-01
YHR028C	DAP2	Dipeptidyl AminoPeptidase	1471	1279	419	246	709	959	423	301	1071	1182	757	1048	796	557	479	370		-0.450	2.1E-04	-0.575	7.8E-07	-0.510	1.1E-04	-0.384	3.0E-03		0.222	5.8E-01	0.685	3.2E-02	0.068	8.7E-01	-0.396	1.2E-01		-0.237	4.1E-01	0.081	8.6E-01	-0.462	1.7E-02	-0.780	2.4E-05
YFL041W	FET5	FErrous Transport	1359	1221	407	268	523	654	313	166	446	414	411	659	291	223	205	144		-0.448	6.0E-03	0.047	8.9E-01	-0.404	4.1E-02	-0.899	2.6E-09		-0.187	6.5E-01	0.188	8.7E-01	-0.176	6.1E-01	-0.551	2.2E-02		-0.642	2.8E-04	0.207	4.9E-01	-0.604	1.0E-03	-1.454	9.3E-18
YMR006C	PLB2	PhosphoLipase B	1530	1450	153	97	436	498	117	82	355	387	203	242	250	194	83	93		-0.448	3.3E-02	-0.979	1.1E-07	-1.166	3.7E-08	-0.636	4.7E-03		-0.723	4.2E-02	-0.435	6.6E-01	-0.328	4.8E-01	-0.616	1.1E-01		-1.178	1.2E-09	-1.441	4.5E-12	-1.515	3.4E-12	-1.252	1.1E-07
YBL003C	HTA2	Histone h Two A	9319	7728	2121	1333	6272	7871	4030	4001	1789	1508	1280	2115	1169	811	617	611		-0.447	1.4E-04	-0.230	1.1E-01	-0.513	3.6E-05	-0.731	9.3E-11		0.682	1.3E-01	0.097	9.8E-01	0.527	2.1E-01	1.112	8.2E-04		0.225	7.0E-01	-0.163	8.0E-01	-0.011	9.8E-01	0.378	2.1E-01
YMR091C	NPL6	Nuclear Protein Localization	1516	1261	411	264	685	938	668	392	255	228	205	381	150	137	136	128		-0.447	5.2E-02	-0.004	9.9E-01	0.035	9.4E-01	-0.408	7.2E-02		0.167	7.5E-01	0.132	9.6E-01	0.086	8.5E-01	0.122	7.3E-01		-0.289	1.5E-01	0.102	7.8E-01	0.099	6.2E-01	-0.292	9.7E-02
YNL243W	SLA2	Synthetic Lethal with ABP1	5053	4156	1491	949	1997	2686	2254	1621	1105	1098	1167	1837	723	592	652	599		-0.447	2.3E-05	0.179	1.8E-01	0.089	6.2E-01	-0.538	9.2E-08		-0.033	9.6E-01	0.076	9.8E-01	0.412	9.9E-02	0.302	1.9E-01		-0.488	1.3E-02	0.226	4.4E-01	0.477	7.4E-03	-0.237	2.2E-01
YNL242W	ATG2	AuTophaGy related	552	529	126	85	200	325	222	95	299	340	223	380	189	190	145	130		-0.447	3.6E-02	-0.361	1.2E-01	-0.315	2.6E-01	-0.401	7.0E-02		-0.124	8.8E-01	0.174	9.6E-01	0.298	5.3E-01	0.000	1.0E+00		-0.578	5.6E-02	-0.216	7.0E-01	-0.041	9.1E-01	-0.403	1.8E-01
YIL098C	FMC1	Formation of Mitochondrial Complexes	206	159	48	34	92	133	84	80	57	43	56	63	36	24	30	21		-0.447	4.3E-01	0.020	9.8E-01	-0.074	9.4E-01	-0.541	2.9E-01		0.240	8.6E-01	0.010	NA	0.429	6.1E-01	0.660	3.3E-01		-0.214	7.8E-01	-0.001	1.0E+00	0.329	4.2E-01	0.116	8.1E-01
YGL012W	ERG4	ERGosterol biosynthesis	6801	5405	1314	799	3582	4439	2086	1507	1856	1773	1281	1881	1245	930	774	593		-0.446	6.7E-07	-0.458	2.3E-07	-0.512	1.3E-07	-0.500	6.4E-08		0.347	2.3E-01	0.094	9.6E-01	0.120	7.0E-01	0.373	9.7E-02		-0.108	8.1E-01	-0.393	9.5E-02	-0.416	3.0E-02	-0.131	5.6E-01
YEL011W	GLC3	GLyCogen	1432	1095	409	222	584	707	800	467	338	358	320	463	236	181	170	149		-0.446	1.3E-02	-0.090	7.8E-01	-0.225	3.9E-01	-0.581	7.3E-04		-0.015	9.8E-01	0.244	8.1E-01	0.923	4.2E-04	0.664	7.1E-03		-0.468	3.3E-02	0.124	7.7E-01	0.675	3.0E-04	0.083	7.4E-01
YPL018W	CTF19	Chromosome Transmission Fidelity	155	119	42	28	79	101	56	53	61	45	47	77	33	30	34	23		-0.446	4.0E-01	-0.041	9.7E-01	0.001	1.0E+00	-0.404	4.3E-01		0.343	7.7E-01	0.248	NA	0.063	9.5E-01	0.158	8.5E-01		-0.112	9.1E-01	0.179	8.4E-01	0.043	9.3E-01	-0.248	6.1E-01
YHR034C	PIH1	Protein Interacting with Hsp90	532	431	139	80	280	347	327	248	84	108	113	147	55	59	76	68		-0.445	2.4E-01	0.187	7.2E-01	0.484	2.5E-01	-0.148	7.2E-01		0.331	6.7E-01	-0.162	9.7E-01	0.160	8.1E-01	0.654	1.2E-01		-0.124	8.3E-01	-0.005	1.0E+00	0.620	9.6E-03	0.502	5.5E-02
YHR208W	BAT1	Branched-chain Amino acid Transaminase	11315	9520	4170	2813	5834	7577	5194	3040	2112	2019	2744	4309	1465	1021	1342	1072		-0.445	4.1E-07	0.504	1.6E-09	0.122	3.6E-01	-0.827	3.6E-24		0.308	1.0E-01	0.098	9.5E-01	-0.094	6.7E-01	0.116	5.2E-01		-0.145	5.4E-01	0.573	1.0E-05	0.005	9.8E-01	-0.714	5.0E-09
YDL103C	QRI1		1776	1440	410	232	736	969	606	308	302	279	237	354	196	152	156	123		-0.444	2.3E-02	-0.237	3.4E-01	-0.161	6.0E-01	-0.369	7.0E-02		0.027	9.7E-01	0.071	9.8E-01	-0.025	9.6E-01	-0.069	8.4E-01		-0.425	3.8E-02	-0.196	5.5E-01	-0.211	3.0E-01	-0.439	2.1E-02
YER102W	RPS8B	Ribosomal Protein of the Small subunit	5036	5360	1379	913	4452	5875	4637	1439	1957	1950	2309	3343	1325	1018	1341	1195		-0.444	1.7E-07	0.274	2.3E-03	0.278	4.6E-03	-0.441	8.2E-08		0.920	2.1E-02	-0.292	9.0E-01	-0.427	3.4E-01	0.785	2.8E-02		0.467	3.2E-01	-0.045	9.6E-01	-0.166	6.8E-01	0.346	3.3E-01
YKL096W	CWP1	Cell Wall Protein	5287	4285	1877	1283	2696	3302	2565	2510	475	466	509	860	324	241	156	166		-0.444	7.0E-03	0.265	1.6E-01	-0.641	2.9E-04	-1.350	1.6E-19		0.277	7.0E-01	0.322	8.6E-01	1.223	1.5E-03	1.178	6.5E-04		-0.176	7.9E-01	0.556	1.3E-01	0.559	5.7E-02	-0.173	6.1E-01
YOR286W	RDL2	RhoDanese-Like protein	1110	979	268	177	500	716	490	435	176	156	139	192	113	86	89	92		-0.444	1.1E-01	-0.258	4.6E-01	0.031	9.5E-01	-0.155	6.3E-01		0.149	8.7E-01	0.198	9.6E-01	0.389	4.3E-01	0.340	4.5E-01		-0.303	4.7E-01	-0.087	8.9E-01	0.397	1.5E-01	0.181	5.7E-01
YPR001W	CIT3	CITrate synthase	84	51	20	10	22	32	4	8	24	13	13	38	19	4	4	2		-0.443	7.2E-01	0.139	9.4E-01	-1.731	NA	-2.313	2.3E-02		-0.378	NA	-0.152	NA	0.412	NA	0.185	NA		NA	NA	NA	NA	NA	NA	NA	NA
YHR109W	CTM1	CyTochrome c Methyltransferase	124	112	22	17	68	115	65	35	54	52	36	89	31	32	47	29		-0.442	4.3E-01	-0.071	9.4E-01	0.405	5.4E-01	0.033	9.6E-01		0.551	5.8E-01	-0.352	NA	-0.537	5.0E-01	0.366	6.5E-01		0.099	9.2E-01	-0.449	5.4E-01	-0.152	7.4E-01	0.397	4.3E-01
YOL157C	IMA2	IsoMAltase	18	11	0	0	2	3	1	0	10	9	12	12	3	8	7	4		-0.442	NA	0.116	9.6E-01	0.096	NA	-0.462	7.3E-01		-1.594	NA	-4.200	NA	-1.662	NA	0.943	NA		NA	NA	NA	NA	NA	NA	NA	NA
YHR214C-B			43	40	20	9	30	34	35	19	99	100	75	138	56	62	22	25		-0.442	2.7E-01	-0.185	7.5E-01	-1.180	4.2E-03	-1.436	7.6E-05		0.565	5.7E-01	0.819	NA	1.652	1.5E-02	1.399	3.7E-02		0.119	9.3E-01	0.598	5.2E-01	0.448	4.4E-01	-0.031	9.7E-01
YCL044C	MGR1	Mitochondrial Genome Required	310	336	101	67	218	237	225	142	58	61	56	60	36	35	46	40		-0.441	3.8E-01	-0.269	6.8E-01	0.427	4.6E-01	0.255	6.1E-01		0.439	5.9E-01	0.493	NA	-0.011	9.9E-01	-0.065	9.2E-01		-0.012	9.9E-01	0.190	7.5E-01	0.394	1.7E-01	0.192	5.7E-01
YDR480W	DIG2	Down-regulator of Invasive Growth	188	164	45	48	97	145	66	48	61	51	50	83	36	31	33	25		-0.440	3.9E-01	-0.022	9.8E-01	-0.057	9.5E-01	-0.475	3.2E-01		0.385	7.1E-01	0.314	NA	-0.263	7.6E-01	-0.192	8.0E-01		-0.065	9.5E-01	0.268	7.2E-01	-0.340	4.1E-01	-0.672	9.0E-02
YKR011C			804	685	184	123	239	340	230	126	70	91	91	116	55	42	44	32		-0.440	3.0E-01	0.114	8.7E-01	-0.196	7.5E-01	-0.751	4.1E-02		-0.435	4.6E-01	-0.215	NA	0.224	7.1E-01	0.004	1.0E+00		-0.881	2.3E-06	-0.133	7.6E-01	0.007	9.8E-01	-0.741	3.9E-04
YPL262W	FUM1	FUMarase	6025	5306	1485	908	2767	3716	2685	1786	1018	1001	929	1363	699	517	510	489		-0.440	9.5E-05	-0.077	7.0E-01	-0.115	5.3E-01	-0.479	1.8E-05		0.127	7.4E-01	-0.005	1.0E+00	0.337	1.4E-01	0.469	1.4E-02		-0.321	8.1E-02	-0.110	7.4E-01	0.199	2.3E-01	-0.012	9.6E-01
YNL301C	RPL18B	Ribosomal Protein of the Large subunit	2928	1953	792	527	1850	2802	2545	3194	424	426	443	765	280	230	276	245		-0.440	6.7E-03	0.229	2.4E-01	0.190	4.2E-01	-0.480	1.6E-03		0.864	1.5E-01	0.076	9.9E-01	1.013	5.2E-02	1.801	1.9E-05		0.416	5.2E-01	0.272	7.3E-01	1.173	1.4E-03	1.317	2.1E-04
YMR232W	FUS2	cell FUSion	8	9	13	6	6	10	7	13	35	33	36	90	24	17	34	14		-0.439	5.4E-01	0.575	4.1E-01	0.366	6.7E-01	-0.649	2.6E-01		0.831	NA	1.730	NA	0.810	5.7E-01	-0.088	9.6E-01		NA	NA	NA	NA	NA	NA	NA	NA
YMR110C	HFD1	Homolog of Fatty aldehyde Dehydrogenase	1738	1480	435	261	800	937	777	496	334	335	267	346	238	166	162	116		-0.439	2.5E-02	-0.374	7.2E-02	-0.380	1.2E-01	-0.445	2.7E-02		0.056	9.3E-01	0.327	6.8E-01	0.668	2.0E-02	0.396	1.6E-01		-0.390	6.4E-02	-0.076	8.6E-01	0.265	1.7E-01	-0.050	8.4E-01
YAR015W	ADE1	ADEnine requiring	7725	6356	2340	1410	4719	6677	2585	2340	1232	1194	1309	2110	828	632	595	521		-0.439	1.4E-05	0.224	5.2E-02	-0.225	9.4E-02	-0.889	7.4E-21		0.625	8.7E-02	0.031	9.9E-01	-0.160	7.2E-01	0.434	1.8E-01		0.177	7.5E-01	0.225	6.5E-01	-0.410	1.3E-01	-0.458	7.8E-02
YBL041W	PRE7	PRoteinase yscE	2701	2402	635	418	1126	1626	1097	694	448	471	466	655	332	224	211	158		-0.439	7.2E-03	0.031	9.4E-01	-0.428	2.6E-02	-0.898	2.5E-09		0.033	9.6E-01	-0.137	9.5E-01	0.564	2.5E-02	0.733	5.9E-04		-0.414	1.7E-02	-0.134	6.8E-01	0.112	5.6E-01	-0.167	3.6E-01
YEL034W	HYP2	HYPusine-containing protein	42591	32168	9038	5886	24905	37913	40840	22925	3536	3446	3064	5097	2365	1839	2547	2426		-0.438	8.3E-07	-0.051	7.8E-01	0.410	9.6E-06	0.023	8.7E-01		0.674	5.2E-04	-0.094	9.6E-01	0.352	1.2E-01	1.119	2.3E-11		0.228	3.5E-01	-0.174	5.5E-01	0.739	1.4E-06	1.141	2.7E-15
YER147C	SCC4	Sister Chromatid Cohesion	356	263	98	55	233	281	191	156	166	131	142	158	89	88	112	79		-0.437	1.7E-01	-0.215	6.3E-01	0.250	5.6E-01	0.027	9.5E-01		0.678	2.5E-01	0.359	NA	-0.037	9.6E-01	0.282	6.1E-01		0.234	6.7E-01	0.117	8.7E-01	0.186	5.9E-01	0.303	3.8E-01
YJR115W			12	6	3	5	5	7	13	7	4	6	12	15	3	3	4	6		-0.437	NA	1.187	4.2E-01	0.908	NA	-0.716	5.8E-01		0.360	NA	-0.112	NA	0.556	NA	1.028	NA		NA	NA	NA	NA	NA	NA	NA	NA
YJR112W-A			196	129	37	25	112	104	96	138	92	72	68	87	59	40	81	80		-0.437	2.7E-01	-0.327	5.0E-01	0.874	1.4E-02	0.764	1.7E-02		0.389	7.9E-01	0.119	NA	0.094	9.4E-01	0.365	6.8E-01		-0.056	9.7E-01	-0.231	8.5E-01	0.946	6.6E-02	1.121	3.5E-02
YJR040W	GEF1	Glycerol Ethanol, Ferric requiring	816	731	270	158	492	707	453	468	350	336	350	510	240	174	180	152		-0.437	1.3E-02	0.067	8.4E-01	-0.156	5.8E-01	-0.660	5.5E-05		0.556	3.2E-01	0.234	9.5E-01	0.619	1.8E-01	0.941	1.4E-02		0.109	9.0E-01	0.272	6.6E-01	0.441	1.9E-01	0.277	4.4E-01
YLR010C	TEN1	TElomeric pathways with STn1	25	26	5	5	16	20	12	6	19	20	20	20	17	7	9	23		-0.436	6.8E-01	-0.187	9.1E-01	0.648	5.5E-01	0.399	6.7E-01		0.424	NA	0.022	NA	-0.936	NA	-0.534	NA		-0.019	9.9E-01	-0.195	9.2E-01	-0.306	7.4E-01	-0.130	9.1E-01
YLL033W	IRC19	Increased Recombination Centers	86	56	16	9	37	62	40	24	9	31	23	25	11	13	25	13		-0.434	6.8E-01	0.022	9.9E-01	0.781	4.5E-01	0.325	7.3E-01		0.402	NA	-0.357	NA	-0.657	6.2E-01	0.101	9.4E-01		-0.040	9.7E-01	-0.364	7.5E-01	0.101	8.7E-01	0.424	5.1E-01
YBR281C	DUG2	Deficient in Utilization of Glutathione	716	701	254	150	369	563	446	238	295	291	343	482	202	152	199	157		-0.434	2.1E-02	0.238	2.9E-01	0.167	5.6E-01	-0.505	3.5E-03		0.308	4.4E-01	0.107	9.7E-01	0.119	7.7E-01	0.319	2.8E-01		-0.136	7.6E-01	0.315	3.1E-01	0.263	2.4E-01	-0.188	4.5E-01
YMR222C	FSH2	Family of Serine Hydrolases	851	689	204	133	507	699	554	400	143	134	126	181	109	60	80	64		-0.434	1.6E-01	-0.109	8.4E-01	-0.057	9.2E-01	-0.382	2.2E-01		0.573	1.9E-01	0.091	9.8E-01	0.494	2.4E-01	0.976	3.0E-03		0.133	7.7E-01	-0.047	9.3E-01	0.410	5.3E-02	0.591	5.7E-03
YBR170C	NPL4	Nuclear Protein Localization	982	864	245	189	525	658	490	282	282	279	297	448	209	132	156	140		-0.434	3.3E-02	0.146	6.3E-01	-0.032	9.4E-01	-0.612	9.1E-04		0.290	5.1E-01	-0.049	9.8E-01	0.143	7.2E-01	0.482	8.8E-02		-0.151	7.0E-01	0.072	8.8E-01	0.087	7.3E-01	-0.136	5.8E-01
YKR039W	GAP1	General Amino acid Permease	57453	47215	1435	1014	38697	48348	1453	1190	14357	13958	1263	1845	9612	7484	436	374		-0.433	2.1E-12	-3.447	0.0E+00	-4.240	0.0E+00	-1.226	8.3E-51		0.671	1.2E-02	0.216	8.7E-01	-0.012	9.8E-01	0.443	9.9E-02		0.230	5.7E-01	-3.258	2.3E-65	-4.275	1.3E-112	-0.787	2.4E-04
YBR222C	PCS60	Peroxisomal CoA-dependent Synthetase	1947	1589	940	667	498	729	1308	884	278	282	466	779	180	157	339	275		-0.433	1.8E-02	0.878	1.2E-09	1.019	2.2E-10	-0.293	7.9E-02		-0.605	4.1E-02	0.171	9.3E-01	0.587	3.8E-02	-0.189	5.1E-01		-1.047	1.2E-09	1.021	1.7E-09	1.582	4.9E-22	-0.485	7.3E-03
YBR295W	PCA1	P-type Cation-transporting ATPase	245	225	40	21	105	143	85	54	348	346	265	344	235	184	234	208		-0.433	1.7E-02	-0.437	1.6E-02	0.238	3.3E-01	0.242	2.2E-01		0.001	1.0E+00	-0.351	8.3E-01	-0.336	4.2E-01	0.016	9.8E-01		-0.441	2.5E-01	-0.821	3.5E-02	-0.114	7.7E-01	0.266	5.3E-01
YJR017C	ESS1	ESSential	1760	1328	276	200	542	766	655	1095	164	188	152	206	113	99	128	98		-0.433	1.0E-01	-0.230	5.1E-01	0.242	5.0E-01	0.039	9.2E-01		-0.314	8.1E-01	-0.275	9.6E-01	1.125	1.0E-01	1.086	7.5E-02		-0.752	2.3E-01	-0.531	5.0E-01	1.331	3.1E-03	1.109	1.4E-02
YER145C	FTR1	Fe TRansporter	2622	2297	897	528	1318	1589	1231	542	1069	991	1281	1888	758	495	667	633		-0.433	2.7E-04	0.362	2.5E-03	0.229	1.4E-01	-0.565	2.9E-07		0.179	7.1E-01	0.007	1.0E+00	-0.270	3.9E-01	-0.098	7.7E-01		-0.263	4.2E-01	0.340	2.5E-01	-0.061	8.3E-01	-0.664	1.1E-03
YLR450W	HMG2	3-Hydroxy-3-MethylGlutaryl-coenzyme a reductase	959	901	414	272	458	575	417	266	504	486	479	697	342	257	324	282		-0.432	2.9E-03	-0.011	9.7E-01	0.179	4.0E-01	-0.242	1.2E-01		0.078	8.8E-01	0.739	3.3E-03	-0.037	9.3E-01	-0.698	9.0E-04		-0.361	1.1E-01	0.701	1.2E-04	0.121	6.0E-01	-0.940	6.0E-08
YGR207C	CIR1	Changed Intracellular Redox state	2593	1971	565	346	1244	1735	1149	587	438	388	385	572	289	211	245	221		-0.432	8.1E-03	-0.048	8.9E-01	0.064	8.3E-01	-0.320	5.7E-02		0.312	3.3E-01	-0.107	9.6E-01	-0.126	7.1E-01	0.293	2.4E-01		-0.128	7.3E-01	-0.184	5.8E-01	-0.086	7.0E-01	-0.030	9.0E-01
YOR087W	YVC1	Yeast Vacuolar Conductance	943	927	323	157	619	837	460	189	297	267	280	423	184	156	173	150		-0.431	2.8E-02	0.056	8.9E-01	0.082	8.1E-01	-0.404	3.4E-02		0.555	1.7E-01	0.113	9.8E-01	-0.565	1.3E-01	-0.123	7.7E-01		0.118	8.6E-01	0.136	8.2E-01	-0.509	6.1E-02	-0.527	5.4E-02
YJR130C	STR2	Sulfur TRansfer	407	383	80	53	228	276	196	180	270	261	233	293	194	129	147	132		-0.430	4.9E-02	-0.258	3.4E-01	-0.041	9.2E-01	-0.214	3.9E-01		0.282	7.0E-01	-0.148	9.8E-01	0.411	4.1E-01	0.841	4.0E-02		-0.157	8.3E-01	-0.431	3.9E-01	0.352	2.9E-01	0.625	6.0E-02
YOR122C	PFY1	ProFilin of Yeast	9083	6664	2725	1697	5672	8329	8918	11630	1413	1373	1430	2237	1036	665	1073	1015		-0.430	1.7E-04	0.129	4.5E-01	0.475	4.8E-05	-0.084	5.7E-01		0.756	2.2E-01	0.213	9.6E-01	0.979	5.4E-02	1.522	3.0E-04		0.315	6.8E-01	0.312	6.8E-01	1.428	6.6E-05	1.430	4.0E-05
YNR033W	ABZ1	para-AminoBenZoic acid (PABA) biosynthesis	610	525	181	117	384	537	325	325	295	266	279	382	188	151	158	143		-0.430	3.2E-02	-0.015	9.7E-01	-0.011	9.8E-01	-0.425	2.9E-02		0.617	2.4E-01	0.254	9.5E-01	0.339	5.1E-01	0.703	8.2E-02		0.180	8.0E-01	0.213	7.5E-01	0.306	3.7E-01	0.274	4.4E-01
YBR088C	POL30	POLymerase	2969	2542	567	335	1693	2123	754	213	453	439	338	513	304	236	151	168		-0.430	1.3E-02	-0.331	7.8E-02	-0.590	1.6E-03	-0.688	4.0E-05		0.400	5.7E-01	-0.122	9.8E-01	-0.789	9.8E-02	-0.267	6.1E-01		-0.037	9.7E-01	-0.482	3.5E-01	-1.395	1.6E-05	-0.950	4.4E-03
YGR209C	TRX2	ThioRedoXin	9576	7256	1988	1240	4705	7118	4519	2755	941	909	738	1054	636	485	426	381		-0.429	1.6E-04	-0.303	1.3E-02	-0.311	2.5E-02	-0.437	1.7E-04		0.408	8.3E-02	0.092	9.6E-01	0.365	1.1E-01	0.681	2.0E-04		-0.030	9.5E-01	-0.239	3.4E-01	0.031	8.9E-01	0.240	1.7E-01
YNR066C			92	110	36	16	52	64	87	63	127	95	87	114	82	53	80	84		-0.429	2.3E-01	-0.390	3.3E-01	0.458	2.5E-01	0.419	2.1E-01		0.116	9.3E-01	0.565	NA	0.666	2.9E-01	0.217	7.6E-01		-0.322	6.8E-01	0.142	8.9E-01	1.106	4.1E-03	0.642	1.6E-01
YBL069W	AST1	ATPase STabilizing	841	717	207	144	364	494	326	174	127	81	102	180	52	71	70	59		-0.429	2.9E-01	0.164	7.9E-01	0.199	7.3E-01	-0.394	3.0E-01		0.067	9.5E-01	-0.136	9.8E-01	-0.261	6.6E-01	-0.059	9.2E-01		-0.376	1.0E-01	-0.001	1.0E+00	-0.078	7.6E-01	-0.453	3.1E-02
YHR202W			241	252	40	34	128	210	89	49	132	115	68	118	88	62	46	34		-0.429	2.2E-01	-0.683	3.1E-02	-0.746	4.9E-02	-0.492	1.8E-01		0.354	6.4E-01	0.124	NA	0.196	7.9E-01	0.426	4.7E-01		-0.084	9.2E-01	-0.583	2.2E-01	-0.571	8.9E-02	-0.072	8.8E-01
YOR304C-A	BIL1	Bud6-Interacting Ligand	99	98	20	9	54	82	47	31	33	42	21	39	37	10	43	31		-0.428	5.5E-01	-0.606	4.2E-01	0.853	2.0E-01	1.031	5.6E-02		0.367	NA	-0.020	NA	-0.892	3.1E-01	-0.505	5.9E-01		-0.064	9.5E-01	-0.648	3.7E-01	-0.069	9.0E-01	0.515	3.5E-01
YJL123C	MTC1	Maintenance of Telomere Capping	2285	1871	570	359	1074	1386	1162	1071	468	445	497	687	325	230	291	248		-0.428	5.4E-03	0.122	6.1E-01	0.122	6.2E-01	-0.427	3.9E-03		0.173	8.1E-01	-0.115	9.8E-01	0.554	1.6E-01	0.843	8.6E-03		-0.264	5.8E-01	-0.020	9.8E-01	0.653	1.4E-02	0.409	1.5E-01
YDR282C	MRX10	Mitochondrial oRganization of gene eXpression (MIOREX)	148	98	27	20	62	96	65	40	73	54	37	53	37	39	55	28		-0.428	4.1E-01	-0.752	1.2E-01	0.252	7.1E-01	0.576	2.2E-01		0.284	8.2E-01	0.553	NA	-0.093	9.3E-01	-0.362	6.5E-01		-0.154	8.7E-01	-0.229	8.0E-01	0.138	7.8E-01	0.214	6.9E-01
YER185W	PUG1	Protoporphyrin Uptake Gene	61	61	13	2	21	32	2	0	19	18	9	12	17	6	6	12		-0.428	7.1E-01	-1.069	3.1E-01	-0.127	NA	0.514	6.3E-01		-0.300	NA	0.129	NA	-3.888	NA	-4.317	NA		NA	NA	NA	NA	NA	NA	NA	NA
YKL085W	MDH1	Malate DeHydrogenase	6140	4828	980	688	3072	3928	2890	1471	904	855	596	909	623	447	317	279		-0.427	3.5E-04	-0.489	2.3E-05	-0.679	9.0E-08	-0.617	4.0E-07		0.282	3.1E-01	-0.043	9.8E-01	0.701	7.0E-04	1.026	1.1E-08		-0.153	6.5E-01	-0.558	2.4E-03	-0.001	1.0E+00	0.405	2.2E-02
YBR241C			1057	857	282	173	488	605	686	521	140	158	116	224	102	79	95	100		-0.427	1.6E-01	-0.099	8.5E-01	0.276	4.9E-01	-0.052	9.0E-01		0.122	8.9E-01	0.192	9.6E-01	0.642	1.3E-01	0.572	1.2E-01		-0.312	3.2E-01	0.065	9.1E-01	0.892	1.7E-05	0.515	2.3E-02
YBL098W	BNA4	Biosynthesis of Nicotinic Acid	640	553	312	173	291	428	339	113	149	117	228	355	98	64	107	84		-0.426	1.4E-01	0.868	7.5E-05	0.402	2.3E-01	-0.892	5.5E-05		0.182	8.4E-01	-0.016	1.0E+00	-0.412	4.4E-01	-0.214	6.7E-01		-0.254	6.7E-01	0.822	1.4E-02	-0.034	9.3E-01	-1.109	1.3E-04
YLR183C	TOS4	Target Of Sbf	705	609	197	113	358	538	258	137	238	185	185	229	128	126	84	83		-0.426	1.1E-01	-0.270	4.2E-01	-0.453	1.6E-01	-0.608	1.7E-02		0.358	5.0E-01	0.345	7.8E-01	0.001	1.0E+00	0.014	9.8E-01		-0.077	8.9E-01	0.045	9.3E-01	-0.472	2.8E-02	-0.594	6.6E-03
YJR033C	RAV1	Regulator of (H+)-ATPase in Vacuolar membrane	652	604	175	122	352	419	299	145	330	355	258	505	225	190	180	183		-0.425	4.3E-02	-0.136	6.8E-01	-0.030	9.4E-01	-0.319	1.4E-01		0.221	7.2E-01	0.231	9.3E-01	-0.069	9.1E-01	-0.079	8.6E-01		-0.211	6.0E-01	0.066	9.1E-01	-0.121	6.7E-01	-0.397	1.1E-01
YDR363W-A	SEM1	Suppressor of Exocyst Mutations	917	841	254	150	470	702	479	186	191	183	177	223	119	107	130	107		-0.425	9.7E-02	-0.148	7.0E-01	0.220	5.3E-01	-0.057	8.7E-01		0.320	5.9E-01	0.182	9.6E-01	-0.355	4.3E-01	-0.217	6.2E-01		-0.113	8.7E-01	0.006	9.9E-01	-0.159	6.2E-01	-0.277	3.5E-01
YOL120C	RPL18A	Ribosomal Protein of the Large subunit	27692	21649	6920	4321	21660	28864	33661	21921	5736	5976	6485	10362	4206	2953	4856	4344		-0.425	3.6E-07	0.253	6.7E-03	0.534	1.3E-10	-0.144	1.4E-01		0.959	1.4E-08	-0.216	7.4E-01	0.360	8.9E-02	1.534	7.4E-23		0.526	8.5E-04	0.008	9.9E-01	0.869	2.6E-10	1.387	6.8E-26
YNL066W	SUN4	Sim1 Uth1 Nca3	5670	5022	1721	985	2916	3743	2732	1456	1226	1098	905	1481	802	610	541	487		-0.425	9.8E-05	-0.233	6.8E-02	-0.294	2.7E-02	-0.486	8.3E-06		0.238	3.6E-01	0.404	1.5E-01	0.339	9.9E-02	0.174	4.0E-01		-0.194	4.1E-01	0.141	6.3E-01	0.022	9.2E-01	-0.313	4.5E-02
YER034W			500	429	112	95	360	441	373	137	69	87	76	127	54	41	75	62		-0.424	3.0E-01	0.105	8.7E-01	0.688	8.1E-02	0.159	7.1E-01		0.713	2.5E-01	-0.071	NA	-0.686	2.0E-01	0.098	8.8E-01		0.281	6.2E-01	0.009	9.9E-01	-0.021	9.6E-01	0.251	5.0E-01
YML070W	DAK1	DihydroxyAcetone Kinase	6220	5290	1684	1123	2721	3582	2696	1463	1149	1156	1426	2053	801	602	772	569		-0.424	5.3E-05	0.336	1.5E-03	0.091	6.1E-01	-0.670	5.0E-12		0.051	9.0E-01	-0.197	6.8E-01	0.030	9.2E-01	0.278	9.4E-02		-0.380	1.5E-02	0.112	7.0E-01	0.097	5.7E-01	-0.395	4.7E-03
YDR098C	GRX3	GlutaRedoXin	1599	1340	457	295	820	1057	848	637	251	247	311	445	164	138	169	131		-0.423	3.9E-02	0.345	1.0E-01	0.143	6.5E-01	-0.625	5.2E-04		0.275	5.7E-01	-0.140	9.6E-01	0.294	4.2E-01	0.709	7.9E-03		-0.156	7.1E-01	0.176	6.6E-01	0.413	4.8E-02	0.081	7.6E-01
YOL159C-A			38	50	18	13	28	53	38	8	18	22	16	24	19	6	14	12		-0.423	6.7E-01	-0.265	8.5E-01	0.254	8.4E-01	0.095	9.3E-01		0.751	NA	0.922	NA	-0.419	7.9E-01	-0.590	6.4E-01		0.321	8.2E-01	0.629	5.9E-01	-0.183	8.2E-01	-0.491	5.3E-01
YMR316C-B			1	0	0	0	0	0	0	0	18	25	17	19	13	13	9	7		-0.423	6.7E-01	-0.496	6.6E-01	-0.555	6.4E-01	-0.483	6.1E-01		-0.512	NA	1.256	NA	0.000	NA	0.000	NA		NA	NA	NA	NA	NA	NA	NA	NA
YNR007C	ATG3	AuTophaGy related	306	245	64	38	148	196	144	61	80	72	57	78	49	43	16	17		-0.423	3.6E-01	-0.424	4.1E-01	-1.321	4.9E-03	-1.320	2.2E-03		0.242	8.0E-01	0.158	NA	1.269	2.6E-02	1.354	9.2E-03		-0.190	7.5E-01	-0.297	6.0E-01	-0.074	8.5E-01	0.033	9.4E-01
YNL148C	ALF1	ALpha tubulin Folding	332	250	65	44	136	207	198	246	82	92	95	154	60	46	72	56		-0.422	2.6E-01	0.246	6.1E-01	0.429	3.2E-01	-0.239	5.2E-01		0.149	9.2E-01	-0.480	NA	0.826	2.2E-01	1.454	7.8E-03		-0.283	7.4E-01	-0.264	7.7E-01	1.229	1.8E-03	1.209	3.1E-03
YDL237W	AIM6	Altered Inheritance rate of Mitochondria	1154	1008	305	184	644	872	481	184	460	504	384	567	344	245	229	185		-0.422	8.3E-03	-0.282	1.2E-01	-0.346	8.1E-02	-0.487	2.3E-03		0.403	3.3E-01	0.298	7.8E-01	-0.169	6.9E-01	-0.064	8.8E-01		-0.028	9.7E-01	-0.013	9.9E-01	-0.542	3.6E-02	-0.557	3.3E-02
YDR107C	TMN2	TransMembrane Nine	634	584	220	150	345	406	265	144	271	293	274	329	204	141	139	110		-0.422	5.5E-02	-0.143	6.7E-01	-0.307	2.9E-01	-0.585	4.8E-03		0.225	6.9E-01	0.597	2.7E-01	0.144	7.6E-01	-0.227	5.5E-01		-0.204	5.8E-01	0.425	1.1E-01	-0.186	4.6E-01	-0.815	1.0E-04
YBR262C	MIC12	MItochondrial contact site and Cristae organizing system	802	482	121	83	256	401	316	424	98	69	76	102	62	40	60	58		-0.422	3.1E-01	-0.156	8.0E-01	0.384	4.4E-01	0.118	8.0E-01		-0.047	9.8E-01	-0.304	9.6E-01	0.692	3.7E-01	0.949	1.4E-01		-0.479	5.1E-01	-0.486	5.2E-01	1.051	1.5E-02	1.058	1.4E-02
YPR075C	OPY2	Overproduction-induced Pheromone-resistant Yeast	821	760	186	120	542	638	470	395	407	389	325	483	261	222	207	183		-0.421	1.2E-02	-0.239	2.4E-01	-0.152	5.6E-01	-0.334	5.8E-02		0.501	2.4E-01	0.036	9.9E-01	0.488	2.0E-01	0.953	2.1E-03		0.073	9.2E-01	-0.231	6.5E-01	0.313	2.6E-01	0.618	2.0E-02
YJL170C	ASG7	a-Specific Gene	224	140	78	57	90	149	61	43	34	31	40	68	26	14	10	9		-0.421	5.6E-01	0.458	5.5E-01	-0.898	2.7E-01	-1.776	1.7E-03		0.300	8.2E-01	0.305	NA	0.475	6.3E-01	0.469	5.7E-01		-0.125	8.9E-01	0.737	7.9E-02	-0.451	2.5E-01	-1.313	1.7E-04
YHR181W	SVP26	Sed5 Vesicle Protein	371	383	117	73	212	264	121	32	144	136	126	179	100	71	62	63		-0.421	1.7E-01	-0.133	7.8E-01	-0.282	5.0E-01	-0.570	4.6E-02		0.250	7.9E-01	0.301	NA	-0.716	2.1E-01	-0.767	1.2E-01		-0.179	8.4E-01	0.140	8.7E-01	-1.030	6.0E-03	-1.349	2.3E-04
YHR076W	PTC7	Phosphatase type Two C	1035	931	298	168	558	707	455	222	282	278	281	432	190	151	169	140		-0.420	3.2E-02	0.084	8.1E-01	0.016	9.7E-01	-0.488	7.9E-03		0.280	4.8E-01	-0.006	1.0E+00	-0.211	5.4E-01	0.075	8.3E-01		-0.147	7.1E-01	0.047	9.3E-01	-0.222	3.2E-01	-0.416	5.1E-02
YOR264W	DSE3	Daughter Specific Expression	760	707	213	114	356	511	497	324	191	171	186	302	128	93	170	145		-0.419	8.6E-02	0.162	6.4E-01	0.674	3.3E-03	0.093	7.5E-01		0.145	8.2E-01	-0.179	9.5E-01	0.003	1.0E+00	0.327	3.1E-01		-0.283	3.3E-01	-0.047	9.3E-01	0.656	8.4E-04	0.421	5.5E-02
YLR337C	VRP1	VeRProlin	1313	1278	333	249	577	871	838	464	109	121	115	153	76	64	68	52		-0.419	2.1E-01	-0.031	9.6E-01	-0.070	9.0E-01	-0.458	1.5E-01		0.058	9.5E-01	0.060	9.8E-01	0.651	9.1E-02	0.648	5.0E-02		-0.371	1.3E-01	0.000	1.0E+00	0.561	4.0E-03	0.190	4.1E-01
YOR257W	CDC31	Cell Division Cycle	358	362	85	55	200	232	159	25	117	94	117	134	61	66	48	46		-0.419	2.7E-01	0.019	9.8E-01	-0.287	5.8E-01	-0.725	3.1E-02		0.176	9.2E-01	-0.225	NA	-0.395	6.9E-01	0.006	1.0E+00		-0.244	8.5E-01	-0.228	8.5E-01	-0.709	2.1E-01	-0.725	2.1E-01
YAL042W	ERV46	ER Vesicle	2630	2046	804	515	1297	1673	1348	1052	903	853	995	1471	619	454	581	483		-0.419	1.6E-04	0.230	6.6E-02	0.150	3.6E-01	-0.498	1.8E-06		0.268	5.3E-01	0.119	9.6E-01	0.326	2.9E-01	0.475	6.5E-02		-0.160	7.2E-01	0.320	3.2E-01	0.453	3.9E-02	-0.027	9.3E-01
YLR423C	ATG17	AuTophaGy related	128	130	17	26	70	82	41	12	60	57	48	72	45	27	25	20		-0.417	4.2E-01	-0.225	7.5E-01	-0.508	4.3E-01	-0.700	1.4E-01		0.153	NA	-0.130	NA	-0.353	7.4E-01	-0.070	9.5E-01		-0.273	8.2E-01	-0.368	7.4E-01	-0.893	1.1E-01	-0.798	1.9E-01
YJL137C	GLG2	Glycogenin-Like Gene	270	198	63	32	109	126	71	36	91	114	78	100	82	45	43	42		-0.417	3.0E-01	-0.454	2.9E-01	-0.397	4.3E-01	-0.360	3.9E-01		-0.066	9.6E-01	0.310	NA	-0.030	9.8E-01	-0.406	5.2E-01		-0.490	2.3E-01	-0.173	8.2E-01	-0.449	2.2E-01	-0.766	3.4E-02
YDL019C	OSH2	OxySterol binding protein Homolog	1591	1338	461	303	699	960	826	694	796	787	685	995	550	418	412	367		-0.416	5.3E-04	-0.173	2.7E-01	-0.150	4.1E-01	-0.394	1.3E-03		0.089	9.0E-01	0.408	5.9E-01	0.825	5.5E-03	0.507	8.4E-02		-0.336	3.3E-01	0.207	6.6E-01	0.653	5.4E-03	0.110	7.1E-01
YHR038W	RRF1	Ribosome Recycling Factor	139	98	26	15	97	106	85	23	33	30	19	24	18	20	11	9		-0.416	6.0E-01	-0.798	2.9E-01	-0.785	3.8E-01	-0.403	6.3E-01		0.716	NA	0.437	NA	0.491	6.7E-01	0.770	4.3E-01		0.289	7.7E-01	-0.392	7.0E-01	-0.311	5.7E-01	0.370	5.4E-01
YER074W	RPS24A	Ribosomal Protein of the Small subunit	9932	7676	2970	1621	7924	10533	12403	8408	2172	2051	2166	3216	1449	1130	1606	1299		-0.416	1.8E-07	0.089	4.8E-01	0.329	1.5E-04	-0.176	4.7E-02		0.984	3.7E-08	0.122	9.5E-01	0.608	3.0E-03	1.470	6.0E-19		0.560	3.5E-03	0.182	5.8E-01	0.912	3.9E-08	1.290	5.7E-16
YGR106C	VOA1	V0 Assembly protein	4636	4309	1308	809	2891	3737	2778	1428	1407	1343	1590	2237	995	693	744	620		-0.416	3.3E-05	0.222	5.2E-02	-0.142	3.5E-01	-0.780	6.9E-17		0.478	9.4E-03	-0.141	9.0E-01	0.194	3.8E-01	0.812	1.7E-07		0.053	9.1E-01	0.053	8.9E-01	0.029	8.9E-01	0.029	8.9E-01
YMR264W	CUE1	Coupling of Ubiquitin conjugation to ER degradation	536	435	123	73	368	395	327	168	256	291	219	370	183	151	179	135		-0.416	5.2E-02	-0.169	5.9E-01	0.063	8.7E-01	-0.183	4.5E-01		0.583	1.3E-01	0.026	9.9E-01	0.011	9.9E-01	0.568	9.5E-02		0.161	7.5E-01	-0.173	7.5E-01	0.048	8.8E-01	0.382	1.6E-01
YDR238C	SEC26	SECretory	6001	5123	1583	1069	3068	4214	2522	1860	1574	1453	1465	2185	1077	778	787	686		-0.416	1.1E-05	0.009	9.7E-01	-0.167	2.1E-01	-0.592	8.1E-11		0.297	3.6E-01	0.100	9.6E-01	0.214	4.5E-01	0.411	6.7E-02		-0.128	7.5E-01	0.081	8.6E-01	0.024	9.2E-01	-0.184	3.8E-01
YPL263C	KEL3	KELch	1205	1010	470	353	789	1086	813	439	639	601	918	1313	444	316	514	433		-0.416	1.1E-03	0.591	1.0E-07	0.481	2.3E-04	-0.525	3.3E-06		0.668	1.1E-03	0.167	8.9E-01	-0.340	1.6E-01	0.161	5.2E-01		0.244	3.6E-01	0.734	4.8E-05	0.119	5.9E-01	-0.372	5.0E-02
YBR221C	PDB1	Pyruvate Dehydrogenase Beta subunit	10605	8595	2618	1547	5217	6515	6748	4618	1913	1813	1958	3001	1361	930	1380	1257		-0.415	1.4E-05	0.148	2.6E-01	0.375	2.3E-04	-0.188	7.8E-02		0.210	5.6E-01	-0.192	8.4E-01	0.336	1.7E-01	0.737	9.2E-05		-0.214	4.2E-01	-0.073	8.6E-01	0.688	1.9E-05	0.547	7.2E-04
YHR008C	SOD2	SuperOxide Dismutase	5904	4332	1364	919	3027	3575	3169	4058	612	660	535	796	427	350	438	397		-0.415	2.4E-03	-0.197	2.6E-01	0.264	1.2E-01	0.046	8.1E-01		0.297	7.5E-01	0.219	9.6E-01	0.744	1.6E-01	0.822	7.8E-02		-0.125	9.1E-01	-0.007	1.0E+00	0.977	8.7E-03	0.859	2.0E-02
YBR093C	PHO5	PHOsphate metabolism	184	149	95	39	61	91	35	12	76	112	85	136	62	53	38	36		-0.414	3.1E-01	-0.040	9.6E-01	-0.478	3.4E-01	-0.852	1.8E-02		-0.229	8.5E-01	0.854	NA	-0.513	5.1E-01	-1.596	4.5E-03		-0.651	1.7E-01	0.782	8.2E-02	-1.013	2.2E-02	-2.447	4.4E-10
YBR260C	RGD1	Related GAP Domain	657	568	162	115	353	491	300	208	174	197	197	237	126	101	105	90		-0.414	1.2E-01	-0.015	9.8E-01	-0.061	9.0E-01	-0.460	6.9E-02		0.367	4.7E-01	0.049	9.9E-01	0.090	8.8E-01	0.408	2.7E-01		-0.055	9.3E-01	0.005	9.9E-01	0.007	9.8E-01	-0.054	8.5E-01
YPL019C	VTC3	Vacuolar Transporter Chaperone	1060	834	292	191	395	571	284	205	373	347	365	558	245	195	192	165		-0.414	1.6E-02	0.095	7.4E-01	-0.143	6.0E-01	-0.651	3.6E-05		-0.066	9.2E-01	0.109	9.7E-01	-0.074	8.7E-01	-0.248	4.3E-01		-0.488	3.9E-02	0.176	6.8E-01	-0.234	3.3E-01	-0.898	1.3E-05
YMR092C	AIP1	Actin Interacting Protein	5137	4062	1361	904	2072	2756	2196	1826	1051	1040	998	1577	728	553	699	544		-0.414	1.0E-04	0.032	8.9E-01	0.114	5.0E-01	-0.332	2.1E-03		-0.017	9.8E-01	0.127	9.6E-01	0.426	1.9E-01	0.282	3.7E-01		-0.439	1.3E-01	0.129	8.0E-01	0.513	2.9E-02	-0.055	8.5E-01
YBL047C	EDE1	EH Domains and Endocytosis	7875	7213	2008	1328	2242	2869	1691	848	1556	1618	1266	2073	1094	850	919	812		-0.414	2.9E-05	-0.200	9.6E-02	-0.005	9.8E-01	-0.219	4.7E-02		-0.653	1.8E-04	0.195	7.6E-01	-0.300	1.6E-01	-1.147	2.1E-13		-1.074	1.5E-13	-0.034	9.3E-01	-0.329	5.4E-02	-1.369	1.6E-21
YAL023C	PMT2	Protein O-MannosylTransferase	4828	4280	1788	1030	3287	4268	2416	1960	1780	1752	1736	2708	1261	909	1015	883		-0.413	5.4E-06	0.064	7.0E-01	-0.027	8.8E-01	-0.505	9.4E-09		0.640	2.5E-02	0.396	5.5E-01	0.033	9.5E-01	0.277	3.4E-01		0.218	5.9E-01	0.431	1.2E-01	-0.018	9.5E-01	-0.231	3.5E-01
YPL191C			115	131	33	29	92	106	85	47	62	57	63	77	42	31	52	27		-0.412	4.2E-01	-0.007	1.0E+00	0.259	7.0E-01	-0.147	7.9E-01		0.593	5.1E-01	0.200	NA	-0.129	9.0E-01	0.264	7.3E-01		0.173	8.4E-01	0.165	8.6E-01	0.108	8.2E-01	0.116	8.2E-01
YFR037C	RSC8	Remodel the Structure of Chromatin	2085	1773	508	316	1133	1408	1034	545	672	590	607	876	439	335	380	303		-0.410	2.1E-03	-0.024	9.4E-01	-0.022	9.4E-01	-0.408	1.9E-03		0.309	2.3E-01	-0.037	9.8E-01	0.048	8.9E-01	0.394	5.0E-02		-0.109	7.6E-01	-0.090	8.2E-01	0.001	1.0E+00	-0.018	9.4E-01
YCR107W	AAD3	Aryl-Alcohol Dehydrogenase	0	1	0	0	0	0	2	1	39	39	41	58	20	27	16	24		-0.410	5.4E-01	0.087	9.4E-01	-0.080	9.4E-01	-0.578	3.3E-01		-0.533	NA	0.670	NA	3.818	1.5E-01	2.615	3.1E-01		NA	NA	NA	NA	NA	NA	NA	NA
YGL157W	ARI1	Aldehyde Reductase Intermediate, subclass of SDR	2655	2069	521	357	968	1064	580	398	477	441	368	579	324	240	195	151		-0.410	1.0E-02	-0.222	2.6E-01	-0.546	1.8E-03	-0.734	1.5E-06		-0.289	5.0E-01	-0.023	9.9E-01	0.232	5.2E-01	-0.034	9.3E-01		-0.706	1.1E-03	-0.272	4.3E-01	-0.337	1.4E-01	-0.771	1.8E-04
YAL013W	DEP1	Disability in regulation of Expression of genes involved in Phospholipid biosynthesis	734	510	223	130	365	467	514	701	145	138	127	198	109	66	106	94		-0.410	1.7E-01	-0.066	9.1E-01	0.365	3.0E-01	0.022	9.6E-01		0.344	7.6E-01	0.416	9.1E-01	1.068	8.8E-02	0.995	7.6E-02		-0.079	9.5E-01	0.320	7.1E-01	1.410	3.3E-04	1.010	1.3E-02
YDL002C	NHP10	Non-Histone Protein	503	410	99	55	348	514	339	215	127	114	125	158	76	71	98	66		-0.409	2.2E-01	-0.013	9.8E-01	0.300	4.7E-01	-0.096	8.1E-01		0.816	3.5E-02	-0.392	7.5E-01	-0.187	7.2E-01	1.021	3.0E-03		0.396	1.3E-01	-0.437	1.7E-01	0.094	7.3E-01	0.927	5.5E-05
YMR173W	DDR48	DNA Damage Responsive	4113	3753	521	307	1271	1807	605	178	348	297	152	199	211	183	121	92		-0.409	5.2E-02	-1.127	4.1E-10	-0.737	6.9E-04	-0.019	9.6E-01		-0.462	4.5E-01	0.030	9.9E-01	-0.604	2.1E-01	-1.096	5.1E-03		-0.877	1.3E-02	-1.123	6.8E-04	-1.368	9.5E-06	-1.122	3.1E-04
YBR067C	TIP1	Temperature shock-Inducible Protein	12618	10251	2725	1527	7854	9674	3639	2256	834	733	559	942	519	439	214	219		-0.409	3.8E-03	-0.336	2.5E-02	-0.984	5.8E-12	-1.057	7.2E-15		0.530	2.9E-02	0.062	9.8E-01	0.149	6.4E-01	0.618	4.3E-03		0.114	7.4E-01	-0.304	1.4E-01	-0.859	4.3E-09	-0.441	4.8E-03
YJR073C	OPI3	OverProducer of Inositol	15007	11740	3148	1820	6250	7999	6249	6179	2838	2819	2551	3778	2028	1461	1311	1100		-0.408	3.7E-07	-0.099	4.2E-01	-0.368	2.7E-05	-0.678	3.2E-18		0.005	1.0E+00	-0.171	9.6E-01	1.006	3.8E-03	1.182	1.1E-04		-0.413	3.2E-01	-0.299	5.6E-01	0.610	3.7E-02	0.497	9.2E-02
YOR362C	PRE10	PRoteinase yscE	3210	2880	1161	738	1661	2079	1603	671	579	506	606	996	382	285	326	257		-0.408	4.9E-03	0.291	5.9E-02	-0.035	9.0E-01	-0.734	1.5E-08		0.204	6.8E-01	0.195	9.0E-01	-0.012	9.8E-01	-0.004	1.0E+00		-0.212	6.0E-01	0.457	9.2E-02	-0.071	8.0E-01	-0.740	3.7E-04
YDR171W	HSP42	Heat Shock Protein	1510	1192	418	266	529	676	890	471	306	297	215	333	212	159	225	207		-0.408	3.4E-02	-0.403	3.9E-02	0.384	7.7E-02	0.380	4.3E-02		-0.256	5.1E-01	0.593	8.1E-02	0.507	5.6E-02	-0.341	1.8E-01		-0.671	1.3E-04	0.162	6.4E-01	0.867	1.3E-07	0.034	8.9E-01
YCR047C	BUD23	BUD site selection	1303	952	298	187	721	1036	740	726	197	202	167	289	158	90	141	139		-0.408	1.2E-01	-0.085	8.6E-01	0.357	2.5E-01	0.034	9.3E-01		0.546	4.0E-01	0.045	9.9E-01	0.217	7.3E-01	0.719	1.0E-01		0.127	8.7E-01	-0.071	9.3E-01	0.553	7.4E-02	0.751	1.2E-02
YDL239C	ADY3	Accumulation of DYads	0	4	1	0	1	4	0	1	123	147	92	124	91	75	75	52		-0.407	2.2E-01	-0.577	6.5E-02	-0.236	6.1E-01	-0.066	8.8E-01		1.210	6.1E-01	0.754	NA	-1.315	6.3E-01	-0.859	8.0E-01		NA	NA	NA	NA	NA	NA	NA	NA
YDR257C	RKM4	Ribosomal lysine (K) Methyltransferase	463	362	139	82	262	433	339	337	191	181	162	251	130	99	160	108		-0.406	1.1E-01	-0.114	7.8E-01	0.379	2.0E-01	0.087	7.8E-01		0.638	2.9E-01	0.378	8.6E-01	0.433	4.3E-01	0.693	1.3E-01		0.223	7.5E-01	0.234	7.4E-01	0.786	1.6E-02	0.774	2.1E-02
YBR218C	PYC2	PYruvate Carboxylase	7508	6004	3451	1968	4323	5697	5058	3295	2311	2389	3390	5294	1608	1283	1930	1846		-0.406	1.0E-05	0.617	4.3E-13	0.551	1.4E-09	-0.472	4.7E-08		0.473	3.3E-02	0.221	7.5E-01	-0.060	8.6E-01	0.193	3.9E-01		0.060	8.9E-01	0.808	6.0E-08	0.467	3.0E-03	-0.281	8.8E-02
YOR153W	PDR5	Pleiotropic Drug Resistance	10205	9019	3301	1970	5929	7760	3074	1682	4851	4941	4060	5714	3360	2666	1576	1343		-0.405	3.5E-08	-0.257	1.3E-03	-0.887	2.9E-33	-1.034	3.7E-47		0.410	2.7E-03	0.549	1.2E-04	0.083	6.8E-01	-0.056	7.6E-01		-0.003	9.9E-01	0.262	1.3E-01	-0.828	1.8E-11	-1.093	9.4E-20
YDR321W	ASP1	ASParaginase	3245	2592	1044	662	1675	2437	1819	1538	629	659	923	1378	473	325	456	409		-0.403	2.4E-03	0.575	8.2E-07	0.285	7.5E-02	-0.693	2.1E-09		0.390	3.8E-01	-0.177	9.5E-01	0.233	5.6E-01	0.800	4.3E-03		-0.024	9.7E-01	0.369	2.8E-01	0.496	4.1E-02	0.103	7.3E-01
YOL039W	RPP2A	Ribosomal Protein P2 Alpha	44961	28305	7971	6084	18719	23346	33765	46411	3232	3273	3529	5286	2332	1693	3439	2757		-0.403	1.5E-07	0.176	5.8E-02	0.784	1.3E-26	0.205	1.2E-02		0.122	9.4E-01	-0.342	9.6E-01	1.044	1.3E-01	1.508	9.1E-03		-0.291	7.4E-01	-0.196	8.4E-01	1.797	2.8E-06	1.702	6.0E-06
YGR131W	FHN1	Functional Homolog of Nce102	8	7	1	1	3	4	1	4	8	11	11	14	9	3	14	9		-0.402	7.7E-01	0.146	9.4E-01	1.117	NA	0.570	5.9E-01		-0.202	NA	-0.877	NA	-0.769	NA	-0.095	NA		NA	NA	NA	NA	NA	NA	NA	NA
YFL054C	AQY3	AQuaporin from Yeast	118	111	38	22	68	98	94	71	89	91	66	92	61	50	57	46		-0.401	3.1E-01	-0.444	2.8E-01	0.048	9.4E-01	0.091	8.5E-01		0.423	5.9E-01	0.671	NA	0.711	2.0E-01	0.462	4.3E-01		0.013	9.9E-01	0.197	8.2E-01	0.741	3.0E-02	0.557	1.6E-01
YAL014C	SYN8	SYNtaxin	508	377	107	88	160	234	208	186	175	145	171	264	115	83	99	94		-0.400	1.5E-01	0.180	6.4E-01	0.130	7.6E-01	-0.449	7.5E-02		-0.274	7.4E-01	-0.159	9.8E-01	0.677	1.7E-01	0.562	2.2E-01		-0.683	6.1E-02	-0.005	1.0E+00	0.789	1.2E-02	0.111	7.9E-01
YFL009W	CDC4	Cell Division Cycle	1122	863	330	209	604	816	655	449	372	377	334	523	252	210	247	229		-0.399	2.1E-02	-0.073	8.2E-01	0.203	4.0E-01	-0.124	5.5E-01		0.414	2.2E-01	0.365	5.9E-01	0.194	5.8E-01	0.243	4.2E-01		0.007	9.9E-01	0.263	4.0E-01	0.375	6.1E-02	0.119	6.3E-01
YCR084C	TUP1	dTMP-UPtake	3760	3316	887	679	2157	2934	1899	1410	465	428	400	597	297	253	190	182		-0.399	1.4E-02	-0.102	7.0E-01	-0.405	3.4E-02	-0.702	4.0E-06		0.414	2.7E-01	0.121	9.6E-01	0.565	7.3E-02	0.859	8.5E-04		0.008	9.9E-01	-0.009	9.9E-01	0.136	5.9E-01	0.153	5.4E-01
YPR133W-A	TOM5	Translocase of the Outer Mitochondrial membrane	1117	743	295	158	588	882	397	487	160	141	152	253	105	81	86	94		-0.399	1.7E-01	0.157	7.1E-01	0.122	7.9E-01	-0.434	1.1E-01		0.555	5.2E-01	-0.035	1.0E+00	0.026	9.8E-01	0.617	2.9E-01		0.147	8.9E-01	0.089	9.3E-01	0.125	8.0E-01	0.183	7.0E-01
YMR251W	GTO3	Glutathione Transferase Omega-like	4	4	0	1	1	2	0	3	12	4	4	13	7	3	6	7		-0.399	NA	-0.228	9.3E-01	0.577	NA	0.406	7.8E-01		-0.537	NA	-0.553	NA	0.332	NA	0.348	NA		NA	NA	NA	NA	NA	NA	NA	NA
YPR178W	PRP4	Pre-mRNA Processing	289	218	76	47	184	256	179	131	119	112	84	136	66	75	74	78		-0.398	2.7E-01	-0.339	4.1E-01	0.258	5.8E-01	0.199	6.0E-01		0.691	2.0E-01	0.466	NA	0.005	1.0E+00	0.230	6.8E-01		0.283	5.2E-01	0.099	8.9E-01	0.240	4.3E-01	0.425	1.7E-01
YHR007C	ERG11	ERGosterol biosynthesis	10481	8903	2366	1388	6041	7788	5010	2463	2961	2889	2536	3722	2090	1539	1925	1610		-0.398	2.0E-07	-0.162	8.9E-02	0.125	2.6E-01	-0.110	2.4E-01		0.410	1.9E-02	-0.048	9.8E-01	-0.314	8.4E-02	0.144	4.5E-01		0.003	9.9E-01	-0.240	3.4E-01	-0.212	2.4E-01	0.032	8.8E-01
YBR194W	AIM4	Altered Inheritance rate of Mitochondria	79	64	21	8	38	65	38	23	26	24	7	22	18	13	35	14		-0.398	6.7E-01	-1.098	1.7E-01	0.793	3.6E-01	1.492	2.3E-02		0.401	NA	0.922	NA	-0.794	4.5E-01	-1.315	1.5E-01		-0.003	1.0E+00	-0.189	8.8E-01	-0.023	9.7E-01	0.163	8.1E-01
YKL193C	SDS22	homolog of S. pombe SDS22	582	554	155	110	278	446	282	128	156	136	105	151	113	69	70	59		-0.398	2.0E-01	-0.447	1.6E-01	-0.325	4.2E-01	-0.276	4.1E-01		0.221	7.6E-01	0.522	5.9E-01	0.221	6.8E-01	-0.080	8.8E-01		-0.185	7.1E-01	0.047	9.4E-01	-0.128	6.8E-01	-0.360	2.0E-01
YKR005C			35	17	1	1	12	14	2	0	29	26	38	35	19	15	13	14		-0.398	6.3E-01	0.197	8.6E-01	-0.166	8.8E-01	-0.760	2.5E-01		-0.082	NA	-2.709	NA	-2.835	NA	-0.208	NA		NA	NA	NA	NA	NA	NA	NA	NA
YDL146W	LDB17	Low Dye Binding	187	132	64	33	102	125	118	67	111	97	114	205	67	61	64	55		-0.397	2.6E-01	0.338	3.8E-01	0.048	9.4E-01	-0.687	2.0E-02		0.414	5.7E-01	0.105	NA	0.380	5.1E-01	0.689	1.4E-01		0.009	9.9E-01	0.412	4.3E-01	0.406	2.3E-01	0.003	1.0E+00
YMR295C		Ilm1p BInding	4708	3856	886	572	2725	3688	2497	1729	874	868	616	941	653	433	424	424		-0.397	3.4E-03	-0.426	1.4E-03	-0.180	3.6E-01	-0.150	3.6E-01		0.476	9.6E-02	0.045	9.8E-01	0.344	2.2E-01	0.774	4.7E-04		0.070	8.8E-01	-0.410	4.0E-02	0.142	4.7E-01	0.622	1.2E-04
YIL067C			240	194	117	62	136	183	179	92	185	145	197	302	115	89	140	104		-0.397	1.4E-01	0.334	2.3E-01	0.413	1.7E-01	-0.318	2.0E-01		0.449	3.7E-01	0.544	5.1E-01	0.071	9.1E-01	-0.025	9.6E-01		0.044	9.5E-01	0.847	2.1E-03	0.461	8.9E-02	-0.343	2.5E-01
YLL012W	YEH1	Yeast steryl Ester Hydrolase	367	325	88	49	225	334	130	53	126	134	112	158	89	72	52	48		-0.396	2.2E-01	-0.203	6.5E-01	-0.527	1.6E-01	-0.720	1.5E-02		0.572	2.5E-01	0.023	NA	-0.378	4.7E-01	0.171	7.6E-01		0.167	7.7E-01	-0.211	7.3E-01	-0.930	6.7E-04	-0.552	8.3E-02
YDL236W	PHO13	PHOsphate metabolism	3392	2656	704	428	1823	2460	1310	1018	598	582	548	793	401	329	357	288		-0.395	3.7E-03	-0.074	7.6E-01	-0.023	9.4E-01	-0.345	1.2E-02		0.395	2.7E-01	-0.177	9.3E-01	-0.067	8.8E-01	0.505	5.5E-02		-0.008	9.9E-01	-0.280	4.1E-01	-0.116	6.6E-01	0.156	5.4E-01
YNL077W	APJ1	Anti-Prion DnaJ	196	193	80	48	109	144	115	74	95	63	84	106	65	34	59	34		-0.395	4.0E-01	0.026	9.7E-01	0.075	9.2E-01	-0.347	4.4E-01		0.262	8.0E-01	0.528	NA	0.251	7.4E-01	-0.015	9.9E-01		-0.139	8.3E-01	0.525	1.6E-01	0.301	3.4E-01	-0.364	2.7E-01
YKL098W	MTC2	Maintenance of Telomere Capping	120	134	34	27	83	105	71	24	131	120	88	168	83	72	84	61		-0.395	2.4E-01	-0.255	5.5E-01	0.053	9.3E-01	-0.087	8.3E-01		0.448	5.8E-01	0.371	NA	-0.356	6.1E-01	-0.280	6.8E-01		0.045	9.6E-01	0.090	9.3E-01	-0.338	4.8E-01	-0.383	4.6E-01
YKR069W	MET1	METhionine requiring	1237	1001	424	327	671	901	589	372	397	391	495	649	262	225	265	209		-0.395	2.0E-02	0.290	1.1E-01	0.113	6.7E-01	-0.572	1.6E-04		0.381	2.7E-01	0.328	6.6E-01	-0.076	8.6E-01	-0.023	9.5E-01		-0.021	9.7E-01	0.593	4.2E-03	0.014	9.6E-01	-0.600	1.7E-03
YBR102C	EXO84	EXOcyst	586	562	178	111	360	486	324	123	250	262	245	335	173	144	150	126		-0.395	6.6E-02	-0.074	8.5E-01	-0.044	9.1E-01	-0.364	8.7E-02		0.442	3.4E-01	0.244	9.2E-01	-0.199	6.8E-01	-0.001	1.0E+00		0.040	9.6E-01	0.142	8.2E-01	-0.271	3.8E-01	-0.374	2.2E-01
YPR152C	URN1	U2-U5-U6 snRNP, RES complex, and NTC interacting protein	359	282	105	56	206	256	224	202	88	83	115	159	68	39	59	59		-0.394	3.1E-01	0.427	2.7E-01	0.320	5.1E-01	-0.501	1.3E-01		0.427	6.0E-01	-0.266	NA	0.362	5.7E-01	1.055	2.1E-02		0.024	9.7E-01	0.131	8.6E-01	0.658	3.2E-02	0.551	9.6E-02
YLL043W	FPS1	fdp1 Suppressor	1104	998	361	216	591	708	499	226	444	421	436	719	321	218	300	252		-0.394	1.5E-02	0.145	5.3E-01	0.201	3.7E-01	-0.339	3.3E-02		0.202	6.7E-01	0.149	9.6E-01	-0.354	2.6E-01	-0.301	3.0E-01		-0.200	6.1E-01	0.264	4.6E-01	-0.179	4.8E-01	-0.644	2.6E-03
YJL014W	CCT3	Chaperonin Containing TCP-1	4334	3832	1418	861	2231	2897	1832	1082	1003	995	1462	2141	726	518	668	538		-0.394	2.3E-04	0.591	4.3E-10	0.118	4.8E-01	-0.867	4.7E-20		0.218	3.4E-01	-0.271	4.2E-01	-0.200	3.2E-01	0.289	7.4E-02		-0.184	3.7E-01	0.291	9.0E-02	-0.105	5.2E-01	-0.580	8.0E-06
YGL206C	CHC1	Clathrin Heavy Chain	19521	16762	5286	3364	7023	9943	6744	3886	4180	4144	3958	5763	2882	2281	2343	1790		-0.394	1.0E-07	-0.035	8.3E-01	-0.168	8.4E-02	-0.526	2.5E-13		-0.215	2.0E-01	0.135	7.7E-01	0.231	1.1E-01	-0.119	4.2E-01		-0.616	2.5E-07	0.072	8.0E-01	0.040	8.1E-01	-0.648	1.6E-08
YER007W	PAC2	Perish in the Absence of Cin8p	72	71	17	16	48	77	33	11	36	42	51	60	23	25	40	34		-0.394	5.2E-01	0.269	7.2E-01	0.770	1.8E-01	0.108	8.6E-01		0.676	NA	-0.198	NA	-1.575	3.5E-02	-0.702	3.9E-01		0.272	7.9E-01	0.047	9.8E-01	-0.829	1.1E-01	-0.604	3.3E-01
YLR385C	SWC7	SWr Complex	139	82	29	23	77	102	46	20	28	30	29	41	20	16	10	17		-0.393	6.2E-01	0.014	9.9E-01	-0.236	8.2E-01	-0.643	3.5E-01		0.599	NA	0.101	NA	-0.499	6.3E-01	-0.001	1.0E+00		0.198	8.4E-01	0.085	9.4E-01	-0.758	8.9E-02	-0.645	2.0E-01
YOL057W			1908	1684	504	290	930	1301	697	369	507	460	433	634	337	263	281	213		-0.393	1.0E-02	-0.117	6.3E-01	-0.125	6.1E-01	-0.401	8.2E-03		0.195	5.7E-01	0.096	9.6E-01	-0.216	4.2E-01	-0.118	6.6E-01		-0.207	4.1E-01	-0.051	9.0E-01	-0.365	3.4E-02	-0.520	2.0E-03
YGR086C	PIL1	Phosphorylation Inhibited by Long chain bases	22861	18796	5488	3493	12815	16907	14108	9574	3140	3207	2624	4063	2171	1765	1565	1455		-0.392	3.6E-06	-0.192	6.0E-02	-0.220	3.4E-02	-0.421	5.4E-07		0.403	7.1E-02	0.150	9.0E-01	0.655	5.2E-04	0.908	2.9E-08		0.003	1.0E+00	-0.071	8.5E-01	0.411	8.3E-03	0.484	1.1E-03
YLL050C	COF1	COFilin	12269	10514	3341	2280	8516	11159	10895	7880	1707	1544	1497	2242	1115	901	1078	808		-0.392	3.4E-05	-0.059	7.4E-01	0.056	7.4E-01	-0.276	5.0E-03		0.676	1.6E-03	0.220	7.8E-01	0.654	3.0E-03	1.110	1.5E-09		0.277	2.8E-01	0.133	7.3E-01	0.682	7.0E-05	0.827	5.0E-07
YIL137C	TMA108	Translation Machinery Associated	2311	1915	674	408	1056	1245	1029	678	535	514	517	839	345	304	339	279		-0.391	7.9E-03	0.100	6.7E-01	0.082	7.4E-01	-0.410	3.6E-03		0.021	9.8E-01	0.099	9.6E-01	0.231	4.3E-01	0.153	5.8E-01		-0.377	7.7E-02	0.169	6.2E-01	0.288	1.3E-01	-0.258	1.8E-01
YKL159C	RCN1	Regulator of CalciNeurin	290	272	46	34	137	172	91	37	95	70	39	87	55	47	48	41		-0.391	3.9E-01	-0.682	1.1E-01	-0.041	9.6E-01	0.249	6.1E-01		0.024	9.8E-01	0.041	NA	-0.541	4.0E-01	-0.559	3.6E-01		-0.376	3.9E-01	-0.666	1.1E-01	-0.602	6.7E-02	-0.312	4.5E-01
YDR464W	SPP41	Suppressor of PrP4	1042	822	270	197	412	625	373	286	350	402	295	463	255	212	217	204		-0.391	3.5E-02	-0.257	2.4E-01	0.011	9.8E-01	-0.123	5.9E-01		0.031	9.7E-01	0.450	5.9E-01	0.123	8.0E-01	-0.296	4.3E-01		-0.368	2.5E-01	0.165	7.5E-01	0.113	7.1E-01	-0.420	9.6E-02
YJR105W	ADO1	ADenOsine kinase	26307	21806	7577	4905	15057	20129	21930	19498	3382	3259	3557	5255	2344	1789	2404	1887		-0.391	9.7E-08	0.148	1.1E-01	0.212	1.6E-02	-0.327	8.0E-06		0.436	2.7E-01	0.079	9.8E-01	0.845	3.8E-03	1.201	1.4E-06		0.037	9.6E-01	0.198	6.9E-01	1.028	8.9E-06	0.866	1.6E-04
YLL029W	FRA1	Fe Repressor of Activation	2269	1854	653	373	1283	1753	1634	976	732	699	621	1001	517	375	505	407		-0.391	2.1E-03	-0.089	6.8E-01	0.194	2.6E-01	-0.108	4.9E-01		0.444	3.2E-02	0.241	6.8E-01	0.328	1.3E-01	0.531	3.0E-03		0.045	9.2E-01	0.122	7.1E-01	0.499	8.7E-04	0.422	6.9E-03
YFL039C	ACT1	ACTin	78016	60895	18587	12377	34236	45595	39586	35358	7438	7105	6418	10354	5185	3878	4446	3995		-0.391	1.0E-07	-0.066	6.2E-01	0.064	6.0E-01	-0.260	7.1E-04		0.091	9.0E-01	0.083	9.8E-01	0.664	3.8E-02	0.673	1.8E-02		-0.308	4.4E-01	-0.013	9.9E-01	0.702	4.7E-03	0.407	1.2E-01
YDL044C	MTF2	Mitochondrial Transcription Factor	213	191	50	34	144	254	172	91	79	60	62	84	46	40	54	47		-0.390	3.9E-01	-0.179	7.8E-01	0.388	4.6E-01	0.177	7.1E-01		0.840	1.4E-01	0.085	NA	-0.244	7.2E-01	0.511	3.4E-01		0.439	2.5E-01	-0.124	8.7E-01	0.123	7.3E-01	0.687	3.8E-02
YDL150W	RPC53	RNA Polymerase C	777	630	194	116	489	659	552	465	216	225	221	370	159	116	165	145		-0.390	8.8E-02	0.149	6.5E-01	0.337	2.1E-01	-0.202	4.0E-01		0.594	1.8E-01	-0.165	9.6E-01	0.287	5.2E-01	1.046	1.2E-03		0.195	7.0E-01	-0.047	9.4E-01	0.601	1.6E-02	0.843	7.2E-04
YAL054C	ACS1	Acetyl CoA Synthetase	49	52	9	7	14	18	2	3	88	64	49	79	36	56	51	53		-0.390	4.4E-01	-0.514	3.2E-01	0.309	6.1E-01	0.433	3.5E-01		-0.785	NA	0.024	NA	-2.238	6.3E-02	-3.046	4.3E-03		NA	NA	NA	NA	NA	NA	NA	NA
YLR121C	YPS3	YaPSin	1405	1176	218	174	707	842	705	469	265	258	165	220	202	126	191	175		-0.390	8.3E-02	-0.693	4.8E-04	0.332	2.1E-01	0.636	1.4E-03		0.159	8.0E-01	0.168	9.6E-01	0.013	9.8E-01	0.004	1.0E+00		-0.238	4.9E-01	-0.551	2.9E-02	0.322	1.5E-01	0.635	3.1E-03
YIL089W			35	44	8	5	17	29	11	13	9	20	5	16	9	9	2	7		-0.389	7.8E-01	-0.800	5.8E-01	-0.815	NA	-0.404	7.8E-01		0.067	NA	0.339	NA	0.721	NA	0.450	NA		-0.327	8.3E-01	-0.481	7.7E-01	-0.138	8.8E-01	0.016	9.9E-01
YER125W	RSP5	Reverses Spt- Phenotype	4923	4107	1484	950	2563	3084	2723	1810	1784	1643	1873	2917	1170	958	1134	893		-0.389	1.4E-05	0.217	3.1E-02	0.083	5.8E-01	-0.523	6.6E-10		0.217	4.6E-01	0.063	9.8E-01	0.349	1.0E-01	0.503	4.5E-03		-0.179	5.4E-01	0.251	3.1E-01	0.407	1.5E-02	-0.023	9.2E-01
YLR080W	EMP46		144	160	57	31	92	130	87	41	57	53	35	73	35	33	24	11		-0.389	5.0E-01	-0.319	6.6E-01	-0.825	1.9E-01	-0.895	8.5E-02		0.416	6.9E-01	0.670	NA	0.737	3.3E-01	0.484	5.1E-01		0.018	9.8E-01	0.327	6.2E-01	-0.103	8.2E-01	-0.412	3.1E-01
YML037C			133	132	45	30	95	143	121	65	58	55	58	70	45	26	49	33		-0.388	4.5E-01	-0.061	9.5E-01	0.372	5.4E-01	0.045	9.5E-01		0.710	3.1E-01	0.409	NA	0.005	1.0E+00	0.307	6.3E-01		0.317	5.3E-01	0.316	6.2E-01	0.354	2.9E-01	0.355	3.5E-01
YOL004W	SIN3	Switch INdependent	3396	3101	1051	686	1807	2270	1540	860	1001	1138	893	1369	716	613	647	588		-0.388	1.7E-03	-0.186	2.4E-01	0.052	8.2E-01	-0.150	3.0E-01		0.213	5.2E-01	0.452	1.6E-01	-0.096	7.5E-01	-0.335	1.1E-01		-0.183	4.4E-01	0.237	2.7E-01	-0.067	7.3E-01	-0.487	8.4E-04
YHR077C	NMD2	Nonsense-mediated MRNA Decay	680	543	172	98	347	469	302	203	587	489	471	659	358	309	337	281		-0.388	1.1E-02	-0.182	3.6E-01	0.043	8.8E-01	-0.162	3.6E-01		0.300	4.3E-01	0.165	9.5E-01	0.016	9.8E-01	0.151	6.6E-01		-0.095	8.5E-01	-0.048	9.3E-01	0.040	8.9E-01	-0.008	9.8E-01
YER120W	SCS2	Suppressor of Choline Sensitivity	6598	4913	1275	926	2734	3630	2656	1626	779	770	753	1177	559	409	382	391		-0.387	3.8E-03	0.050	8.5E-01	-0.153	4.4E-01	-0.591	2.0E-06		0.035	9.6E-01	-0.241	7.8E-01	0.322	2.5E-01	0.598	7.3E-03		-0.361	9.8E-02	-0.219	4.6E-01	0.147	4.8E-01	0.006	9.8E-01
YEL046C	GLY1	GLYcine requiring	4806	4110	1328	861	2700	3559	4620	3089	761	688	751	1273	537	370	714	616		-0.387	3.2E-03	0.207	1.9E-01	0.720	3.2E-09	0.126	4.0E-01		0.373	1.7E-01	-0.061	9.8E-01	0.339	1.6E-01	0.773	3.2E-05		-0.023	9.6E-01	0.117	7.2E-01	1.035	5.6E-14	0.896	1.8E-10
YBR261C	TAE1	Translation Associated Element	1011	848	243	163	679	907	750	551	281	215	264	411	176	133	159	142		-0.387	8.4E-02	0.181	5.5E-01	0.125	7.1E-01	-0.443	3.1E-02		0.653	5.9E-02	-0.201	9.4E-01	0.363	3.3E-01	1.217	6.7E-06		0.258	4.1E-01	-0.048	9.3E-01	0.464	2.4E-02	0.771	1.3E-04
YLR300W	EXG1	EXo-1,3-beta-Glucanase	25794	20300	6083	3643	13413	16705	9763	6360	5329	5173	4306	7031	3703	2854	2823	2408		-0.386	1.2E-07	-0.163	7.2E-02	-0.165	8.3E-02	-0.387	9.5E-08		0.278	2.5E-01	0.083	9.6E-01	0.012	9.7E-01	0.207	2.9E-01		-0.116	7.3E-01	-0.110	7.5E-01	-0.177	3.2E-01	-0.183	2.9E-01
YBL046W	PSY4	Platinum SensitivitY	574	397	166	92	267	393	300	169	171	151	174	265	123	79	95	87		-0.386	1.6E-01	0.185	6.3E-01	0.021	9.7E-01	-0.550	2.5E-02		0.324	5.7E-01	0.068	9.8E-01	0.223	6.5E-01	0.479	2.0E-01		-0.070	9.2E-01	0.222	6.4E-01	0.222	4.2E-01	-0.071	8.3E-01
YDR510W	SMT3	Suppressor of Mif Two	6103	4567	1512	1055	2564	3352	3033	3250	602	654	975	1467	483	308	438	451		-0.386	1.3E-02	0.695	1.5E-07	0.350	4.4E-02	-0.731	2.9E-08		0.042	9.7E-01	-0.559	6.6E-01	0.584	2.3E-01	1.185	1.9E-03		-0.355	5.1E-01	0.107	8.9E-01	0.911	3.5E-03	0.449	1.8E-01
YER110C	KAP123	KAryoPherin	13869	11612	4959	3273	6426	8682	5619	3711	2579	2565	3212	4876	1706	1489	1972	1737		-0.385	5.2E-06	0.389	2.4E-06	0.370	2.9E-05	-0.404	6.1E-07		0.124	7.2E-01	0.157	8.4E-01	-0.305	1.3E-01	-0.338	5.5E-02		-0.268	1.7E-01	0.517	6.4E-04	0.040	8.4E-01	-0.745	3.4E-08
YCR069W	CPR4	Cyclosporin-sensitive Proline Rotamase	1437	1102	343	260	597	715	453	392	372	329	310	518	272	169	214	193		-0.385	4.8E-02	-0.032	9.4E-01	0.058	8.7E-01	-0.294	1.4E-01		-0.054	9.6E-01	0.158	9.6E-01	0.096	8.8E-01	-0.117	8.1E-01		-0.450	2.1E-01	0.097	8.8E-01	0.134	6.9E-01	-0.412	1.5E-01
YDL176W			171	141	40	23	137	149	114	56	134	106	105	170	79	70	74	61		-0.385	2.5E-01	-0.071	9.1E-01	0.010	9.9E-01	-0.304	3.6E-01		0.770	1.3E-01	-0.074	NA	-0.061	9.4E-01	0.782	1.0E-01		0.379	4.1E-01	-0.174	8.3E-01	-0.077	8.5E-01	0.476	2.3E-01
YKR042W	UTH1	yoUTH	14672	12462	4863	3086	11838	14604	15914	12639	2467	2335	2009	3897	1650	1342	1354	1519		-0.384	1.6E-01	0.001	1.0E+00	0.117	7.7E-01	-0.269	3.4E-01		0.850	1.2E-02	0.397	6.8E-01	0.782	2.0E-02	1.236	1.1E-05		0.458	7.0E-02	0.369	1.9E-01	0.872	1.1E-05	0.961	5.3E-07
YPL166W	ATG29	AuTophaGy related	108	95	13	9	49	82	57	24	49	37	28	38	33	21	24	18		-0.383	5.5E-01	-0.633	3.2E-01	-0.198	8.2E-01	0.052	9.5E-01		0.228	NA	-0.402	NA	0.219	8.4E-01	0.849	3.1E-01		-0.164	8.7E-01	-1.064	9.8E-02	0.000	1.0E+00	0.901	1.1E-01
YLR368W	MDM30	Mitochondrial Distribution and Morphology	198	147	55	28	104	129	111	53	152	179	167	190	107	99	126	96		-0.383	2.0E-01	-0.127	7.8E-01	0.254	5.1E-01	-0.001	1.0E+00		0.321	6.8E-01	0.229	NA	-0.055	9.4E-01	0.037	9.6E-01		-0.069	9.4E-01	0.073	9.3E-01	0.175	6.6E-01	0.034	9.4E-01
YLR079W	SIC1	Substrate/Subunit Inhibitor of Cyclin-dependent protein kinase	910	786	223	124	388	606	490	589	194	154	157	253	112	104	138	94		-0.382	1.7E-01	-0.031	9.6E-01	0.246	5.0E-01	-0.106	7.5E-01		0.087	9.5E-01	-0.107	9.8E-01	0.767	1.9E-01	0.961	5.7E-02		-0.301	6.8E-01	-0.169	8.5E-01	0.978	7.0E-03	0.846	2.2E-02
YGR118W	RPS23A	Ribosomal Protein of the Small subunit	16112	11780	4215	2616	10131	14003	18829	8090	3347	3202	3365	5427	2325	1776	2954	2638		-0.382	1.4E-06	0.154	1.3E-01	0.612	1.8E-15	0.077	4.5E-01		0.672	6.2E-03	-0.009	1.0E+00	0.223	4.6E-01	0.905	1.5E-05		0.282	4.1E-01	0.115	8.2E-01	0.816	9.9E-05	0.983	9.3E-07
YLR335W	NUP2	NUclear Pore	2647	2156	669	455	1158	1564	849	608	455	462	423	668	338	238	224	179		-0.382	1.8E-02	-0.017	9.6E-01	-0.352	7.0E-02	-0.717	1.1E-06		0.059	9.3E-01	0.102	9.7E-01	0.220	5.0E-01	0.176	5.6E-01		-0.332	1.7E-01	0.057	9.0E-01	-0.155	4.8E-01	-0.543	3.3E-03
YER030W	CHZ1	Chaperone for Htz1/H2A-H2B dimer	1108	838	252	176	458	646	447	309	220	221	207	390	155	121	132	114		-0.382	1.1E-01	0.151	6.6E-01	-0.006	9.9E-01	-0.538	1.3E-02		0.059	9.4E-01	-0.151	9.6E-01	0.225	6.1E-01	0.435	2.0E-01		-0.331	2.4E-01	-0.028	9.6E-01	0.196	4.2E-01	-0.106	7.0E-01
YPL256C	CLN2	CycLiN	1691	1492	410	273	804	985	439	215	344	339	203	349	237	190	129	142		-0.382	6.5E-02	-0.583	2.0E-03	-0.488	3.3E-02	-0.287	2.1E-01		0.051	9.4E-01	0.534	2.7E-01	-0.262	4.7E-01	-0.745	5.5E-03		-0.338	1.5E-01	-0.076	8.7E-01	-0.774	2.3E-05	-1.036	7.7E-09
YDL065C	PEX19	PEroXisome related	937	888	248	156	451	702	315	84	201	208	208	320	135	120	113	101		-0.381	1.2E-01	0.103	7.9E-01	-0.098	8.1E-01	-0.582	7.0E-03		0.191	8.5E-01	-0.116	9.8E-01	-0.797	1.2E-01	-0.491	3.3E-01		-0.197	8.2E-01	-0.042	9.7E-01	-0.922	1.2E-02	-1.077	2.6E-03
YFL018C	LPD1	LiPoamide Dehydrogenase	9105	7584	2294	1481	2680	3645	2504	1242	1374	1356	1374	2060	956	753	969	734		-0.381	8.9E-05	0.069	6.9E-01	0.149	2.8E-01	-0.300	2.3E-03		-0.525	1.4E-03	-0.041	9.8E-01	-0.196	3.4E-01	-0.680	3.8E-06		-0.914	3.7E-10	0.000	1.0E+00	-0.071	7.3E-01	-0.985	6.6E-12
YDL145C	COP1	COat Protein	8685	7425	3063	1841	3566	4704	3206	2133	2901	2827	2871	4493	2017	1571	1579	1423		-0.380	2.0E-06	0.095	4.4E-01	-0.094	4.6E-01	-0.569	8.7E-14		-0.086	8.2E-01	0.350	2.6E-01	0.219	3.0E-01	-0.217	2.4E-01		-0.474	3.0E-03	0.416	1.3E-02	0.102	5.8E-01	-0.788	1.0E-08
YPR026W	ATH1	Acid TreHalase	293	277	147	87	147	214	235	127	232	260	220	315	184	126	169	169		-0.380	9.9E-02	-0.138	6.9E-01	0.298	2.9E-01	0.056	8.5E-01		0.205	7.4E-01	1.012	7.0E-03	0.435	2.6E-01	-0.371	3.0E-01		-0.183	7.0E-01	0.844	4.6E-04	0.712	2.1E-03	-0.316	2.3E-01
YJR014W	TMA22	Translation Machinery Associated	2061	1583	532	330	1182	1624	1379	1016	281	272	228	397	198	149	165	158		-0.379	7.4E-02	-0.100	7.7E-01	0.063	8.7E-01	-0.216	3.4E-01		0.499	1.8E-01	0.192	9.4E-01	0.489	1.5E-01	0.796	3.5E-03		0.112	8.2E-01	0.062	9.0E-01	0.527	8.3E-03	0.577	3.7E-03
YLR029C	RPL15A	Ribosomal Protein of the Large subunit	39538	29138	11407	8465	28866	41332	43679	37863	7646	8066	9938	13905	5672	4215	7200	5482		-0.379	2.1E-06	0.348	1.8E-05	0.517	4.6E-11	-0.210	1.5E-02		0.906	3.8E-03	0.065	9.8E-01	0.522	1.3E-01	1.362	3.0E-07		0.518	1.1E-01	0.384	3.1E-01	1.011	3.9E-05	1.145	1.2E-06
YDR287W	INM2	INositol Monophosphatase	379	298	62	41	193	224	130	85	134	98	86	118	73	71	56	60		-0.379	3.1E-01	-0.436	2.6E-01	-0.155	7.8E-01	-0.098	8.3E-01		0.190	8.3E-01	-0.105	NA	-0.065	9.4E-01	0.230	6.9E-01		-0.198	7.0E-01	-0.571	1.2E-01	-0.243	4.3E-01	0.130	7.3E-01
YLR270W	DCS1	DeCapping Scavenger	2133	1863	569	354	913	1156	999	534	321	320	245	426	246	159	166	155		-0.378	6.8E-02	-0.211	4.2E-01	-0.162	6.0E-01	-0.328	1.2E-01		-0.075	9.0E-01	0.260	7.5E-01	0.447	1.2E-01	0.111	7.3E-01		-0.459	6.6E-03	0.022	9.6E-01	0.259	1.3E-01	-0.222	2.1E-01
YBL027W	RPL19B	Ribosomal Protein of the Large subunit	18855	14896	5207	3152	12307	17209	17602	11920	3993	4207	5049	6949	2848	2293	3562	2724		-0.378	7.2E-06	0.297	7.2E-04	0.442	1.8E-07	-0.233	8.4E-03		0.678	3.7E-04	-0.146	9.2E-01	0.328	1.4E-01	1.152	2.6E-12		0.292	1.7E-01	0.123	7.2E-01	0.744	9.3E-07	0.914	3.7E-10
YPL170W	DAP1	DAmage resistance Protein	437	420	96	51	281	403	233	83	112	137	98	127	99	59	60	46		-0.378	2.9E-01	-0.397	3.1E-01	-0.406	3.6E-01	-0.387	2.8E-01		0.535	4.2E-01	-0.002	NA	-0.037	9.7E-01	0.499	3.5E-01		0.149	8.4E-01	-0.428	4.0E-01	-0.466	1.5E-01	0.111	7.9E-01
YKL194C	MST1	Mitochondrial aminoacyl-tRNA Synthetase, Threonine	259	243	76	34	158	174	105	58	92	103	93	115	73	50	53	56		-0.378	3.3E-01	-0.152	7.9E-01	-0.001	1.0E+00	-0.227	5.8E-01		0.286	7.4E-01	0.100	NA	-0.314	6.3E-01	-0.127	8.4E-01		-0.098	9.1E-01	-0.084	9.1E-01	-0.338	3.2E-01	-0.352	3.4E-01
YPR135W	CTF4	Chromosome Transmission Fidelity	719	615	211	126	415	566	279	147	255	246	207	338	189	127	118	101		-0.377	9.4E-02	-0.149	6.5E-01	-0.362	1.9E-01	-0.590	4.6E-03		0.425	2.2E-01	0.326	6.9E-01	-0.117	7.9E-01	-0.018	9.7E-01		0.041	9.4E-01	0.148	7.2E-01	-0.503	1.1E-02	-0.610	2.8E-03
YHR026W	VMA16	Vacuolar Membrane Atpase	4371	3826	1267	729	2136	2890	1752	1347	1179	1147	1240	1802	848	616	708	579		-0.377	2.3E-04	0.129	3.7E-01	-0.024	9.1E-01	-0.529	4.0E-08		0.165	7.2E-01	-0.014	1.0E+00	0.112	7.5E-01	0.291	2.7E-01		-0.222	5.2E-01	0.086	8.6E-01	0.065	8.1E-01	-0.242	2.7E-01
YBR036C	CSG2	Calcium Sensitive Growth	2655	2147	678	379	1512	2106	1357	960	888	889	689	1108	656	464	552	425		-0.377	2.0E-03	-0.254	6.4E-02	-0.036	8.8E-01	-0.159	2.7E-01		0.463	9.7E-02	0.226	8.2E-01	0.165	6.1E-01	0.402	9.6E-02		0.077	8.8E-01	-0.059	9.0E-01	0.107	6.5E-01	0.242	2.5E-01
YDL097C	RPN6	Regulatory Particle Non-ATPase	3140	2686	973	703	1448	1920	1475	604	706	661	738	1142	483	375	440	384		-0.377	2.7E-03	0.195	2.0E-01	0.103	6.1E-01	-0.469	6.3E-05		0.082	9.0E-01	0.196	9.1E-01	-0.127	7.4E-01	-0.241	4.2E-01		-0.303	3.9E-01	0.363	2.7E-01	-0.047	8.8E-01	-0.713	1.4E-03
YKL212W	SAC1	Suppressor of ACtin	6156	5077	1219	853	2668	3710	2139	1429	1187	1170	939	1435	831	649	579	490		-0.377	2.4E-04	-0.254	2.3E-02	-0.310	9.8E-03	-0.432	2.6E-05		0.052	9.2E-01	-0.001	1.0E+00	0.234	3.3E-01	0.287	1.6E-01		-0.332	1.1E-01	-0.282	2.2E-01	-0.099	6.3E-01	-0.149	4.4E-01
YBR125C	PTC4	Phosphatase Two C	433	400	144	74	275	351	291	211	155	132	132	222	109	72	97	70		-0.377	2.2E-01	0.031	9.6E-01	0.046	9.3E-01	-0.362	2.1E-01		0.459	3.8E-01	0.181	9.6E-01	0.399	3.9E-01	0.677	7.0E-02		0.075	9.1E-01	0.181	7.4E-01	0.421	9.1E-02	0.315	2.6E-01
YIL051C	MMF1	Mitochondrial Matrix Factor	4908	4480	1136	807	2361	3308	3272	1163	615	570	656	928	454	295	497	456		-0.376	9.5E-03	0.164	4.0E-01	0.521	2.4E-04	-0.019	9.3E-01		0.138	8.6E-01	-0.254	9.0E-01	-0.232	6.1E-01	0.161	7.0E-01		-0.249	6.3E-01	-0.118	8.6E-01	0.274	3.8E-01	0.142	6.7E-01
YLR438C-A	LSM3	Like SM	1445	1045	275	159	625	857	771	678	126	141	117	166	87	80	108	65		-0.376	2.5E-01	-0.174	7.1E-01	0.189	6.7E-01	-0.012	9.8E-01		0.127	9.0E-01	-0.182	9.6E-01	0.595	2.3E-01	0.903	2.6E-02		-0.257	6.1E-01	-0.385	3.7E-01	0.756	4.4E-03	0.884	7.9E-04
YNR069C	BSC5	Bypass of Stop Codon	15	20	4	1	4	5	3	6	59	42	37	55	33	30	21	19		-0.375	5.3E-01	-0.393	5.7E-01	-0.501	4.7E-01	-0.484	3.9E-01		-1.101	NA	-0.275	NA	1.279	3.6E-01	0.453	7.9E-01		NA	NA	NA	NA	NA	NA	NA	NA
YLR398C	SKI2	SuperKIller	1791	1530	593	350	1025	1273	885	466	741	696	717	945	481	418	476	368		-0.375	5.3E-03	-0.038	9.0E-01	0.059	8.1E-01	-0.279	4.5E-02		0.345	2.0E-01	0.381	3.6E-01	-0.113	7.1E-01	-0.149	5.6E-01		-0.038	9.4E-01	0.314	1.6E-01	-0.079	7.1E-01	-0.430	1.2E-02
YDR263C	DIN7	DNA Damage INducible	28	15	1	3	23	18	3	0	60	56	67	102	42	31	45	31		-0.375	4.5E-01	0.280	6.4E-01	0.213	7.4E-01	-0.442	3.0E-01		0.837	NA	-1.511	NA	-3.297	1.5E-02	-0.949	6.2E-01		NA	NA	NA	NA	NA	NA	NA	NA
YDR049W	VMS1	VCP/Cdc48-associated Mitochondrial Stress-responsive	456	369	114	62	254	404	311	159	183	178	181	257	119	107	179	141		-0.374	1.4E-01	0.022	9.7E-01	0.652	4.8E-03	0.256	2.9E-01		0.531	1.9E-01	-0.092	9.8E-01	-0.408	2.8E-01	0.215	5.9E-01		0.147	7.8E-01	-0.101	8.7E-01	0.222	4.1E-01	0.470	7.9E-02
YJL066C	MPM1	Mitochondrial Peculiar Membrane protein	701	567	151	90	324	406	390	199	102	97	80	165	77	49	54	44		-0.374	3.4E-01	0.007	9.9E-01	-0.195	7.2E-01	-0.576	9.7E-02		0.077	9.3E-01	-0.244	9.3E-01	0.596	1.9E-01	0.917	1.3E-02		-0.302	2.9E-01	-0.260	4.9E-01	0.377	8.3E-02	0.334	1.7E-01
YJL194W	CDC6	Cell Division Cycle	473	424	140	95	221	292	182	79	166	180	189	293	124	94	141	123		-0.374	1.5E-01	0.212	5.1E-01	0.438	1.1E-01	-0.148	5.9E-01		0.061	9.4E-01	0.027	9.9E-01	-0.711	5.2E-02	-0.677	3.9E-02		-0.321	3.6E-01	0.212	6.7E-01	-0.300	2.8E-01	-0.833	1.0E-03
YMR096W	SNZ1	SNooZe	576	462	48	38	230	295	134	56	189	193	116	165	132	108	101	81		-0.374	1.6E-01	-0.701	2.3E-03	-0.244	5.0E-01	0.083	8.1E-01		-0.109	9.0E-01	-0.711	NA	-0.524	2.2E-01	0.078	8.9E-01		-0.491	1.3E-01	-1.435	9.1E-07	-0.797	4.3E-03	0.148	7.2E-01
YKR103W	NFT1	New Full-length MRP-type Transporter	8	2	1	0	4	0	1	0	110	93	78	125	75	53	91	79		-0.373	3.0E-01	-0.266	5.5E-01	0.574	1.1E-01	0.467	1.3E-01		-0.436	8.8E-01	-0.864	NA	-1.830	4.8E-01	-1.403	6.5E-01		NA	NA	NA	NA	NA	NA	NA	NA
YEL054C	RPL12A	Ribosomal Protein of the Large subunit	12381	9562	3220	2114	8668	10798	10419	8649	2964	2743	3453	5075	1912	1660	2517	1986		-0.373	4.8E-06	0.320	9.8E-05	0.483	2.7E-09	-0.211	1.5E-02		0.706	1.6E-02	-0.182	9.4E-01	0.288	4.0E-01	1.175	7.4E-07		0.326	3.3E-01	0.110	8.4E-01	0.741	9.8E-04	0.957	7.4E-06
YCR101C			22	13	7	8	22	21	31	22	17	23	23	33	12	13	21	11		-0.372	7.0E-01	0.224	8.6E-01	0.485	6.4E-01	-0.112	9.1E-01		1.195	NA	0.762	NA	0.553	NA	0.985	NA		0.816	4.0E-01	0.963	4.0E-01	1.015	1.1E-01	0.868	2.5E-01
YLR150W	STM1	Suppressor of ToM1	35403	27147	8642	5490	22476	30612	30637	19608	4926	4844	5275	8035	3437	2717	4078	3444		-0.371	2.2E-08	0.182	1.7E-02	0.449	1.8E-11	-0.104	1.9E-01		0.633	2.8E-05	-0.153	8.3E-01	0.227	2.3E-01	1.013	4.9E-14		0.253	2.3E-01	0.000	1.0E+00	0.651	6.1E-06	0.905	3.0E-11
YER020W	GPA2	G Protein Alpha subunit	857	764	221	157	457	530	570	288	340	322	278	442	256	164	224	187		-0.371	5.4E-02	-0.146	6.0E-01	0.138	6.3E-01	-0.087	7.2E-01		0.160	7.7E-01	0.223	8.8E-01	0.361	2.7E-01	0.298	3.4E-01		-0.218	5.4E-01	0.050	9.3E-01	0.474	2.6E-02	0.205	4.1E-01
YIR015W	RPR2	RNase P Ribonucleoprotein	88	74	8	5	44	66	63	21	55	43	40	52	29	32	37	35		-0.371	5.2E-01	-0.338	6.3E-01	0.387	5.6E-01	0.354	5.0E-01		0.300	NA	-1.134	NA	-0.095	9.4E-01	1.339	1.0E-01		-0.081	9.5E-01	-1.501	4.3E-02	0.267	6.4E-01	1.687	7.8E-03
YPR108W	RPN7	Regulatory Particle Non-ATPase	2783	2503	753	508	1099	1496	1015	580	552	538	686	1002	383	304	358	255		-0.370	1.0E-02	0.372	6.8E-03	-0.012	9.7E-01	-0.754	1.7E-09		-0.166	6.2E-01	-0.267	5.9E-01	0.042	9.1E-01	0.143	5.4E-01		-0.544	2.9E-04	0.078	8.2E-01	0.007	9.7E-01	-0.615	2.2E-05
YDR092W	UBC13	UBiquitin-Conjugating	898	796	243	181	561	670	509	155	233	202	196	286	161	114	146	124		-0.370	1.2E-01	-0.110	7.7E-01	0.138	6.9E-01	-0.122	6.6E-01		0.415	5.5E-01	0.300	9.2E-01	-0.411	4.4E-01	-0.295	5.6E-01		0.036	9.7E-01	0.163	8.3E-01	-0.295	4.5E-01	-0.423	2.5E-01
YOR168W	GLN4	GLutamiNe metabolism	7497	6174	2807	1715	3639	5107	3135	1706	1623	1574	2166	3298	1102	910	1091	868		-0.370	3.4E-05	0.509	4.4E-10	0.115	4.0E-01	-0.764	2.9E-21		0.217	2.7E-01	0.060	9.6E-01	-0.241	1.5E-01	-0.084	6.4E-01		-0.161	4.9E-01	0.540	9.5E-05	-0.150	3.5E-01	-0.851	1.5E-11
YER148W	SPT15	SuPpressor of Ty insertions	1706	1409	417	250	884	1103	683	350	477	449	472	728	305	276	300	278		-0.370	2.0E-02	0.109	6.6E-01	0.148	5.3E-01	-0.331	3.3E-02		0.223	5.5E-01	-0.169	9.1E-01	-0.383	1.5E-01	0.009	9.8E-01		-0.154	6.4E-01	-0.089	8.3E-01	-0.259	1.8E-01	-0.324	9.2E-02
YNR008W	LRO1	Lecithin cholesterol acyl transferase Related Open reading frame	1379	1003	348	224	654	901	609	753	255	255	234	359	174	147	159	120		-0.370	8.7E-02	-0.047	9.1E-01	-0.051	8.9E-01	-0.373	7.5E-02		0.252	8.0E-01	0.169	9.8E-01	0.745	1.8E-01	0.829	8.7E-02		-0.124	9.1E-01	0.092	9.2E-01	0.662	8.3E-02	0.446	2.7E-01
YOR315W	SFG1	SuperFicial pseudohyphal Growth	1306	1227	324	160	543	689	183	143	389	385	326	471	250	235	125	87		-0.369	5.1E-02	-0.216	3.6E-01	-1.050	2.1E-08	-1.204	6.1E-12		-0.177	7.8E-01	-0.037	9.9E-01	-0.099	8.6E-01	-0.240	5.5E-01		-0.553	4.0E-02	-0.285	4.8E-01	-1.171	4.4E-07	-1.440	3.8E-10
YKL214C	YRA2	Yeast RNA Annealing protein	795	591	202	133	267	411	273	166	143	130	124	218	87	84	96	80		-0.369	2.3E-01	0.048	9.4E-01	0.191	6.6E-01	-0.227	4.7E-01		-0.172	8.1E-01	0.080	9.8E-01	-0.069	9.1E-01	-0.320	4.2E-01		-0.551	2.1E-02	0.101	8.5E-01	0.102	7.2E-01	-0.550	1.7E-02
YGR289C	MAL11	MALtose fermentation	2	4	0	0	2	1	0	0	34	43	26	47	37	13	20	25		-0.369	6.2E-01	-0.360	6.9E-01	0.060	9.6E-01	0.051	9.5E-01		-0.127	NA	-1.469	NA	-2.326	NA	0.000	NA		NA	NA	NA	NA	NA	NA	NA	NA
YOR292C			109	116	30	18	48	73	47	29	63	41	47	83	33	32	30	20		-0.369	5.2E-01	0.048	9.6E-01	-0.237	7.6E-01	-0.654	1.8E-01		-0.048	NA	-0.123	NA	0.311	7.4E-01	0.386	6.3E-01		-0.426	4.7E-01	-0.102	9.2E-01	0.054	9.2E-01	-0.270	6.1E-01
YDL156W	CMR1	Changed Mutation Rate	212	192	58	34	157	218	135	83	101	71	83	115	50	57	70	65		-0.368	3.8E-01	-0.048	9.5E-01	0.481	2.9E-01	0.160	7.2E-01		0.753	1.8E-01	0.074	NA	-0.523	3.4E-01	0.156	8.0E-01		0.373	2.9E-01	-0.003	1.0E+00	-0.062	8.6E-01	0.314	3.6E-01
YHR044C	DOG1	DeOxyGlucose	67	39	9	5	16	27	12	5	27	34	27	47	25	14	17	10		-0.368	6.4E-01	0.000	1.0E+00	-0.367	7.1E-01	-0.735	2.6E-01		-0.439	NA	-0.745	NA	-0.247	8.8E-01	0.059	9.7E-01		-0.816	3.6E-01	-0.774	5.3E-01	-0.636	4.4E-01	-0.678	4.7E-01
YBL002W	HTB2	Histone h Two B	7947	6660	1853	1207	4032	5264	2639	1004	1164	1140	971	1543	816	639	622	478		-0.368	5.3E-04	-0.143	3.2E-01	-0.248	6.2E-02	-0.473	4.8E-06		0.214	6.8E-01	0.063	9.8E-01	-0.447	1.5E-01	-0.296	3.3E-01		-0.162	7.7E-01	-0.110	8.5E-01	-0.719	3.1E-03	-0.771	1.0E-03
YDR477W	SNF1	Sucrose NonFermenting	1474	1286	417	284	839	1135	952	428	370	336	297	479	253	193	218	205		-0.368	4.4E-02	-0.132	6.3E-01	0.088	7.7E-01	-0.148	4.9E-01		0.377	2.9E-01	0.331	6.6E-01	0.088	8.3E-01	0.135	6.8E-01		0.001	1.0E+00	0.171	6.8E-01	0.153	5.3E-01	-0.018	9.5E-01
YDR487C	RIB3	RIBoflavin biosynthesis	2914	2425	812	505	1398	1887	1849	1029	476	471	442	734	369	234	328	252		-0.368	2.8E-02	0.039	9.1E-01	0.111	6.7E-01	-0.296	7.8E-02		0.161	6.9E-01	0.108	9.6E-01	0.426	7.3E-02	0.479	1.9E-02		-0.214	2.9E-01	0.119	6.9E-01	0.513	2.1E-04	0.180	2.6E-01
YPR102C	RPL11A	Ribosomal Protein of the Large subunit	9719	6808	2684	1542	7135	11708	14184	20094	1772	1778	2065	3015	1196	1037	1710	1270		-0.368	1.4E-04	0.258	1.3E-02	0.562	1.9E-09	-0.063	6.2E-01		1.038	1.9E-01	-0.063	9.9E-01	1.238	6.6E-02	2.338	1.4E-05		0.664	2.4E-01	0.166	8.7E-01	1.764	4.5E-06	2.262	6.0E-10
YDR279W	RNH202	RNase H	243	218	49	30	181	252	114	23	90	137	63	93	81	63	66	46		-0.367	3.6E-01	-0.807	1.9E-02	-0.210	7.0E-01	0.230	6.0E-01		0.766	3.9E-01	0.425	NA	-0.840	2.6E-01	-0.499	5.2E-01		0.390	6.4E-01	-0.412	6.5E-01	-1.078	2.0E-02	-0.276	6.4E-01
YFR052C-A			2	3	0	1	0	1	2	0	51	45	40	54	37	24	23	12		-0.367	5.5E-01	-0.282	7.1E-01	-0.646	3.5E-01	-0.732	1.8E-01		-1.458	NA	0.147	NA	2.356	4.3E-01	0.751	8.1E-01		NA	NA	NA	NA	NA	NA	NA	NA
YOL109W	ZEO1	ZEOcin resistance	20466	17731	5824	3894	15005	20435	25631	21481	2357	2550	2915	4179	1719	1382	2229	1735		-0.367	4.5E-05	0.274	3.9E-03	0.508	8.9E-09	-0.133	2.0E-01		0.750	8.6E-03	-0.072	9.8E-01	0.714	1.2E-02	1.537	2.1E-11		0.376	2.2E-01	0.173	7.1E-01	1.193	6.8E-09	1.396	2.9E-12
YPL103C	FMP30	Found in Mitochondrial Proteome	219	187	75	46	142	189	151	84	108	107	96	182	77	59	111	79		-0.367	2.9E-01	0.086	8.8E-01	0.636	5.5E-02	0.183	6.0E-01		0.566	2.8E-01	0.330	NA	-0.403	4.1E-01	-0.167	7.5E-01		0.192	7.1E-01	0.390	3.6E-01	0.211	4.8E-01	0.013	9.7E-01
YCR052W	RSC6	Remodel the Structure of Chromatin	1141	959	334	196	742	919	857	424	340	310	352	564	233	178	250	217		-0.367	4.4E-02	0.227	2.9E-01	0.346	9.6E-02	-0.248	1.7E-01		0.530	5.0E-02	-0.052	9.8E-01	-0.018	9.7E-01	0.564	1.5E-02		0.156	6.7E-01	0.145	7.2E-01	0.302	1.3E-01	0.314	1.3E-01
YBL028C			406	410	139	75	323	449	278	107	93	70	84	113	59	44	79	55		-0.367	3.8E-01	0.024	9.7E-01	0.534	2.1E-01	0.143	7.4E-01		0.770	1.6E-01	0.189	NA	-0.860	8.0E-02	-0.279	6.0E-01		0.395	3.2E-01	0.183	7.7E-01	-0.349	2.7E-01	-0.137	7.2E-01
YNL223W	ATG4	AuTophaGy related	237	202	58	41	129	184	105	67	81	87	67	83	65	42	35	30		-0.366	4.0E-01	-0.409	3.9E-01	-0.550	2.7E-01	-0.507	2.3E-01		0.365	6.3E-01	0.438	NA	0.436	4.7E-01	0.363	5.3E-01		-0.007	9.9E-01	-0.002	1.0E+00	-0.138	6.9E-01	-0.143	7.1E-01
YBR249C	ARO4	AROmatic amino acid requiring	12477	10029	3605	2210	7067	10343	9195	8393	1455	1446	1440	2307	1023	811	1053	789		-0.366	2.4E-04	0.099	5.2E-01	0.159	2.5E-01	-0.306	2.2E-03		0.484	2.6E-01	0.116	9.8E-01	0.692	4.1E-02	1.059	1.6E-04		0.110	8.7E-01	0.185	7.4E-01	0.821	1.1E-03	0.746	2.6E-03
YPR176C	BET2	Blocked Early in Transport	349	318	96	55	213	300	220	66	196	168	197	273	137	94	112	76		-0.366	1.7E-01	0.116	7.8E-01	-0.139	7.3E-01	-0.621	7.8E-03		0.476	4.9E-01	-0.105	9.8E-01	-0.053	9.5E-01	0.528	2.9E-01		0.100	9.2E-01	-0.018	9.9E-01	-0.221	6.0E-01	-0.103	8.3E-01
YGL148W	ARO2	AROmatic amino acid requiring	7034	5583	1823	1222	4379	5490	5360	4358	1291	1262	1476	2213	893	720	830	777		-0.366	3.2E-04	0.269	1.2E-02	0.157	2.7E-01	-0.477	4.6E-07		0.516	1.3E-01	-0.138	9.6E-01	0.613	3.7E-02	1.268	6.8E-08		0.143	7.8E-01	0.102	8.5E-01	0.745	5.9E-04	0.786	2.0E-04
YPL194W	DDC1	DNA Damage Checkpoint	121	139	35	17	75	105	64	37	81	92	59	143	72	39	58	56		-0.366	4.2E-01	-0.088	9.1E-01	0.222	7.1E-01	-0.056	9.2E-01		0.314	7.9E-01	-0.096	NA	-0.322	6.9E-01	0.089	9.2E-01		-0.060	9.5E-01	-0.213	8.2E-01	-0.120	8.0E-01	0.033	9.6E-01
YJR016C	ILV3	IsoLeucine-plus-Valine requiring	23393	19475	7925	4887	12592	16149	15536	11956	5034	4820	5794	9833	3492	2740	3954	3741		-0.366	3.9E-05	0.386	1.2E-05	0.471	8.5E-08	-0.281	1.8E-03		0.289	4.5E-01	0.037	9.9E-01	0.250	4.2E-01	0.502	3.6E-02		-0.084	8.7E-01	0.394	1.1E-01	0.696	2.5E-04	0.217	3.2E-01
YJL200C	ACO2	ACOnitase	13155	11353	4690	2669	8026	10482	7773	6555	3243	3237	4219	6050	2291	1808	2662	2145		-0.366	8.6E-07	0.407	1.1E-08	0.386	4.0E-07	-0.387	5.7E-08		0.457	1.9E-01	0.007	1.0E+00	0.051	9.2E-01	0.500	6.1E-02		0.083	9.0E-01	0.386	2.3E-01	0.410	8.9E-02	0.107	7.1E-01
YPR116W	RRG8	Required for Respiratory Growth	53	54	12	12	33	44	39	12	56	45	49	78	29	34	34	28		-0.366	5.2E-01	0.065	9.5E-01	0.117	8.8E-01	-0.313	5.5E-01		0.379	NA	-0.037	NA	-0.032	9.8E-01	0.383	6.8E-01		0.005	1.0E+00	0.007	1.0E+00	0.052	9.4E-01	0.049	9.5E-01
YDL047W	SIT4	Suppressor of Initiation of Transcription	1530	1113	336	226	809	1010	880	709	218	241	226	300	158	132	115	126		-0.366	1.4E-01	-0.054	9.1E-01	-0.101	8.0E-01	-0.413	7.9E-02		0.335	5.8E-01	0.004	1.0E+00	0.693	8.9E-02	1.024	2.4E-03		-0.038	9.6E-01	-0.078	9.0E-01	0.567	2.1E-02	0.607	1.3E-02
YAL032C	PRP45	Pre-mRNA Processing	367	280	77	49	202	305	204	178	78	89	85	90	53	52	62	45		-0.365	4.0E-01	-0.162	8.0E-01	0.170	7.8E-01	-0.033	9.5E-01		0.502	5.3E-01	-0.024	NA	0.234	7.5E-01	0.760	1.4E-01		0.128	8.7E-01	-0.216	7.5E-01	0.377	2.4E-01	0.722	2.5E-02
YGL097W	SRM1	Suppressor of Receptor Mutations	2378	2190	731	434	1277	1664	994	484	679	663	799	1089	474	375	412	303		-0.365	6.6E-03	0.241	1.1E-01	-0.094	6.7E-01	-0.701	4.8E-09		0.223	5.1E-01	-0.056	9.8E-01	-0.193	4.8E-01	0.085	7.6E-01		-0.150	6.6E-01	0.156	6.5E-01	-0.314	9.4E-02	-0.619	3.3E-04
YBR189W	RPS9B	Ribosomal Protein of the Small subunit	38123	28239	10089	6529	26855	40913	54499	40462	5454	5567	7154	9770	3957	3031	4700	3771		-0.365	1.5E-06	0.368	9.6E-07	0.436	8.7E-09	-0.297	8.9E-05		0.883	1.3E-04	-0.187	9.0E-01	0.848	3.8E-04	1.919	2.7E-22		0.510	3.2E-02	0.153	7.2E-01	1.258	1.5E-11	1.615	3.4E-19
YLR234W	TOP3	TOPoisomerase	212	143	43	35	96	125	57	47	85	83	53	125	57	49	49	31		-0.365	4.2E-01	-0.222	7.2E-01	-0.261	6.6E-01	-0.404	3.5E-01		0.187	8.9E-01	0.235	NA	-0.053	9.6E-01	-0.101	9.0E-01		-0.185	8.2E-01	-0.015	9.9E-01	-0.338	4.2E-01	-0.509	2.3E-01
YNL067W	RPL9B	Ribosomal Protein of the Large subunit	12959	10199	2926	1884	9144	12714	9647	6004	2255	2353	2466	3425	1671	1255	1812	1292		-0.364	2.6E-04	0.101	5.2E-01	0.238	4.4E-02	-0.227	3.2E-02		0.776	6.7E-06	-0.194	7.8E-01	0.032	9.2E-01	1.001	2.9E-10		0.403	1.1E-02	-0.121	6.8E-01	0.245	1.1E-01	0.769	4.6E-09
YBR080C	SEC18	SECretory	2629	2275	826	529	1097	1547	1272	487	631	551	680	976	413	334	404	338		-0.364	8.1E-03	0.230	1.4E-01	0.148	4.6E-01	-0.447	4.2E-04		-0.039	9.6E-01	0.082	9.8E-01	-0.067	8.9E-01	-0.189	5.8E-01		-0.411	2.2E-01	0.285	4.9E-01	0.056	8.6E-01	-0.640	8.5E-03
YLR323C	CWC24	Complexed With Cef1p	185	146	45	27	100	105	86	62	70	69	70	90	49	39	60	42		-0.364	4.2E-01	-0.045	9.6E-01	0.365	4.9E-01	0.046	9.3E-01		0.187	8.7E-01	0.012	NA	-0.095	9.2E-01	0.080	9.1E-01		-0.183	8.1E-01	-0.063	9.5E-01	0.248	5.3E-01	0.128	7.9E-01
YBL007C	SLA1	Synthetic Lethal with ABP1	6665	5425	1498	986	3000	4200	2672	1906	2110	2026	2004	2985	1479	1142	1238	1087		-0.364	1.3E-05	0.009	9.7E-01	-0.011	9.5E-01	-0.384	2.9E-06		0.109	8.0E-01	-0.116	9.6E-01	0.133	6.3E-01	0.358	8.3E-02		-0.264	3.0E-01	-0.135	7.2E-01	0.100	6.5E-01	-0.029	9.0E-01
YBL011W	SCT1	Suppressor of Choline-Transport mutants	583	547	164	88	324	426	318	253	337	386	291	505	252	206	193	166		-0.363	6.3E-02	-0.140	6.3E-01	-0.194	4.8E-01	-0.416	2.7E-02		0.263	6.6E-01	0.125	9.8E-01	0.581	1.3E-01	0.719	3.2E-02		-0.108	8.7E-01	-0.048	9.4E-01	0.366	1.7E-01	0.306	2.9E-01
YCR020C	PET18	PETite colonies	36	29	3	3	12	14	12	7	32	36	27	35	23	20	18	14		-0.363	6.2E-01	-0.384	6.5E-01	-0.274	7.7E-01	-0.253	7.4E-01		-0.458	NA	-0.875	NA	0.547	6.7E-01	0.965	4.6E-01		-0.826	4.5E-01	-1.280	3.7E-01	0.250	8.0E-01	0.704	5.4E-01
YHR166C	CDC23	Cell Division Cycle	329	289	85	40	162	266	162	94	164	159	140	178	117	88	101	95		-0.363	2.0E-01	-0.269	4.3E-01	0.100	8.2E-01	0.007	9.9E-01		0.311	6.2E-01	0.111	NA	-0.095	8.8E-01	0.105	8.4E-01		-0.062	9.4E-01	-0.192	7.6E-01	-0.014	9.7E-01	0.116	7.6E-01
YOR155C	ISN1	IMP-Specific 5'-Nucleotidase	779	679	200	121	356	483	351	278	252	253	234	372	186	135	135	107		-0.363	9.8E-02	-0.005	9.9E-01	-0.247	4.1E-01	-0.604	2.1E-03		0.058	9.4E-01	-0.015	1.0E+00	0.613	8.8E-02	0.686	3.1E-02		-0.313	3.5E-01	-0.050	9.3E-01	0.345	1.7E-01	0.082	7.9E-01
YBR120C	CBP6	Cytochrome B Protein synthesis	280	226	42	43	118	191	62	41	41	35	19	34	26	22	20	10		-0.363	6.2E-01	-0.795	2.3E-01	-0.538	5.2E-01	-0.106	9.1E-01		0.133	9.3E-01	0.432	NA	-0.289	7.7E-01	-0.588	4.6E-01		-0.239	7.1E-01	-0.390	5.2E-01	-0.844	1.6E-02	-0.693	7.6E-02
YOR223W	DSC3	Defective for SREBP Cleavage	344	290	98	81	155	234	232	136	75	78	77	102	54	43	48	35		-0.362	4.0E-01	-0.025	9.7E-01	-0.071	9.2E-01	-0.409	3.1E-01		0.143	8.9E-01	0.394	NA	0.733	1.4E-01	0.483	3.0E-01		-0.228	6.2E-01	0.340	4.1E-01	0.641	1.0E-02	0.073	8.3E-01
YLR383W	SMC6	Structural Maintenance of Chromosomes	374	354	94	57	224	292	149	71	322	296	261	388	222	170	156	125		-0.362	6.5E-02	-0.190	4.6E-01	-0.322	1.9E-01	-0.494	8.3E-03		0.358	3.7E-01	0.082	9.8E-01	-0.194	6.4E-01	0.082	8.5E-01		-0.013	9.8E-01	-0.138	8.2E-01	-0.543	3.6E-02	-0.418	1.6E-01
YLR102C	APC9	Anaphase Promoting Complex	265	278	73	48	156	253	153	52	62	71	61	101	52	33	45	46		-0.362	4.5E-01	0.011	9.9E-01	0.274	6.4E-01	-0.099	8.5E-01		0.421	6.5E-01	-0.015	NA	-0.591	3.7E-01	-0.155	8.3E-01		0.050	9.6E-01	-0.032	9.8E-01	-0.339	3.9E-01	-0.257	5.6E-01
YJL074C	SMC3	Stability of MiniChromosomes	882	767	249	129	452	654	301	159	359	355	341	454	232	218	219	186		-0.362	5.5E-02	-0.095	7.6E-01	-0.002	1.0E+00	-0.269	1.7E-01		0.272	5.3E-01	0.119	9.6E-01	-0.536	8.1E-02	-0.382	2.0E-01		-0.098	8.4E-01	-0.008	9.9E-01	-0.561	6.9E-03	-0.650	2.2E-03
YNR018W	RCF2	Respiratory superComplex Factor	1307	1114	358	188	810	1012	847	667	426	406	441	660	262	261	325	327		-0.361	4.5E-02	0.142	5.9E-01	0.472	9.0E-03	-0.031	9.0E-01		0.449	3.2E-01	-0.146	9.6E-01	0.044	9.4E-01	0.640	4.6E-02		0.083	9.0E-01	-0.034	9.6E-01	0.491	3.8E-02	0.607	9.6E-03
YMR114C			144	109	30	20	71	99	70	45	64	61	51	54	42	37	41	30		-0.361	4.8E-01	-0.482	3.6E-01	-0.005	9.9E-01	0.116	8.4E-01		0.284	8.0E-01	0.322	NA	0.186	8.3E-01	0.148	8.5E-01		-0.086	9.3E-01	-0.193	8.2E-01	0.161	7.1E-01	0.267	5.7E-01
YDR016C	DAD1	Duo1 And Dam1 interacting	276	315	48	21	107	193	92	29	107	88	72	102	80	45	46	30		-0.361	3.8E-01	-0.419	3.4E-01	-0.550	2.4E-01	-0.492	2.2E-01		-0.160	9.1E-01	-0.556	NA	-0.075	9.5E-01	0.322	6.8E-01		-0.533	3.6E-01	-1.008	4.8E-02	-0.648	1.5E-01	-0.173	7.7E-01
YPR132W	RPS23B	Ribosomal Protein of the Small subunit	22420	15840	4925	3134	12304	16232	16304	9043	4741	4648	4238	7146	3148	2775	3989	3285		-0.361	3.1E-05	0.000	1.0E+00	0.446	2.4E-07	0.085	4.4E-01		0.443	5.5E-02	-0.068	9.8E-01	0.108	7.1E-01	0.618	6.9E-04		0.074	8.7E-01	-0.097	8.0E-01	0.529	1.7E-03	0.701	1.1E-05
YAR002C-A	ERP1	Emp24p/Erv25p Related Protein	3193	2705	838	486	2505	3118	2118	1363	666	671	639	921	502	351	439	304		-0.360	1.2E-02	-0.036	9.1E-01	-0.042	8.8E-01	-0.366	8.8E-03		0.794	1.0E-04	0.038	9.9E-01	0.096	7.7E-01	0.852	1.2E-05		0.425	1.6E-02	-0.027	9.5E-01	0.029	8.9E-01	0.482	2.3E-03
YIL009C-A	EST3	Ever Shorter Telomeres	82	106	24	18	55	64	48	14	73	51	63	107	48	31	65	52		-0.360	4.5E-01	0.185	7.8E-01	0.732	9.6E-02	0.187	6.9E-01		0.189	9.0E-01	-0.183	NA	-1.013	1.7E-01	-0.641	4.0E-01		-0.180	8.9E-01	-0.026	9.9E-01	-0.314	6.1E-01	-0.468	4.5E-01
YIL039W	TED1	Trafficking of Emp24p/Erv25p-dependent cargo Disrupted	1358	1185	438	270	716	930	545	289	516	531	489	770	424	249	302	240		-0.360	3.5E-02	-0.002	1.0E+00	-0.139	5.9E-01	-0.496	1.7E-03		0.228	5.8E-01	0.322	6.6E-01	-0.125	7.4E-01	-0.218	4.6E-01		-0.140	6.6E-01	0.290	2.1E-01	-0.286	1.1E-01	-0.716	1.3E-05
YKL207W	EMC3	ER Membrane protein Complex	2141	1772	507	344	1054	1361	896	661	495	425	461	743	336	249	265	223		-0.360	2.5E-02	0.120	6.3E-01	-0.100	7.0E-01	-0.579	6.5E-05		0.163	7.5E-01	-0.142	9.6E-01	0.237	4.8E-01	0.542	3.6E-02		-0.205	5.5E-01	-0.051	9.2E-01	0.115	6.4E-01	-0.039	8.8E-01
YKL180W	RPL17A	Ribosomal Protein of the Large subunit	17995	14793	4569	2763	12091	15667	13294	4386	3583	3479	3554	5552	2497	1988	2833	2381		-0.359	6.6E-07	0.099	3.4E-01	0.376	4.0E-07	-0.083	3.6E-01		0.618	1.2E-01	-0.097	9.8E-01	-0.402	3.0E-01	0.313	3.9E-01		0.252	6.6E-01	-0.027	9.8E-01	-0.045	9.1E-01	0.233	4.9E-01
YGL207W	SPT16	SuPpressor of Ty	4920	4356	1605	990	2316	3187	2077	1373	1537	1419	1572	2237	1027	847	974	833		-0.359	1.5E-04	0.110	4.2E-01	0.104	4.8E-01	-0.365	7.8E-05		0.095	8.0E-01	0.214	6.8E-01	-0.019	9.5E-01	-0.139	5.1E-01		-0.272	1.7E-01	0.296	1.3E-01	0.062	7.5E-01	-0.505	5.2E-04
YDR336W	MRX8	Mitochondrial oRganization of gene eXpression (MIOREX)	78	67	16	10	41	52	27	11	58	68	49	56	43	37	32	21		-0.358	5.0E-01	-0.502	3.5E-01	-0.447	4.8E-01	-0.303	5.8E-01		0.214	NA	0.190	NA	-0.139	9.1E-01	-0.115	9.1E-01		-0.151	9.0E-01	-0.342	7.6E-01	-0.612	2.6E-01	-0.421	5.3E-01
YOL064C	MET22	METhionine requiring	2867	2270	779	552	1291	1833	998	766	591	604	674	1067	401	356	264	229		-0.357	1.3E-02	0.274	7.2E-02	-0.465	2.7E-03	-1.097	4.2E-18		0.131	8.3E-01	-0.034	9.9E-01	0.431	1.8E-01	0.596	2.8E-02		-0.233	5.2E-01	0.212	5.9E-01	-0.058	8.4E-01	-0.504	1.9E-02
YDR093W	DNF2	Drs2 Neo1 Family	1184	1072	480	273	656	877	525	374	1005	982	1048	1589	720	546	654	637		-0.357	2.1E-03	0.145	3.5E-01	0.196	2.0E-01	-0.306	7.8E-03		0.292	3.9E-01	0.425	3.7E-01	-0.205	5.0E-01	-0.339	1.7E-01		-0.074	8.9E-01	0.540	1.2E-02	-0.027	9.2E-01	-0.641	7.8E-04
YLR361C-A			268	244	72	26	114	217	100	48	46	53	36	47	27	35	27	27		-0.357	5.6E-01	-0.506	4.2E-01	-0.059	9.5E-01	0.090	9.0E-01		0.191	9.0E-01	0.234	NA	-0.367	6.8E-01	-0.410	6.0E-01		-0.177	8.4E-01	-0.301	7.0E-01	-0.444	2.7E-01	-0.320	4.9E-01
YDR405W	MRP20	Mitochondrial Ribosomal Protein	593	488	136	112	324	473	340	328	108	70	87	118	64	49	40	43		-0.357	4.1E-01	-0.044	9.6E-01	-0.277	6.2E-01	-0.590	1.2E-01		0.405	6.6E-01	0.123	9.8E-01	0.856	1.5E-01	1.138	2.4E-02		0.040	9.6E-01	0.052	9.5E-01	0.553	9.0E-02	0.542	1.1E-01
YLR055C	SPT8	SuPpressor of Ty	634	576	197	139	327	418	332	275	267	298	295	513	217	145	210	185		-0.357	9.7E-02	0.237	3.4E-01	0.295	2.5E-01	-0.298	1.5E-01		0.154	8.4E-01	0.094	9.8E-01	0.194	7.0E-01	0.254	5.4E-01		-0.212	6.6E-01	0.301	4.9E-01	0.468	7.5E-02	-0.045	9.0E-01
YOR356W	CIR2	Changed Intracellular Redox state	1619	1337	413	263	783	1016	706	416	835	859	674	1011	599	479	453	432		-0.357	4.5E-03	-0.271	4.7E-02	-0.121	5.3E-01	-0.207	1.4E-01		0.138	7.1E-01	0.312	5.4E-01	0.172	5.1E-01	-0.002	1.0E+00		-0.226	3.2E-01	0.013	9.8E-01	0.029	8.9E-01	-0.210	2.5E-01
YOR111W			221	201	76	51	148	216	147	44	55	61	40	57	42	32	21	16		-0.356	5.2E-01	-0.517	3.5E-01	-0.842	1.4E-01	-0.681	1.9E-01		0.626	4.6E-01	0.956	NA	0.568	4.6E-01	0.238	7.6E-01		0.262	7.2E-01	0.411	5.2E-01	-0.298	4.8E-01	-0.446	2.8E-01
YDR113C	PDS1	Precocious Dissociation of Sisters	451	371	90	48	215	322	169	92	80	86	62	102	61	45	51	37		-0.356	4.0E-01	-0.289	5.8E-01	-0.111	8.6E-01	-0.178	7.0E-01		0.227	7.8E-01	-0.131	NA	-0.196	7.5E-01	0.162	7.7E-01		-0.136	8.0E-01	-0.447	2.1E-01	-0.329	2.1E-01	-0.017	9.6E-01
YGR133W	PEX4	PEroXin	140	108	28	19	69	75	37	34	37	39	35	60	32	17	26	19		-0.356	6.0E-01	0.046	9.7E-01	0.048	9.6E-01	-0.354	5.6E-01		0.083	NA	-0.271	NA	-0.300	7.7E-01	0.054	9.6E-01		-0.278	7.3E-01	-0.251	7.9E-01	-0.276	5.8E-01	-0.303	5.8E-01
YBL076C	ILS1	IsoLeucine-tRNA Synthetase	19935	16915	8644	5154	9728	13792	10006	5727	4507	4281	5673	8937	3100	2489	3054	2599		-0.356	3.9E-07	0.465	3.2E-12	0.175	4.5E-02	-0.646	4.5E-23		0.197	2.6E-01	0.277	1.8E-01	-0.018	9.4E-01	-0.099	5.1E-01		-0.167	4.1E-01	0.713	2.5E-09	0.134	3.7E-01	-0.747	1.5E-10
YKL052C	ASK1	Associated with Spindles and Kinetochores	512	398	103	79	292	385	238	115	152	146	109	186	108	82	89	72		-0.356	2.3E-01	-0.288	4.1E-01	-0.080	8.7E-01	-0.147	6.7E-01		0.428	3.8E-01	0.151	9.6E-01	-0.150	7.8E-01	0.126	7.9E-01		0.065	9.2E-01	-0.161	7.7E-01	-0.255	3.5E-01	-0.029	9.4E-01
YPL064C	CWC27	Complexed With Cef1p	154	132	47	25	90	163	107	72	130	136	133	224	99	71	90	80		-0.356	2.5E-01	0.150	7.3E-01	0.165	7.0E-01	-0.341	2.4E-01		0.653	2.3E-01	0.018	NA	0.104	8.9E-01	0.739	1.1E-01		0.285	6.3E-01	0.136	8.7E-01	0.254	5.0E-01	0.404	3.2E-01
YML100W-A			1	0	0	0	0	2	0	0	4	4	3	5	2	3	2	2		-0.355	NA	-0.271	9.4E-01	-0.186	NA	-0.270	9.1E-01		1.782	NA	1.043	NA	-1.397	NA	0.000	NA		NA	NA	NA	NA	NA	NA	NA	NA
YMR180C	CTL1	Capping enzyme mRNA Triphosphatase-Like	67	86	25	12	51	66	51	33	88	53	59	87	46	43	42	45		-0.355	4.7E-01	-0.205	7.6E-01	0.127	8.6E-01	-0.023	9.7E-01		0.449	7.0E-01	0.293	NA	0.137	9.0E-01	0.293	7.3E-01		0.086	9.4E-01	0.057	9.7E-01	0.243	6.5E-01	0.272	6.5E-01
YNL078W	NIS1	Neck protein Interacting with Septins	321	290	100	60	178	258	185	112	138	126	157	216	100	69	125	117		-0.353	2.4E-01	0.246	4.9E-01	0.687	1.1E-02	0.088	7.9E-01		0.352	5.3E-01	-0.016	NA	-0.497	2.2E-01	-0.129	7.8E-01		-0.009	9.9E-01	0.199	7.0E-01	0.168	5.5E-01	-0.041	9.1E-01
YGL008C	PMA1	Plasma Membrane ATPase	239399	193409	68035	42539	119502	156418	106132	76444	60537	60275	55576	84248	45146	32379	39473	32937		-0.353	4.4E-08	-0.053	6.6E-01	0.068	5.1E-01	-0.232	6.1E-04		0.203	5.4E-01	0.254	6.8E-01	0.111	6.9E-01	0.060	8.2E-01		-0.158	6.4E-01	0.172	6.0E-01	0.153	4.5E-01	-0.176	3.7E-01
YOL015W	IRC10	Increased Recombination Centers	4	0	1	5	2	3	3	3	19	18	14	26	8	15	16	19		-0.353	7.3E-01	-0.168	9.1E-01	0.741	4.5E-01	0.557	4.9E-01		1.178	NA	3.039	NA	0.295	NA	-1.566	NA		NA	NA	NA	NA	NA	NA	NA	NA
YLR120C	YPS1	YaPSin	2783	2292	655	375	1396	1840	1072	702	782	698	434	675	562	387	328	285		-0.353	1.0E-02	-0.681	3.0E-08	-0.463	1.6E-03	-0.134	4.4E-01		0.201	5.8E-01	0.538	8.6E-02	0.346	1.7E-01	0.009	9.8E-01		-0.160	6.0E-01	-0.173	5.8E-01	-0.138	4.8E-01	-0.125	5.4E-01
YHR176W	FMO1	Flavin containing MonoOxygenase	494	374	75	47	198	271	95	66	148	104	90	131	94	67	76	66		-0.352	3.1E-01	-0.445	2.1E-01	-0.016	9.8E-01	0.077	8.6E-01		-0.038	9.7E-01	-0.213	NA	-0.774	9.8E-02	-0.599	1.9E-01		-0.399	2.2E-01	-0.687	2.9E-02	-0.811	2.2E-03	-0.523	9.3E-02
YPR129W	SCD6	Suppressor of Clathrin Deficiency	1336	1140	299	217	686	879	581	431	221	228	198	342	147	138	152	122		-0.352	1.4E-01	-0.011	9.8E-01	0.092	8.1E-01	-0.250	3.0E-01		0.189	7.6E-01	-0.068	9.8E-01	0.050	9.3E-01	0.306	3.9E-01		-0.171	6.8E-01	-0.106	8.3E-01	0.118	6.5E-01	0.052	8.5E-01
YDR170C	SEC7	SECretory	6545	5595	1745	1067	2824	3973	2055	1343	1986	2019	1633	2443	1355	1190	1089	906		-0.352	1.6E-04	-0.237	2.1E-02	-0.200	9.3E-02	-0.315	9.4E-04		0.004	9.9E-01	0.290	4.8E-01	-0.040	9.0E-01	-0.327	7.1E-02		-0.356	3.8E-02	0.024	9.5E-01	-0.264	9.2E-02	-0.644	4.0E-06
YIL108W			2016	1677	706	377	853	1107	1079	767	527	477	594	840	382	262	359	339		-0.352	2.4E-02	0.259	1.2E-01	0.287	1.2E-01	-0.324	2.8E-02		-0.063	9.3E-01	0.117	9.6E-01	0.390	2.0E-01	0.210	4.9E-01		-0.423	7.4E-02	0.347	2.0E-01	0.656	6.5E-04	-0.114	6.4E-01
YDR044W	HEM13	HEMe biosynthesis	1386	1139	321	267	806	974	679	353	241	239	261	390	175	132	134	115		-0.352	1.1E-01	0.178	5.4E-01	-0.141	6.7E-01	-0.670	4.0E-04		0.353	4.0E-01	-0.078	9.8E-01	0.061	9.1E-01	0.492	9.6E-02		-0.006	9.9E-01	0.076	8.9E-01	-0.104	7.1E-01	-0.186	4.8E-01
YOR250C	CLP1	CLeavage/Polyadenylation factor Ia subunit	449	408	113	79	296	407	230	98	135	137	114	155	107	68	85	73		-0.352	2.7E-01	-0.269	4.8E-01	0.022	9.7E-01	-0.060	8.9E-01		0.554	2.4E-01	0.285	NA	-0.424	3.5E-01	-0.155	7.5E-01		0.195	6.9E-01	-0.012	9.9E-01	-0.427	1.1E-01	-0.220	4.9E-01
YDR212W	TCP1	Tailless Complex Polypeptide	5959	5062	1726	1053	3279	4460	2847	1478	1397	1330	1530	2333	1020	729	794	760		-0.351	9.5E-04	0.238	4.1E-02	0.001	1.0E+00	-0.589	1.3E-09		0.334	1.2E-01	-0.063	9.8E-01	-0.126	6.0E-01	0.271	1.4E-01		-0.025	9.5E-01	0.147	5.9E-01	-0.147	3.8E-01	-0.319	3.3E-02
YLR195C	NMT1	N-Myristoyl Transferase	1984	1666	643	383	823	1167	782	859	354	404	452	653	287	200	209	183		-0.351	5.5E-02	0.284	1.5E-01	-0.146	5.9E-01	-0.781	5.0E-07		-0.032	9.8E-01	0.045	9.9E-01	0.727	1.3E-01	0.650	1.3E-01		-0.394	4.4E-01	0.300	6.2E-01	0.556	9.8E-02	-0.138	7.3E-01
YDL021W	GPM2	Glycerate PhosphoMutase	658	522	117	83	231	345	252	150	95	93	74	93	66	54	25	30		-0.351	4.0E-01	-0.416	3.5E-01	-0.959	2.1E-02	-0.894	1.9E-02		-0.195	8.0E-01	0.041	NA	1.188	8.1E-03	0.953	2.5E-02		-0.554	1.9E-02	-0.408	1.9E-01	0.204	4.3E-01	0.058	8.5E-01
YNL149C	PGA2	Processing of Gas1p and ALP	1235	1023	315	208	721	946	486	341	294	271	324	475	224	140	216	139		-0.350	1.1E-01	0.241	3.5E-01	0.124	7.0E-01	-0.467	1.7E-02		0.410	3.1E-01	-0.177	9.5E-01	-0.374	2.9E-01	0.213	5.4E-01		0.052	9.2E-01	0.036	9.4E-01	-0.274	1.8E-01	-0.257	2.3E-01
YML028W	TSA1	Thiol-Specific Antioxidant	43579	35970	10934	7524	22651	30374	27478	16071	4646	4546	4764	7103	3451	2458	3029	2536		-0.350	2.5E-06	0.107	3.2E-01	0.080	5.0E-01	-0.377	1.9E-07		0.261	1.6E-01	-0.031	9.8E-01	0.372	1.5E-02	0.663	1.1E-07		-0.097	7.4E-01	0.047	8.9E-01	0.428	1.3E-03	0.283	3.9E-02
YOR196C	LIP5	LIPoic acid	684	563	216	124	517	654	502	497	298	294	265	444	199	178	237	170		-0.349	9.0E-02	-0.013	9.7E-01	0.257	3.2E-01	-0.080	7.5E-01		0.758	1.2E-01	0.299	9.1E-01	0.345	5.0E-01	0.805	4.2E-02		0.403	3.7E-01	0.253	6.8E-01	0.572	6.6E-02	0.721	1.9E-02
YLL025W	PAU17	seriPAUperin	10	0	4	3	2	5	2	0	6	2	8	10	2	3	2	6		-0.349	NA	0.936	6.5E-01	0.856	NA	-0.429	8.0E-01		0.352	NA	0.798	NA	-1.992	NA	-2.438	NA		NA	NA	NA	NA	NA	NA	NA	NA
YJR035W	RAD26	RADiation sensitive	336	305	80	50	193	246	218	139	206	187	167	230	131	119	89	108		-0.349	2.1E-01	-0.238	4.9E-01	-0.179	6.5E-01	-0.290	3.1E-01		0.298	6.3E-01	0.100	9.8E-01	0.621	1.3E-01	0.819	2.8E-02		-0.059	9.3E-01	-0.166	7.7E-01	0.421	8.3E-02	0.528	5.0E-02
YLR177W			277	245	103	48	134	219	316	223	156	154	132	210	100	97	78	69		-0.349	2.4E-01	-0.126	7.8E-01	-0.272	4.9E-01	-0.495	7.1E-02		0.262	7.2E-01	0.479	NA	1.661	8.0E-06	1.445	5.2E-05		-0.096	9.0E-01	0.320	5.3E-01	1.368	3.2E-08	0.952	5.2E-04
YDR225W	HTA1	Histone h Two A	17186	13435	2725	1754	9453	12149	5896	4310	2503	2541	1560	2528	1773	1452	1092	909		-0.348	7.3E-05	-0.575	2.9E-12	-0.533	2.3E-09	-0.306	9.5E-04		0.347	2.4E-01	-0.021	9.9E-01	0.227	4.2E-01	0.595	4.3E-03		-0.008	9.9E-01	-0.626	1.2E-03	-0.332	9.0E-02	0.286	1.5E-01
YNR051C	BRE5	BREfeldin A sensitivity	1597	1338	471	267	692	967	555	282	599	571	661	963	410	338	360	271		-0.347	1.3E-02	0.214	1.8E-01	-0.093	6.8E-01	-0.655	1.2E-07		0.016	9.8E-01	-0.048	9.8E-01	-0.174	5.4E-01	-0.110	6.9E-01		-0.340	1.3E-01	0.135	7.2E-01	-0.292	1.3E-01	-0.767	1.1E-05
YOR125C	CAT5	CATabolite repression	839	637	192	110	310	448	348	431	143	150	126	176	91	95	114	87		-0.347	2.6E-01	-0.213	6.0E-01	0.253	5.2E-01	0.118	7.4E-01		-0.126	9.3E-01	0.083	9.9E-01	0.676	2.9E-01	0.467	4.4E-01		-0.477	4.1E-01	-0.158	8.6E-01	0.895	1.8E-02	0.576	1.5E-01
YMR099C			3480	2847	890	625	2136	2779	1785	824	748	702	657	992	475	447	390	321		-0.347	1.1E-02	-0.077	7.4E-01	-0.227	2.0E-01	-0.497	1.1E-04		0.481	7.8E-02	0.199	8.6E-01	0.006	9.9E-01	0.287	2.6E-01		0.127	7.7E-01	0.095	8.3E-01	-0.246	2.5E-01	-0.214	3.3E-01
YMR140W	SIP5	Snf1 Interacting Protein	467	399	131	78	277	363	398	252	127	147	94	167	100	76	75	71		-0.347	2.9E-01	-0.350	3.3E-01	-0.105	8.3E-01	-0.102	8.0E-01		0.406	4.2E-01	0.458	6.6E-01	0.873	1.7E-02	0.820	1.6E-02		0.051	9.3E-01	0.083	8.8E-01	0.744	1.2E-04	0.712	8.5E-04
YFR050C	PRE4	PRoteinase yscE	2129	1766	661	391	1035	1450	1163	722	500	467	628	914	351	269	323	251		-0.347	2.0E-02	0.415	2.1E-03	0.046	8.7E-01	-0.716	1.8E-08		0.190	5.7E-01	-0.141	9.2E-01	0.303	2.0E-01	0.634	5.2E-04		-0.165	5.4E-01	0.244	2.9E-01	0.327	4.2E-02	-0.082	6.8E-01
YEL020C	PXP1	PeroXisomal Protein	178	168	68	45	117	159	255	111	107	103	132	152	70	64	93	95		-0.346	3.4E-01	0.200	6.7E-01	0.649	5.4E-02	0.102	7.9E-01		0.509	4.3E-01	0.353	NA	0.452	3.9E-01	0.608	1.8E-01		0.155	8.2E-01	0.524	2.1E-01	1.078	6.0E-05	0.709	2.1E-02
YER024W	YAT2		406	331	153	55	132	144	66	31	261	216	255	352	182	125	111	109		-0.346	1.5E-01	0.096	8.0E-01	-0.310	3.0E-01	-0.751	2.2E-04		-0.558	3.4E-01	0.192	9.6E-01	-0.505	3.6E-01	-1.255	2.8E-03		-0.911	1.5E-02	0.250	7.3E-01	-0.839	2.9E-02	-2.000	6.4E-09
YDL159W	STE7	STErile	252	237	61	44	129	193	139	128	79	102	78	137	77	41	48	56		-0.345	4.4E-01	-0.033	9.7E-01	0.009	9.9E-01	-0.303	4.7E-01		0.223	8.5E-01	-0.009	NA	0.536	4.3E-01	0.768	1.8E-01		-0.131	8.8E-01	-0.072	9.3E-01	0.520	1.3E-01	0.461	2.2E-01
YBR253W	SRB6	Suppressor of RNA polymerase B	261	202	49	36	86	156	149	108	76	82	78	91	53	48	65	43		-0.345	4.4E-01	-0.142	8.3E-01	0.240	6.7E-01	0.037	9.5E-01		-0.115	9.3E-01	-0.119	NA	0.634	2.9E-01	0.639	2.4E-01		-0.469	2.7E-01	-0.290	6.7E-01	0.853	6.1E-03	0.674	5.6E-02
YLR115W	CFT2	Cleavage Factor Two	482	390	129	57	268	403	269	137	266	257	238	335	183	152	179	173		-0.345	1.1E-01	-0.124	7.0E-01	0.233	4.0E-01	0.013	9.7E-01		0.454	2.8E-01	0.039	9.9E-01	-0.233	5.8E-01	0.181	6.6E-01		0.100	8.8E-01	-0.121	8.5E-01	-0.023	9.5E-01	0.199	5.4E-01
YHR178W	STB5	Sin Three Binding protein	177	175	29	25	81	119	67	34	196	172	121	143	132	104	62	49		-0.344	2.4E-01	-0.718	4.1E-03	-0.931	9.6E-04	-0.557	5.7E-02		0.012	9.9E-01	0.189	NA	0.672	2.0E-01	0.495	3.8E-01		-0.343	5.3E-01	-0.552	3.2E-01	-0.281	4.9E-01	-0.073	8.9E-01
YJL133C-A	DPI8	Delta-Psi dependent mitochondrial Import protein of 8 kDa	7334	5986	869	585	3100	4387	1334	416	825	752	425	727	553	457	156	136		-0.344	1.4E-02	-0.728	3.9E-09	-1.634	2.0E-30	-1.250	1.4E-18		0.002	1.0E+00	-0.284	9.0E-01	0.168	7.6E-01	0.454	2.7E-01		-0.348	5.0E-01	-1.044	1.1E-03	-1.487	2.5E-07	-0.791	9.8E-03
YIL018W	RPL2B	Ribosomal Protein of the Large subunit	27035	20514	7502	4594	17328	22654	20785	12006	8054	7708	9878	14750	5796	4350	6963	5458		-0.344	1.5E-07	0.382	2.6E-09	0.450	4.1E-12	-0.276	2.7E-05		0.597	1.0E-05	-0.188	6.8E-01	-0.006	9.8E-01	0.779	3.4E-10		0.245	2.3E-01	0.165	5.2E-01	0.421	4.0E-03	0.500	3.4E-04
YMR108W	ILV2	IsoLeucine-plus-Valine requiring	13576	12366	4081	2568	6623	8928	6258	3652	2731	2712	3101	4721	2021	1488	1893	1773		-0.343	9.1E-05	0.259	5.3E-03	0.233	2.2E-02	-0.369	1.2E-05		0.095	7.6E-01	-0.058	9.8E-01	-0.148	4.5E-01	0.005	9.8E-01		-0.256	1.0E-01	0.171	3.9E-01	0.062	7.0E-01	-0.365	2.9E-03
YMR034C	RCH1	Regulator of Calcium Homeostasis	47	50	11	11	33	39	26	23	31	43	28	34	29	19	12	22		-0.343	6.6E-01	-0.502	5.4E-01	-0.303	7.5E-01	-0.144	8.6E-01		0.407	NA	0.550	NA	0.521	6.6E-01	0.378	7.4E-01		0.057	9.7E-01	0.019	9.9E-01	0.193	7.8E-01	0.231	7.7E-01
YPR005C	HAL1	HALotolerance	177	142	15	9	46	80	36	12	36	25	17	27	21	18	17	15		-0.342	6.7E-01	-0.734	3.3E-01	-0.129	9.1E-01	0.263	7.5E-01		-0.518	NA	-0.831	NA	-0.560	5.9E-01	-0.248	8.3E-01		-0.871	6.7E-02	-1.594	3.0E-03	-0.708	1.5E-01	0.015	9.8E-01
YPR015C			24	10	3	1	12	22	4	11	7	7	2	16	5	4	5	6		-0.342	NA	-0.019	1.0E+00	0.462	NA	0.139	9.4E-01		0.838	NA	-0.903	NA	-0.686	NA	1.055	NA		NA	NA	NA	NA	NA	NA	NA	NA
YNL087W	TCB2	Three Calcium and lipid Binding domains (TriCalBins)	1863	1750	472	332	772	1042	504	228	872	781	729	1008	599	464	492	334		-0.342	1.2E-02	-0.180	2.9E-01	-0.213	2.3E-01	-0.374	4.8E-03		-0.163	7.3E-01	0.188	9.0E-01	-0.395	1.7E-01	-0.746	1.4E-03		-0.513	2.4E-02	-0.019	9.8E-01	-0.635	2.0E-03	-1.130	4.6E-09
YBR108W	AIM3	Altered Inheritance rate of Mitochondria	628	590	166	135	314	380	313	135	153	142	122	183	101	88	62	72		-0.341	2.8E-01	-0.214	6.1E-01	-0.332	4.0E-01	-0.460	1.2E-01		0.029	9.8E-01	0.389	7.8E-01	0.381	4.5E-01	0.021	9.7E-01		-0.320	4.2E-01	0.149	8.0E-01	0.026	9.4E-01	-0.443	1.2E-01
YBR115C	LYS2	LYSine requiring	15214	13240	7518	4560	7999	10756	8001	4901	4016	3821	5902	8948	2802	2235	2877	2645		-0.341	7.5E-06	0.659	2.7E-21	0.296	2.7E-04	-0.704	3.7E-24		0.233	2.2E-01	0.266	3.5E-01	-0.092	6.5E-01	-0.125	4.5E-01		-0.116	6.3E-01	0.896	3.1E-15	0.181	1.9E-01	-0.831	2.0E-13
YLR387C	REH1	REI1 Homolog	1197	1080	355	222	609	853	612	269	310	311	331	448	219	180	228	195		-0.341	7.8E-02	0.075	8.2E-01	0.242	3.2E-01	-0.174	4.0E-01		0.190	7.1E-01	0.108	9.7E-01	-0.275	4.2E-01	-0.194	5.4E-01		-0.160	7.1E-01	0.155	7.4E-01	-0.059	8.3E-01	-0.374	1.0E-01
YFL037W	TUB2	TUBulin	10752	9220	2653	1673	5587	7029	4478	2190	1788	1729	1681	2452	1244	1015	914	816		-0.341	1.8E-04	-0.026	9.0E-01	-0.226	4.4E-02	-0.541	3.9E-10		0.178	5.3E-01	-0.013	9.9E-01	0.002	1.0E+00	0.193	3.1E-01		-0.170	5.6E-01	-0.068	8.6E-01	-0.247	1.6E-01	-0.349	3.6E-02
YBR091C	TIM12	Translocase of the Inner Membrane	340	274	60	30	177	246	135	123	86	70	74	110	62	39	96	44		-0.341	4.7E-01	-0.021	9.8E-01	0.616	1.7E-01	0.296	4.9E-01		0.297	7.9E-01	-0.600	NA	-0.518	4.5E-01	0.379	5.7E-01		-0.052	9.5E-01	-0.649	1.5E-01	0.068	8.7E-01	0.664	6.6E-02
YMR104C	YPK2	Yeast Protein Kinase	329	296	76	57	179	213	279	150	151	136	118	189	106	79	88	95		-0.340	2.7E-01	-0.170	6.9E-01	0.155	7.2E-01	-0.015	9.7E-01		0.167	8.3E-01	0.114	NA	0.690	8.6E-02	0.743	4.4E-02		-0.180	7.1E-01	-0.082	9.0E-01	0.821	4.1E-04	0.723	5.8E-03
YDR109C			307	272	80	46	194	280	212	123	182	183	164	220	123	111	148	136		-0.340	2.0E-01	-0.179	6.2E-01	0.435	1.1E-01	0.274	2.8E-01		0.539	1.8E-01	0.140	9.7E-01	-0.199	6.6E-01	0.200	6.4E-01		0.190	6.7E-01	-0.070	9.1E-01	0.216	4.2E-01	0.475	8.5E-02
YJL130C	URA2	URAcil requiring	39603	33147	17049	11029	14292	19118	15516	10242	8892	9023	12851	19633	6479	5067	10909	9400		-0.340	1.7E-07	0.593	2.7E-22	0.976	3.4E-58	0.043	6.4E-01		-0.288	1.5E-01	0.207	6.6E-01	-0.592	9.5E-05	-1.086	5.4E-17		-0.635	6.7E-06	0.771	9.8E-09	0.359	1.4E-02	-1.047	2.2E-16
YAL015C	NTG1	eNdonuclease Three-like Glycosylase	200	174	30	32	92	110	96	83	93	88	93	135	77	41	77	64		-0.339	3.9E-01	0.074	9.1E-01	0.433	3.1E-01	0.019	9.7E-01		-0.046	9.8E-01	-0.463	NA	0.170	8.4E-01	0.588	3.2E-01		-0.394	5.2E-01	-0.410	5.7E-01	0.584	1.3E-01	0.600	1.6E-01
YJR110W	YMR1	Yeast Myotubularin Related	247	225	93	35	158	176	126	49	168	171	181	318	134	86	124	96		-0.339	2.2E-01	0.279	3.6E-01	0.165	6.7E-01	-0.452	6.2E-02		0.348	6.5E-01	-0.037	NA	-0.427	4.4E-01	-0.042	9.5E-01		0.001	1.0E+00	0.200	8.1E-01	-0.292	4.9E-01	-0.491	2.3E-01
YIR037W	HYR1	HYdroperoxide Resistance	3240	2535	719	489	1813	2183	1578	965	566	572	451	687	391	340	328	243		-0.338	2.4E-02	-0.264	1.1E-01	-0.208	3.1E-01	-0.282	7.2E-02		0.315	3.0E-01	0.188	8.6E-01	0.289	2.8E-01	0.416	6.5E-02		-0.030	9.5E-01	-0.103	7.9E-01	0.057	8.0E-01	0.130	5.3E-01
YDL149W	ATG9	AuTophaGy related	290	222	65	57	170	194	162	78	124	111	79	129	97	56	61	50		-0.338	3.5E-01	-0.445	2.3E-01	-0.290	5.4E-01	-0.183	6.5E-01		0.357	6.3E-01	0.575	NA	0.386	5.0E-01	0.168	7.8E-01		0.012	9.9E-01	0.105	8.9E-01	0.071	8.6E-01	-0.022	9.6E-01
YDR262W			999	842	240	147	700	949	855	388	208	271	268	328	169	140	148	102		-0.338	2.0E-01	0.072	8.8E-01	-0.158	6.7E-01	-0.568	1.4E-02		0.672	8.3E-02	-0.158	9.6E-01	0.443	2.7E-01	1.273	2.2E-05		0.327	2.4E-01	-0.114	8.2E-01	0.264	2.4E-01	0.704	7.0E-04
YOR231W	MKK1	Mitogen-activated protein Kinase-Kinase	253	183	85	49	128	141	166	128	152	142	140	227	109	81	129	102		-0.337	2.4E-01	0.051	9.3E-01	0.441	1.4E-01	0.053	8.8E-01		0.154	8.7E-01	0.414	NA	0.445	3.6E-01	0.185	7.2E-01		-0.188	7.8E-01	0.435	3.7E-01	0.865	3.8E-03	0.242	5.2E-01
YER178W	PDA1	Pyruvate Dehydrogenase Alpha	21192	17493	5502	3335	11414	15608	15131	10171	3807	3723	3982	6720	2684	2169	2712	2648		-0.337	5.5E-04	0.229	3.7E-02	0.309	2.7E-03	-0.256	1.0E-02		0.313	2.7E-01	-0.195	8.3E-01	0.360	1.2E-01	0.868	1.3E-06		-0.032	9.5E-01	0.004	9.9E-01	0.645	8.4E-06	0.609	1.9E-05
YGR116W	SPT6	SuPpressor of Ty's	4552	3716	1343	805	1923	2792	1639	1092	1456	1370	1400	1843	975	841	918	778		-0.336	1.8E-03	-0.048	8.3E-01	0.055	7.7E-01	-0.234	3.8E-02		0.014	9.8E-01	0.265	6.6E-01	-0.076	8.1E-01	-0.327	1.2E-01		-0.330	1.0E-01	0.189	5.0E-01	-0.045	8.4E-01	-0.564	3.6E-04
YDR459C	PFA5	Protein Fatty Acyltransferase	94	81	14	6	53	55	39	10	104	113	100	130	77	63	88	57		-0.336	3.6E-01	-0.166	7.5E-01	0.198	6.8E-01	0.028	9.6E-01		0.149	9.1E-01	-0.810	NA	-0.670	3.4E-01	0.288	7.4E-01		-0.189	8.9E-01	-1.013	2.2E-01	-0.529	3.8E-01	0.295	7.1E-01
YHR209W	CRG1	Cantharidin Resistance Gene	451	433	36	26	138	226	75	33	97	79	27	33	53	59	38	40		-0.336	4.8E-01	-1.799	9.6E-07	-0.374	5.1E-01	1.089	8.8E-03		-0.470	5.5E-01	0.138	NA	-0.660	2.9E-01	-1.267	2.7E-02		-0.816	6.0E-03	-1.692	1.1E-07	-1.051	6.9E-04	-0.176	7.1E-01
YHR090C	YNG2	Yeast iNG1 homolog	394	346	61	54	222	316	229	135	86	72	78	114	66	37	60	49		-0.336	4.4E-01	0.023	9.7E-01	0.255	6.4E-01	-0.104	8.3E-01		0.360	6.1E-01	-0.518	NA	-0.075	9.2E-01	0.804	6.0E-02		0.020	9.7E-01	-0.523	1.4E-01	0.154	6.0E-01	0.697	1.2E-02
YIL092W			160	133	40	28	83	113	96	72	103	122	126	152	85	61	86	82		-0.335	3.5E-01	0.063	9.3E-01	0.371	3.6E-01	-0.027	9.5E-01		0.249	7.9E-01	0.004	NA	0.170	8.1E-01	0.415	4.5E-01		-0.094	9.2E-01	0.039	9.7E-01	0.521	1.2E-01	0.387	3.3E-01
YBR273C	UBX7	UBiquitin regulatory X	684	573	145	111	344	546	416	316	194	152	141	228	131	93	131	105		-0.335	2.3E-01	-0.174	6.5E-01	0.237	5.0E-01	0.077	8.2E-01		0.317	6.1E-01	0.067	9.8E-01	0.274	5.7E-01	0.524	1.7E-01		-0.027	9.7E-01	-0.134	8.2E-01	0.489	5.5E-02	0.596	2.2E-02
YDR128W	MTC5	Maintenance of Telomere Capping	358	286	128	52	238	294	151	108	364	398	289	464	276	217	204	183		-0.334	7.2E-02	-0.287	1.5E-01	-0.188	4.7E-01	-0.235	2.3E-01		0.562	1.6E-01	0.586	4.2E-01	-0.101	8.6E-01	-0.126	7.9E-01		0.221	7.0E-01	0.258	6.6E-01	-0.306	3.5E-01	-0.343	3.2E-01
YBR236C	ABD1		705	589	205	155	353	488	475	261	210	224	208	309	151	129	198	142		-0.334	1.6E-01	-0.010	9.8E-01	0.429	8.4E-02	0.104	7.0E-01		0.205	7.0E-01	0.348	6.8E-01	0.106	8.1E-01	-0.037	9.3E-01		-0.137	7.4E-01	0.313	3.0E-01	0.513	1.0E-02	0.062	8.2E-01
YJL057C	IKS1		259	250	64	28	137	174	113	69	134	119	89	112	81	81	42	53		-0.334	3.7E-01	-0.576	9.6E-02	-0.611	1.2E-01	-0.368	3.3E-01		0.117	9.2E-01	0.246	NA	0.572	3.1E-01	0.443	4.3E-01		-0.226	6.8E-01	-0.361	5.0E-01	-0.061	8.8E-01	0.074	8.6E-01
YBR078W	ECM33	ExtraCellular Mutant	42612	36555	9565	5925	23505	32247	18658	11543	3917	4230	2818	5111	2950	2326	1759	1813		-0.333	1.2E-01	-0.329	1.6E-01	-0.391	7.6E-02	-0.394	4.5E-02		0.319	3.2E-01	0.140	9.5E-01	0.255	3.6E-01	0.434	5.4E-02		-0.022	9.5E-01	-0.218	2.1E-01	-0.160	2.5E-01	0.036	8.3E-01
YDR334W	SWR1	SWi2/snf2-Related	520	418	179	130	257	394	348	306	623	646	632	1012	470	353	486	387		-0.333	1.5E-02	0.104	6.3E-01	0.244	1.4E-01	-0.192	1.8E-01		0.292	6.0E-01	0.481	5.7E-01	0.574	1.2E-01	0.385	2.9E-01		-0.051	9.5E-01	0.558	1.3E-01	0.800	4.0E-03	0.192	5.8E-01
YGL063W	PUS2	PseudoUridine Synthase	33	42	9	4	30	30	37	21	51	64	59	101	37	37	43	41		-0.333	5.2E-01	0.199	7.7E-01	0.336	5.8E-01	-0.196	7.0E-01		0.508	NA	-0.581	NA	0.330	7.3E-01	1.418	7.6E-02		0.170	9.1E-01	-0.420	7.8E-01	0.638	2.9E-01	1.229	8.7E-02
YDL144C			985	675	241	154	336	451	350	274	286	304	306	426	228	156	195	160		-0.332	1.1E-01	0.056	8.9E-01	0.052	8.8E-01	-0.336	8.6E-02		-0.239	7.1E-01	0.052	9.9E-01	0.393	3.4E-01	0.103	8.2E-01		-0.580	4.6E-02	0.080	9.0E-01	0.425	1.1E-01	-0.235	4.3E-01
YLR060W	FRS1	phenylalanyl (F)-tRNA Synthetase	6245	5266	2368	1494	3404	4848	3858	2873	1567	1391	1855	2783	1063	849	1048	921		-0.332	5.1E-04	0.388	1.5E-05	0.203	8.8E-02	-0.517	2.4E-09		0.340	2.7E-01	0.205	8.4E-01	0.291	2.8E-01	0.427	5.5E-02		0.000	1.0E+00	0.564	4.9E-03	0.470	1.3E-02	-0.094	6.8E-01
YIL106W	MOB1	Mps One Binder	688	611	171	119	480	587	432	297	182	196	172	264	145	101	131	126		-0.331	2.1E-01	-0.060	9.0E-01	0.233	4.9E-01	-0.039	9.1E-01		0.547	1.5E-01	0.071	9.8E-01	-0.031	9.6E-01	0.446	1.8E-01		0.209	5.6E-01	-0.016	9.8E-01	0.178	4.6E-01	0.404	7.8E-02
YDL078C	MDH3	Malate DeHydrogenase	2974	2462	709	433	1587	1934	1691	1169	608	613	590	769	442	349	400	307		-0.331	2.4E-02	-0.093	7.0E-01	-0.007	9.8E-01	-0.245	1.1E-01		0.210	6.1E-01	0.006	1.0E+00	0.464	7.9E-02	0.668	2.6E-03		-0.129	7.3E-01	-0.115	7.7E-01	0.432	1.7E-02	0.418	2.2E-02
YGR184C	UBR1		2325	1989	810	502	1073	1424	832	555	1193	1271	1218	1802	854	737	728	659		-0.331	3.3E-03	0.032	9.0E-01	-0.041	8.4E-01	-0.404	1.6E-04		0.037	9.5E-01	0.416	2.4E-01	-0.054	8.8E-01	-0.433	3.2E-02		-0.302	1.4E-01	0.419	2.3E-02	-0.116	5.5E-01	-0.837	3.0E-08
YLR333C	RPS25B	Ribosomal Protein of the Small subunit	8732	6974	2632	1743	6766	8642	9835	8925	1840	1874	2699	3678	1330	1074	2000	1465		-0.331	9.1E-04	0.529	4.5E-09	0.677	2.3E-13	-0.183	8.1E-02		0.806	1.6E-02	-0.195	9.5E-01	0.428	2.4E-01	1.429	1.0E-07		0.467	1.6E-01	0.306	4.8E-01	1.075	8.9E-06	1.236	1.1E-07
YMR306C-A			2	2	0	0	2	1	0	0	6	3	3	11	5	1	3	8		-0.331	NA	0.305	9.2E-01	1.128	NA	0.492	7.7E-01		0.456	NA	-1.538	NA	-3.427	NA	0.000	NA		NA	NA	NA	NA	NA	NA	NA	NA
YBR251W	MRPS5	Mitochondrial Ribosomal Protein, Small subunit	732	606	144	113	406	527	308	237	112	115	93	142	81	66	68	60		-0.331	3.4E-01	-0.214	6.4E-01	-0.041	9.5E-01	-0.157	6.8E-01		0.309	6.3E-01	0.025	1.0E+00	0.039	9.5E-01	0.324	4.7E-01		-0.030	9.6E-01	-0.215	6.7E-01	-0.024	9.4E-01	0.162	6.0E-01
YER058W	PET117	PETite colonies	131	105	23	13	32	67	35	21	42	24	33	32	19	23	21	17		-0.330	6.8E-01	-0.236	8.3E-01	-0.008	9.9E-01	-0.102	9.1E-01		-0.455	NA	-0.310	NA	-0.048	9.8E-01	-0.193	8.6E-01		-0.795	1.2E-01	-0.579	4.6E-01	-0.078	9.0E-01	-0.294	6.4E-01
YNL260C	LTO1	required for biogenesis of the Large ribosomal subunit and initiation of Translation in Oxygen	345	232	102	46	149	211	213	288	40	43	33	58	23	30	27	22		-0.329	6.2E-01	-0.145	8.8E-01	0.021	9.8E-01	-0.163	8.1E-01		0.147	9.4E-01	0.320	NA	1.356	9.6E-02	1.183	1.1E-01		-0.188	8.7E-01	0.144	9.0E-01	1.344	1.9E-03	1.011	2.6E-02
YPL180W	TCO89	Tor Complex One	589	506	142	100	238	395	268	177	195	191	163	257	160	93	165	154		-0.329	2.2E-01	-0.145	7.1E-01	0.512	4.8E-02	0.329	1.8E-01		0.015	9.9E-01	0.145	9.6E-01	-0.253	5.8E-01	-0.383	3.2E-01		-0.323	3.2E-01	-0.028	9.7E-01	0.239	3.7E-01	-0.056	8.6E-01
YKL101W	HSL1	Histone Synthetic Lethal	1481	1284	401	221	744	1007	546	443	1182	1172	849	1300	793	725	535	437		-0.328	4.6E-03	-0.396	3.9E-04	-0.495	3.0E-05	-0.427	1.9E-04		0.160	7.7E-01	0.395	5.9E-01	0.463	1.4E-01	0.228	4.9E-01		-0.175	7.1E-01	-0.032	9.6E-01	-0.055	8.6E-01	-0.198	4.7E-01
YEL041W	YEF1		204	165	51	22	107	158	145	126	97	81	58	60	69	47	36	31		-0.328	4.7E-01	-0.821	3.2E-02	-0.625	2.0E-01	-0.132	8.1E-01		0.339	7.4E-01	0.624	NA	1.462	1.0E-02	1.177	3.7E-02		0.003	1.0E+00	-0.227	7.8E-01	0.813	1.6E-02	1.042	4.3E-03
YGR214W	RPS0A	Ribosomal Protein of the Small subunit	22655	17392	6400	3819	17973	23186	24310	19992	4195	4366	4902	7291	3136	2430	3580	2821		-0.328	1.5E-05	0.248	2.0E-03	0.358	3.6E-06	-0.218	5.7E-03		0.871	8.4E-04	-0.054	9.8E-01	0.549	5.8E-02	1.474	3.9E-11		0.535	4.2E-02	0.165	7.3E-01	0.879	4.7E-05	1.250	7.2E-10
YKR010C	TOF2	TOpoisomerase I-interacting Factor	503	373	140	70	242	402	288	158	185	173	165	213	120	111	144	86		-0.328	2.6E-01	-0.168	6.8E-01	0.131	7.5E-01	-0.029	9.4E-01		0.366	5.6E-01	0.259	9.3E-01	0.084	9.0E-01	0.191	7.0E-01		0.029	9.7E-01	0.061	9.3E-01	0.191	5.3E-01	0.160	6.3E-01
YEL036C	ANP1	ANP and osmotic sensitive	1554	1181	505	322	920	1169	748	865	442	449	466	663	340	241	349	225		-0.328	6.6E-02	0.085	7.8E-01	0.136	6.0E-01	-0.277	1.1E-01		0.447	5.5E-01	0.364	8.8E-01	0.355	5.4E-01	0.438	3.8E-01		0.109	9.1E-01	0.421	4.6E-01	0.460	2.2E-01	0.148	7.3E-01
YJL191W	RPS14B	Ribosomal Protein of the Small subunit	4905	3876	1323	781	2449	3493	3053	4059	680	705	700	1032	505	395	411	365		-0.328	1.3E-02	0.061	8.0E-01	-0.052	8.2E-01	-0.442	3.2E-04		0.256	8.0E-01	0.038	9.9E-01	1.215	1.3E-02	1.433	7.8E-04		-0.080	9.4E-01	0.071	9.4E-01	1.133	2.3E-03	0.982	7.8E-03
YIL009W	FAA3	Fatty Acid Activation	853	750	212	122	348	399	261	135	395	431	343	568	286	249	258	221		-0.327	6.8E-02	-0.132	6.2E-01	-0.005	9.9E-01	-0.200	3.0E-01		-0.270	5.3E-01	0.028	9.9E-01	-0.203	5.9E-01	-0.501	8.1E-02		-0.603	6.7E-03	-0.135	7.7E-01	-0.234	3.5E-01	-0.702	1.5E-03
YGL004C	RPN14	Regulatory Particle Non-ATPase	222	224	53	36	153	183	151	81	101	97	87	99	75	54	72	41		-0.327	4.3E-01	-0.326	4.9E-01	-0.042	9.5E-01	-0.043	9.3E-01		0.414	5.7E-01	0.168	NA	0.221	7.4E-01	0.467	3.8E-01		0.080	9.2E-01	-0.188	7.8E-01	0.157	6.5E-01	0.425	2.1E-01
YBR191W	RPL21A	Ribosomal Protein of the Large subunit	20123	14290	5182	3471	14397	20409	21855	16869	3727	3222	4284	6278	2595	1927	3093	2498		-0.327	5.4E-05	0.346	1.3E-05	0.467	3.7E-09	-0.206	1.5E-02		0.842	1.1E-03	-0.151	9.6E-01	0.484	9.5E-02	1.477	1.5E-11		0.506	5.1E-02	0.167	7.2E-01	0.925	9.4E-06	1.264	1.5E-10
YLR176C	RFX1	Regulatory Factor X	176	153	46	26	135	160	84	26	46	56	32	51	34	32	31	29		-0.327	5.8E-01	-0.567	3.2E-01	0.017	9.8E-01	0.257	6.6E-01		0.674	4.3E-01	0.532	NA	-0.785	2.7E-01	-0.643	3.5E-01		0.339	6.0E-01	-0.064	9.5E-01	-0.792	4.1E-02	-0.389	4.1E-01
YAR023C			9	5	0	1	3	1	1	0	31	18	23	40	20	12	16	9		-0.327	7.2E-01	0.091	9.5E-01	-0.197	8.7E-01	-0.615	4.1E-01		-0.953	NA	-1.692	NA	-1.072	NA	-0.333	NA		NA	NA	NA	NA	NA	NA	NA	NA
YER048C	CAJ1		2704	2128	532	412	1189	1621	1047	529	525	536	430	618	400	292	275	218		-0.326	3.4E-02	-0.276	9.6E-02	-0.328	6.9E-02	-0.378	1.3E-02		0.041	9.5E-01	0.117	9.6E-01	0.207	5.1E-01	0.130	6.7E-01		-0.294	2.9E-01	-0.184	6.3E-01	-0.146	5.4E-01	-0.255	2.4E-01
YJR088C	EMC2	ER Membrane protein Complex	1672	1406	635	326	840	1290	893	569	288	231	263	463	189	148	167	127		-0.326	1.6E-01	0.207	4.6E-01	-0.042	9.2E-01	-0.575	3.3E-03		0.277	5.7E-01	0.255	8.4E-01	0.262	4.9E-01	0.283	3.9E-01		-0.058	9.2E-01	0.432	7.4E-02	0.197	3.8E-01	-0.293	1.7E-01
YER083C	GET2	Guided Entry of Tail-anchored proteins	1424	1128	318	233	756	981	708	496	231	217	170	283	161	130	183	111		-0.325	2.0E-01	-0.256	3.9E-01	0.159	6.5E-01	0.090	7.7E-01		0.271	6.2E-01	0.234	9.1E-01	0.075	8.9E-01	0.113	7.9E-01		-0.062	9.2E-01	-0.050	9.2E-01	0.210	3.6E-01	0.198	4.1E-01
YKL204W	EAP1	EIF4E-Associated Protein	1166	1040	274	206	687	843	630	442	126	123	93	181	91	71	68	77		-0.325	3.6E-01	-0.149	7.7E-01	0.010	9.9E-01	-0.166	6.6E-01		0.298	6.4E-01	0.133	9.8E-01	0.236	6.4E-01	0.401	3.2E-01		-0.035	9.5E-01	-0.042	9.4E-01	0.220	3.5E-01	0.227	3.5E-01
YLR199C	PBA1	Proteasome Biogenesis-Associated	677	618	188	114	419	483	333	109	127	122	128	148	91	71	64	70		-0.325	3.5E-01	-0.087	8.8E-01	-0.105	8.4E-01	-0.343	3.0E-01		0.309	7.2E-01	0.145	9.8E-01	-0.293	6.4E-01	-0.129	8.3E-01		-0.024	9.7E-01	0.030	9.7E-01	-0.420	2.2E-01	-0.474	1.7E-01
YBL031W	SHE1	Sensitivity to High Expression	100	100	25	14	50	73	44	28	52	35	33	46	36	21	25	18		-0.325	6.3E-01	-0.391	6.0E-01	-0.239	7.8E-01	-0.173	8.1E-01		0.104	NA	0.188	NA	0.215	8.4E-01	0.131	8.9E-01		-0.227	7.9E-01	-0.233	8.1E-01	-0.047	9.3E-01	-0.041	9.5E-01
YBL052C	SAS3	Something About Silencing	177	192	56	22	75	119	62	38	301	269	285	406	188	180	185	131		-0.325	1.4E-01	0.022	9.6E-01	-0.077	8.3E-01	-0.424	3.3E-02		-0.130	8.9E-01	-0.131	9.8E-01	-0.130	8.5E-01	-0.129	8.3E-01		-0.465	3.6E-01	-0.152	8.7E-01	-0.226	6.2E-01	-0.539	2.1E-01
YNR058W	BIO3	BIOtin	56	33	18	18	14	23	9	7	64	65	56	110	39	44	53	45		-0.325	5.1E-01	0.076	9.3E-01	0.382	4.9E-01	-0.018	9.8E-01		-0.447	NA	0.829	NA	-0.838	4.0E-01	-2.114	4.3E-03		-0.779	3.8E-01	0.890	2.9E-01	-0.466	5.9E-01	-2.135	1.5E-03
YOR270C	VPH1	Vacuolar pH	10153	8914	3917	2345	5413	7636	4569	2283	3419	3182	3831	5817	2381	1909	1947	1602		-0.325	9.8E-06	0.284	1.2E-04	-0.117	2.7E-01	-0.726	1.2E-26		0.265	1.6E-01	0.268	3.8E-01	-0.100	6.3E-01	-0.103	5.7E-01		-0.068	8.7E-01	0.523	1.2E-03	-0.241	1.5E-01	-0.832	5.1E-09
YPL079W	RPL21B	Ribosomal Protein of the Large subunit	11056	8967	2927	1945	8340	11484	12006	5471	2898	2640	3197	4644	2054	1555	2424	2105		-0.324	4.3E-05	0.244	3.3E-03	0.491	2.0E-10	-0.077	4.4E-01		0.804	9.6E-06	-0.105	9.6E-01	0.017	9.6E-01	0.926	4.3E-08		0.472	2.9E-02	0.111	7.9E-01	0.487	1.0E-02	0.847	1.0E-06
YMR238W	DFG5	Defective for Filamentous Growth	2846	2515	451	265	1801	2224	1024	1316	975	959	565	833	737	527	384	320		-0.324	7.2E-03	-0.729	8.7E-12	-0.680	1.4E-08	-0.275	3.9E-02		0.414	6.0E-01	-0.021	1.0E+00	0.776	1.3E-01	1.210	4.7E-03		0.080	9.4E-01	-0.778	9.3E-02	0.068	8.9E-01	0.926	1.1E-02
YGR264C	MES1	MEthionyl-tRNA Synthetase	5887	5090	2046	1310	3487	4713	2752	1591	1528	1455	1730	2605	1114	832	1002	848		-0.324	4.9E-04	0.277	3.1E-03	0.089	5.4E-01	-0.511	1.8E-09		0.396	3.8E-03	0.182	6.5E-01	-0.273	7.6E-02	-0.059	7.4E-01		0.064	8.4E-01	0.431	1.2E-03	-0.206	1.3E-01	-0.573	1.9E-06
YGR157W	CHO2	CHOline requiring	5596	5152	1992	1270	3180	4374	2748	1197	3299	3160	3135	4389	2495	1736	1786	1401		-0.324	2.4E-04	-0.033	8.6E-01	-0.245	1.6E-02	-0.535	8.5E-11		0.304	3.2E-01	0.478	1.8E-01	-0.008	9.8E-01	-0.182	4.8E-01		-0.029	9.6E-01	0.417	9.8E-02	-0.275	2.1E-01	-0.721	1.5E-04
YKL168C	KKQ8		232	196	73	46	141	173	183	87	148	130	122	204	94	86	130	92		-0.324	3.0E-01	-0.042	9.4E-01	0.448	1.6E-01	0.166	6.0E-01		0.378	5.3E-01	0.362	NA	0.038	9.5E-01	0.054	9.2E-01		0.046	9.5E-01	0.292	5.8E-01	0.461	1.0E-01	0.215	5.4E-01
YLR166C	SEC10	SECretory	655	508	152	99	299	460	260	118	259	286	241	331	197	158	167	146		-0.324	1.4E-01	-0.185	5.2E-01	-0.022	9.6E-01	-0.161	5.1E-01		0.195	7.4E-01	0.147	9.6E-01	-0.269	5.1E-01	-0.221	5.7E-01		-0.138	8.0E-01	-0.065	9.2E-01	-0.316	2.4E-01	-0.388	1.6E-01
YFR031C-A	RPL2A	Ribosomal Protein of the Large subunit	16489	12454	4431	2922	10651	13196	13083	11984	4346	4227	5197	7833	3159	2430	3722	3079		-0.324	2.0E-06	0.341	2.7E-07	0.443	4.5E-11	-0.222	1.4E-03		0.553	1.6E-01	-0.136	9.6E-01	0.447	2.1E-01	1.136	3.0E-05		0.222	6.8E-01	0.176	7.6E-01	0.862	7.9E-04	0.907	2.7E-04
YMR134W	ERG29	ERGosterol biosynthesis	270	210	110	66	172	212	167	193	74	70	93	123	46	47	42	41		-0.323	4.8E-01	0.336	4.9E-01	-0.012	9.9E-01	-0.672	6.3E-02		0.505	6.0E-01	0.381	NA	0.766	2.6E-01	0.890	1.2E-01		0.176	8.5E-01	0.689	1.7E-01	0.726	5.9E-02	0.213	6.5E-01
YLL026W	HSP104	Heat Shock Protein	13170	11211	5950	3925	4845	6636	12045	5656	2532	2386	3503	5395	1821	1386	2390	2081		-0.323	4.4E-05	0.590	1.0E-16	0.642	8.4E-18	-0.271	4.1E-04		-0.271	2.7E-01	0.281	5.1E-01	0.677	8.0E-05	0.125	5.5E-01		-0.602	9.4E-04	0.843	3.2E-07	1.298	5.4E-17	-0.147	4.7E-01
YLR193C	UPS1	UnProceSsed	291	258	86	42	217	284	222	140	48	40	44	66	30	27	56	21		-0.323	6.2E-01	0.061	9.6E-01	0.555	4.0E-01	0.170	7.9E-01		0.688	3.6E-01	-0.019	NA	-0.289	7.0E-01	0.418	4.9E-01		0.354	2.8E-01	0.018	9.8E-01	0.251	3.5E-01	0.588	3.2E-02
YIL022W	TIM44	Translocase of the Inner Mitochondrial membrane	1658	1287	463	294	798	1119	975	843	402	351	324	541	271	219	297	277		-0.322	7.8E-02	-0.072	8.2E-01	0.390	4.0E-02	0.140	4.9E-01		0.196	7.7E-01	0.287	8.5E-01	0.345	4.0E-01	0.254	5.2E-01		-0.133	8.3E-01	0.185	7.3E-01	0.711	4.0E-03	0.393	1.4E-01
YCL014W	BUD3	BUD site selection	1323	1141	325	245	480	725	274	233	621	650	515	799	440	386	303	255		-0.321	2.7E-02	-0.219	2.0E-01	-0.413	8.3E-03	-0.516	1.6E-04		-0.230	6.9E-01	0.297	8.1E-01	-0.034	9.5E-01	-0.560	7.8E-02		-0.558	6.1E-02	0.052	9.3E-01	-0.466	8.5E-02	-1.075	1.1E-05
YDL140C	RPO21	RNA POlymerase	10016	8581	3161	1889	3224	4405	2405	1262	1813	1940	1499	2471	1242	1182	936	1106		-0.321	3.0E-01	-0.196	6.5E-01	-0.082	8.6E-01	-0.207	5.2E-01		-0.472	1.9E-01	0.474	4.4E-01	-0.259	4.6E-01	-1.205	6.2E-07		-0.801	1.3E-09	0.250	2.0E-01	-0.362	1.3E-02	-1.413	2.8E-29
YGL126W	SCS3	Suppressor of Choline Sensitivity	870	675	225	167	487	641	504	582	214	265	246	327	189	126	202	196		-0.321	1.9E-01	0.006	9.9E-01	0.512	3.3E-02	0.184	4.7E-01		0.371	6.9E-01	0.208	9.6E-01	0.291	6.7E-01	0.454	4.1E-01		0.039	9.7E-01	0.189	8.2E-01	0.780	3.0E-02	0.630	8.7E-02
YNL216W	RAP1	Repressor/Activator site binding Protein	2291	1891	535	314	1218	1596	1020	789	520	472	425	685	377	272	284	276		-0.321	5.0E-02	-0.107	6.7E-01	-0.043	8.8E-01	-0.257	1.2E-01		0.248	6.1E-01	-0.033	9.9E-01	0.187	6.3E-01	0.467	1.0E-01		-0.081	8.9E-01	-0.170	7.0E-01	0.122	6.4E-01	0.210	3.8E-01
YFR026C	ULI1	Upr-L-Inducible gene	3	5	0	0	0	1	1	0	14	14	7	16	8	10	8	7		-0.321	8.0E-01	-0.580	6.7E-01	-0.125	NA	0.134	9.2E-01		-2.201	NA	-1.667	NA	0.875	NA	0.341	NA		NA	NA	NA	NA	NA	NA	NA	NA
YJL062W	LAS21	Local Anestheticum Sensitive	908	752	243	169	317	422	180	79	309	337	241	392	250	174	143	146		-0.320	1.4E-01	-0.301	2.0E-01	-0.380	1.2E-01	-0.400	5.4E-02		-0.351	4.2E-01	0.470	5.0E-01	-0.429	2.6E-01	-1.250	9.7E-06		-0.679	2.4E-03	0.141	7.7E-01	-0.834	2.5E-04	-1.655	1.2E-14
YBL082C	ALG3	Asparagine Linked Glycosylation	649	463	133	98	330	359	195	164	232	190	180	289	168	109	123	96		-0.320	2.2E-01	-0.115	7.7E-01	-0.173	6.3E-01	-0.378	1.2E-01		0.152	8.7E-01	0.041	9.9E-01	0.002	1.0E+00	0.113	8.4E-01		-0.176	7.9E-01	-0.101	8.9E-01	-0.192	6.0E-01	-0.267	4.5E-01
YML034W	SRC1	Spliced mRNA and Cell cycle regulated gene	1349	972	333	196	642	867	467	320	303	307	225	391	205	191	179	139		-0.320	1.4E-01	-0.263	2.8E-01	-0.170	5.8E-01	-0.226	3.2E-01		0.199	7.2E-01	0.298	7.8E-01	-0.009	9.9E-01	-0.107	7.9E-01		-0.128	7.9E-01	0.005	9.9E-01	-0.202	4.0E-01	-0.334	1.5E-01
YGL133W	ITC1	Imitation switch Two Complex	599	466	199	134	359	479	391	344	433	381	358	617	317	217	293	221		-0.319	8.3E-02	-0.015	9.7E-01	0.107	7.0E-01	-0.197	3.0E-01		0.474	3.4E-01	0.520	5.7E-01	0.507	2.1E-01	0.462	2.2E-01		0.145	8.2E-01	0.474	2.1E-01	0.592	3.1E-02	0.263	4.0E-01
YOR177C	MPC54	Meiotic Plaque Component	58	74	14	5	22	46	16	13	19	29	11	19	14	17	15	11		-0.319	7.4E-01	-0.956	2.6E-01	-0.121	9.3E-01	0.516	5.5E-01		-0.192	NA	0.274	NA	-0.311	NA	-0.777	NA		-0.521	6.1E-01	-0.710	5.3E-01	-0.452	5.4E-01	-0.263	7.7E-01
YAL007C	ERP2	Emp24p/Erv25p Related Protein	1748	1453	368	242	791	1005	529	259	388	367	307	431	281	213	215	171		-0.318	8.0E-02	-0.288	1.4E-01	-0.197	4.3E-01	-0.227	2.4E-01		-0.016	9.8E-01	0.070	9.8E-01	-0.285	3.3E-01	-0.370	1.4E-01		-0.341	1.4E-01	-0.246	4.1E-01	-0.508	6.5E-03	-0.603	1.3E-03
YOR204W	DED1	Defines Essential Domain	23788	18376	7513	4854	11620	15285	14315	12826	2964	2835	3547	5474	2170	1628	1910	1583		-0.318	3.3E-05	0.372	3.7E-07	0.041	7.7E-01	-0.649	2.1E-20		0.172	7.8E-01	0.036	9.9E-01	0.791	1.0E-02	0.927	5.4E-04		-0.155	7.9E-01	0.379	3.1E-01	0.804	1.0E-03	0.271	3.3E-01
YDL003W	MCD1	Mitotic Chromosome Determinant	1563	1334	303	193	605	862	353	164	427	397	353	517	277	258	150	134		-0.318	8.3E-02	-0.181	4.4E-01	-0.762	1.9E-05	-0.899	3.2E-08		-0.175	7.1E-01	-0.197	9.0E-01	-0.031	9.5E-01	-0.009	9.9E-01		-0.501	1.7E-02	-0.406	1.1E-01	-0.818	2.0E-05	-0.913	2.6E-06
YDR097C	MSH6	MutS Homolog	1589	1368	457	293	756	1164	565	345	586	513	554	868	396	321	372	325		-0.318	3.1E-02	0.106	6.4E-01	0.118	5.9E-01	-0.306	3.1E-02		0.177	6.5E-01	0.084	9.7E-01	-0.444	7.3E-02	-0.351	1.3E-01		-0.150	6.5E-01	0.161	6.3E-01	-0.346	5.8E-02	-0.658	1.3E-04
YLR220W	CCC1	Cross-Complements Ca(2+) phenotype of csg1	2116	1748	465	323	1250	1517	1619	1021	370	395	385	597	269	230	306	271		-0.318	7.3E-02	0.094	7.4E-01	0.366	5.1E-02	-0.045	8.4E-01		0.341	2.8E-01	-0.208	8.4E-01	0.305	2.8E-01	0.853	3.7E-05		0.016	9.7E-01	-0.141	7.0E-01	0.647	6.8E-05	0.804	7.5E-07
YMR031C	EIS1	EISosome	3692	2993	856	549	1857	2534	1941	1604	782	767	611	817	554	457	411	342		-0.318	1.6E-02	-0.368	4.1E-03	-0.269	9.1E-02	-0.219	1.3E-01		0.206	7.1E-01	0.288	7.8E-01	0.765	1.0E-02	0.683	1.2E-02		-0.119	8.3E-01	-0.106	8.4E-01	0.469	4.3E-02	0.456	4.9E-02
YMR103C			17	10	4	1	9	6	10	11	33	41	28	45	23	25	44	29		-0.317	6.4E-01	-0.290	7.2E-01	0.740	2.3E-01	0.712	1.6E-01		-0.008	NA	0.017	NA	0.508	7.1E-01	0.483	7.5E-01		NA	NA	NA	NA	NA	NA	NA	NA
YML125C	PGA3	Processing of Gas1p and ALP	1595	1325	697	373	842	1089	693	378	555	526	773	1042	404	304	355	300		-0.317	3.0E-02	0.498	7.1E-05	0.049	8.5E-01	-0.766	3.2E-10		0.219	5.3E-01	0.203	8.1E-01	-0.179	5.3E-01	-0.163	5.3E-01		-0.106	8.0E-01	0.670	1.5E-04	-0.153	4.7E-01	-0.929	2.0E-08
YKL104C	GFA1	Glutamine:Fructose-6-phosphate Amidotransferase	6152	5479	1784	1071	3373	4256	2770	1687	1733	1683	1480	2463	1260	976	968	840		-0.317	1.2E-03	-0.067	6.9E-01	-0.145	2.9E-01	-0.395	2.7E-05		0.207	4.0E-01	0.201	6.9E-01	0.105	6.5E-01	0.112	5.8E-01		-0.118	6.7E-01	0.103	7.3E-01	-0.063	7.3E-01	-0.284	5.1E-02
YHR020W			12073	9610	3350	2130	5833	7923	6019	3813	2005	2075	2015	3340	1395	1259	1507	1279		-0.316	2.4E-03	0.117	4.4E-01	0.220	7.6E-02	-0.213	5.0E-02		0.156	6.5E-01	0.072	9.8E-01	0.048	8.8E-01	0.131	5.6E-01		-0.168	4.8E-01	0.160	5.3E-01	0.243	1.1E-01	-0.084	6.3E-01
YMR027W			2136	1898	571	405	916	1385	1029	459	503	535	509	718	388	293	347	243		-0.316	5.1E-02	-0.015	9.7E-01	-0.053	8.5E-01	-0.354	2.1E-02		-0.013	9.9E-01	0.149	9.6E-01	0.127	7.5E-01	-0.034	9.3E-01		-0.338	2.5E-01	0.107	8.3E-01	0.049	8.6E-01	-0.395	7.8E-02
YPR193C	HPA2	Histone and other Protein Acetyltransferase	8	5	0	0	5	7	4	0	8	7	5	8	7	3	2	3		-0.316	NA	-0.473	8.3E-01	-0.799	NA	-0.642	7.1E-01		0.701	NA	-2.455	NA	-0.152	NA	3.004	NA		NA	NA	NA	NA	NA	NA	NA	NA
YBL057C	PTH2	Peptidyl-Trna Hydrolase	542	534	165	95	289	413	258	149	191	168	187	256	141	95	131	111		-0.316	2.4E-01	0.051	9.2E-01	0.203	5.6E-01	-0.165	5.6E-01		0.182	7.7E-01	0.054	9.8E-01	-0.251	5.4E-01	-0.123	7.7E-01		-0.142	7.5E-01	0.075	8.9E-01	-0.071	8.0E-01	-0.288	2.5E-01
YKL129C	MYO3	MYOsin	1664	1505	587	321	708	1002	956	668	613	551	646	872	409	350	361	326		-0.316	3.4E-02	0.133	5.2E-01	0.013	9.6E-01	-0.436	1.3E-03		-0.088	8.8E-01	0.210	8.6E-01	0.682	9.1E-03	0.384	1.4E-01		-0.412	7.2E-02	0.314	2.5E-01	0.673	2.9E-04	-0.052	8.3E-01
YDL075W	RPL31A	Ribosomal Protein of the Large subunit	18013	15342	4948	3099	12150	17367	17167	6142	4007	4021	4385	6412	3007	2262	3842	3175		-0.316	1.3E-05	0.168	4.7E-02	0.575	1.0E-16	0.091	3.0E-01		0.628	6.2E-02	-0.053	9.8E-01	-0.267	4.7E-01	0.414	1.7E-01		0.303	5.0E-01	0.087	8.9E-01	0.289	3.3E-01	0.506	6.1E-02
YCL057C-A	MIC10	MItochondrial contact site and Cristae organizing system	3108	2354	644	424	1788	2526	3003	3898	311	292	231	356	231	165	267	187		-0.316	1.3E-01	-0.303	1.7E-01	0.354	1.1E-01	0.341	7.6E-02		0.472	5.7E-01	0.130	9.8E-01	1.225	1.6E-02	1.567	3.2E-04		0.146	8.9E-01	-0.203	8.1E-01	1.546	1.2E-05	1.895	2.3E-08
YLR045C	STU2	Suppressor of TUbulin	1418	1293	296	204	746	1027	539	296	456	434	371	519	329	254	202	196		-0.316	6.6E-02	-0.255	1.8E-01	-0.386	4.4E-02	-0.447	6.2E-03		0.192	6.2E-01	-0.011	1.0E+00	0.027	9.5E-01	0.231	4.0E-01		-0.132	7.0E-01	-0.293	2.4E-01	-0.381	3.2E-02	-0.220	2.8E-01
YOL155C	HPF1	Haze Protective Factor	8426	8031	895	598	2499	3217	1912	705	506	518	154	204	388	285	171	212		-0.315	1.3E-01	-1.768	1.0E-25	-0.634	1.3E-03	0.819	1.7E-05		-0.717	8.9E-02	0.475	6.6E-01	0.148	7.9E-01	-1.043	2.4E-03		-1.041	5.3E-05	-1.320	6.2E-08	-0.500	6.4E-02	-0.221	4.7E-01
YOR180C	DCI1	delta(3,5)-delta(2,4)-Dienoyl-CoA Isomerase	6	5	0	1	2	4	2	1	39	30	20	52	17	27	20	28		-0.315	7.0E-01	-0.249	8.2E-01	0.269	7.8E-01	0.203	7.9E-01		-0.080	NA	-1.008	NA	-0.533	NA	0.395	NA		NA	NA	NA	NA	NA	NA	NA	NA
YFR034W-A			55	44	3	4	27	41	9	15	35	56	42	68	35	25	49	47		-0.315	6.0E-01	-0.001	1.0E+00	0.847	9.7E-02	0.533	2.5E-01		0.262	NA	-1.633	NA	-1.532	8.6E-02	0.363	7.9E-01		-0.063	9.7E-01	-1.648	1.5E-01	-0.670	4.0E-01	0.915	3.8E-01
YDR454C	GUK1	GUanylate Kinase	5404	4293	1271	873	2893	4191	3113	2828	855	877	786	1200	626	508	630	488		-0.315	9.2E-03	-0.067	7.5E-01	0.133	4.4E-01	-0.114	4.3E-01		0.351	5.0E-01	0.076	9.8E-01	0.446	2.3E-01	0.721	1.9E-02		0.029	9.7E-01	-0.021	9.8E-01	0.550	4.0E-02	0.600	2.1E-02
YML061C	PIF1	Petite Integration Frequency	481	357	148	66	277	377	222	149	290	288	193	329	228	153	154	136		-0.315	1.5E-01	-0.422	4.5E-02	-0.225	4.4E-01	-0.118	6.6E-01		0.457	3.2E-01	0.598	3.9E-01	0.159	7.5E-01	0.018	9.8E-01		0.133	8.3E-01	0.140	8.2E-01	-0.085	8.0E-01	-0.092	8.0E-01
YJL159W	HSP150	Heat Shock Protein	70811	64681	15937	11134	45966	55662	48566	14837	4816	4468	3718	5606	3493	2605	2786	2696		-0.315	3.1E-04	-0.256	6.0E-03	0.018	9.2E-01	-0.041	7.5E-01		0.401	5.1E-01	0.114	9.8E-01	-0.097	8.8E-01	0.190	6.8E-01		0.079	9.3E-01	-0.171	8.2E-01	-0.095	8.2E-01	0.155	7.0E-01
YNR034W	SOL1	Suppressor Of Los1-1	389	310	172	130	207	268	318	220	63	58	63	127	42	37	48	47		-0.314	5.3E-01	0.361	4.9E-01	0.426	4.3E-01	-0.249	5.8E-01		0.258	7.7E-01	0.614	NA	0.513	3.4E-01	0.157	7.7E-01		-0.066	9.2E-01	0.951	4.7E-05	0.914	4.4E-05	-0.103	7.3E-01
YML102W	CAC2	Chromatin Assembly Complex	773	582	161	92	467	582	449	456	241	191	197	239	153	129	159	145		-0.314	2.3E-01	-0.225	4.8E-01	0.267	4.0E-01	0.178	5.1E-01		0.451	5.3E-01	-0.038	9.9E-01	0.350	5.4E-01	0.840	6.0E-02		0.130	8.8E-01	-0.289	6.5E-01	0.591	7.2E-02	1.010	1.3E-03
YJL002C	OST1	OligoSaccharylTransferase	3038	2576	916	565	1522	1933	987	817	1066	979	1094	1586	792	555	671	506		-0.313	7.7E-03	0.133	4.1E-01	-0.034	8.8E-01	-0.479	7.4E-06		0.114	8.6E-01	0.109	9.7E-01	-0.111	7.9E-01	-0.106	7.7E-01		-0.208	6.3E-01	0.214	6.2E-01	-0.169	5.3E-01	-0.590	8.1E-03
YMR224C	MRE11	Meiotic REcombination	266	214	74	42	154	215	121	94	109	94	105	154	74	59	87	70		-0.313	3.9E-01	0.093	8.7E-01	0.396	3.2E-01	-0.010	9.8E-01		0.427	5.1E-01	0.021	NA	-0.406	4.3E-01	0.000	1.0E+00		0.106	8.9E-01	0.083	9.1E-01	-0.028	9.4E-01	-0.006	9.9E-01
YIL109C	SEC24	SECretory	6539	5633	2028	1216	3107	4008	2858	1751	1376	1251	1384	2169	962	760	889	778		-0.313	1.9E-03	0.169	1.6E-01	0.114	4.5E-01	-0.368	1.1E-04		0.036	9.3E-01	0.084	9.6E-01	-0.001	1.0E+00	-0.049	8.2E-01		-0.285	9.0E-02	0.223	2.5E-01	0.090	5.9E-01	-0.419	1.7E-03
YER019W	ISC1	Inositol phosphoSphingolipid phospholipase C	789	648	203	139	467	565	477	461	228	239	277	386	183	125	177	167		-0.313	1.8E-01	0.250	3.3E-01	0.330	2.0E-01	-0.233	2.9E-01		0.343	6.3E-01	-0.143	9.8E-01	0.345	5.0E-01	0.831	3.4E-02		0.021	9.8E-01	0.081	9.1E-01	0.654	3.0E-02	0.593	5.5E-02
YLL059C			3	3	0	1	1	3	0	0	7	11	8	22	8	4	10	7		-0.312	8.4E-01	0.415	8.1E-01	0.673	NA	-0.055	9.7E-01		0.199	NA	-0.793	NA	-3.308	NA	-2.316	NA		NA	NA	NA	NA	NA	NA	NA	NA
YKL183W	LOT5	LOw Temperature-responsive	565	510	188	126	359	454	281	195	136	169	130	235	108	92	92	86		-0.312	3.3E-01	-0.024	9.7E-01	-0.009	9.9E-01	-0.297	3.3E-01		0.406	4.4E-01	0.419	6.9E-01	-0.009	9.9E-01	-0.022	9.7E-01		0.086	8.8E-01	0.367	2.2E-01	-0.042	8.8E-01	-0.323	1.8E-01
YDR260C	SWM1	Spore Wall Maturation	369	225	79	42	153	205	225	231	66	52	59	89	49	29	70	61		-0.312	5.3E-01	0.066	9.4E-01	0.920	2.0E-02	0.542	1.5E-01		0.092	9.5E-01	-0.197	NA	0.263	7.5E-01	0.552	3.9E-01		-0.229	7.9E-01	-0.160	8.6E-01	1.159	1.4E-03	1.091	4.2E-03
YKR072C	SIS2	SIt4 Suppressor	672	590	200	134	352	523	428	386	268	225	275	502	178	145	240	192		-0.311	1.7E-01	0.375	7.9E-02	0.575	5.6E-03	-0.112	6.5E-01		0.266	7.1E-01	-0.117	9.8E-01	0.143	8.0E-01	0.525	1.8E-01		-0.053	9.5E-01	0.228	6.9E-01	0.693	1.2E-02	0.412	1.7E-01
YBR245C	ISW1	Imitation SWitch subfamily	2161	1685	578	319	922	1311	730	532	631	617	530	832	433	383	311	267		-0.311	3.1E-02	-0.141	4.8E-01	-0.344	3.5E-02	-0.515	1.2E-04		0.019	9.8E-01	0.197	9.0E-01	0.299	3.5E-01	0.121	7.2E-01		-0.300	3.0E-01	0.025	9.7E-01	-0.068	8.0E-01	-0.393	6.9E-02
YKL182W	FAS1	Fatty Acid Synthetase	85826	72349	23083	14346	34501	47725	32681	23606	16758	16473	13637	21623	12205	9622	9330	8399		-0.311	6.1E-06	-0.185	2.0E-02	-0.137	1.2E-01	-0.263	1.6E-04		-0.141	7.1E-01	0.272	6.5E-01	0.371	9.7E-02	-0.042	8.8E-01		-0.460	1.7E-02	0.058	8.9E-01	0.209	2.8E-01	-0.310	8.1E-02
YCR015C	CTO1	Cold TOlerance	192	162	45	33	131	168	141	78	82	93	51	95	56	58	59	57		-0.311	4.8E-01	-0.544	1.9E-01	0.176	7.6E-01	0.408	3.0E-01		0.567	3.7E-01	0.535	NA	0.097	9.0E-01	0.129	8.4E-01		0.246	6.2E-01	-0.034	9.7E-01	0.252	4.3E-01	0.532	1.1E-01
YAR008W	SEN34	Splicing ENdonuclease	180	147	48	16	104	128	54	23	97	81	70	128	59	57	58	52		-0.311	4.6E-01	-0.125	8.5E-01	0.075	9.1E-01	-0.111	8.1E-01		0.318	7.4E-01	-0.097	NA	-0.967	1.0E-01	-0.552	3.8E-01		0.000	1.0E+00	-0.261	7.6E-01	-0.919	2.3E-02	-0.658	1.6E-01
YER070W	RNR1	RiboNucleotide Reductase	11129	9758	2885	1711	6801	8674	4193	2409	2398	2243	1823	2930	1691	1354	1194	1118		-0.311	8.7E-04	-0.236	2.0E-02	-0.234	3.3E-02	-0.309	9.5E-04		0.376	3.1E-02	0.209	6.6E-01	-0.269	1.4E-01	-0.102	6.0E-01		0.058	8.7E-01	-0.056	8.6E-01	-0.526	4.2E-05	-0.412	1.5E-03
YDR518W	EUG1	ER protein Unnecessary for Growth	1051	932	302	199	528	686	498	288	203	219	184	277	159	119	122	98		-0.310	2.2E-01	-0.136	7.1E-01	-0.178	6.1E-01	-0.352	1.4E-01		0.097	8.7E-01	0.321	6.8E-01	0.281	4.1E-01	0.057	8.8E-01		-0.221	3.8E-01	0.157	6.5E-01	0.080	7.2E-01	-0.298	1.2E-01
YOL108C	INO4	INOsitol requiring	300	256	61	37	181	233	178	93	89	79	62	75	67	44	52	43		-0.310	4.8E-01	-0.537	2.0E-01	-0.058	9.4E-01	0.169	7.2E-01		0.380	5.8E-01	0.202	NA	0.165	8.0E-01	0.343	5.2E-01		0.064	9.3E-01	-0.368	4.1E-01	0.083	8.0E-01	0.515	8.7E-02
YNL224C	SQS1	SQuelch of Splicing suppression	600	502	180	90	285	394	307	175	221	207	167	321	128	149	174	136		-0.310	2.7E-01	-0.098	8.3E-01	0.296	3.7E-01	0.084	8.0E-01		0.104	9.1E-01	0.214	9.5E-01	-0.057	9.3E-01	-0.168	7.2E-01		-0.214	5.6E-01	0.088	8.7E-01	0.216	3.8E-01	-0.086	7.7E-01
YIL114C	POR2	PORin	492	457	142	101	165	226	156	105	139	120	160	239	94	76	101	74		-0.310	3.3E-01	0.363	2.4E-01	0.195	6.4E-01	-0.478	6.8E-02		-0.480	3.1E-01	-0.154	9.6E-01	-0.029	9.7E-01	-0.355	3.7E-01		-0.799	5.2E-04	0.182	7.1E-01	0.147	6.2E-01	-0.834	4.7E-04
YJL042W	MHP1	MAP-Homologous Protein	2135	1852	515	335	960	1243	987	865	737	633	552	823	498	401	410	321		-0.310	2.5E-02	-0.255	8.9E-02	-0.144	4.7E-01	-0.199	1.9E-01		-0.050	9.5E-01	0.196	9.5E-01	0.702	3.5E-02	0.456	1.6E-01		-0.367	3.0E-01	-0.087	8.9E-01	0.532	3.6E-02	0.252	3.7E-01
YDL058W	USO1	yUSOu - transport in Japanese	2066	1682	719	417	794	1131	778	617	781	786	878	1356	551	476	583	469		-0.310	1.3E-02	0.246	6.2E-02	0.187	2.5E-01	-0.369	1.3E-03		-0.162	7.6E-01	0.191	9.2E-01	0.144	7.0E-01	-0.210	5.0E-01		-0.479	6.6E-02	0.407	1.6E-01	0.307	2.0E-01	-0.579	7.8E-03
YOR069W	VPS5	Vacuolar Protein Sorting	999	898	222	169	455	652	496	376	246	205	191	287	172	125	167	143		-0.310	1.9E-01	-0.177	5.8E-01	0.225	4.6E-01	0.092	7.4E-01		0.018	9.8E-01	0.084	9.8E-01	0.214	6.3E-01	0.148	7.2E-01		-0.300	3.8E-01	-0.119	8.2E-01	0.417	8.1E-02	0.236	3.8E-01
YPL154C	PEP4	carboxyPEPtidase Y-deficient	18884	15178	3984	2588	8778	11766	9386	7238	2838	2785	2096	3145	2108	1597	1715	1468		-0.309	9.1E-05	-0.364	2.2E-06	-0.057	6.7E-01	-0.002	9.9E-01		0.078	8.9E-01	0.166	9.3E-01	0.541	2.8E-02	0.453	4.7E-02		-0.240	4.6E-01	-0.227	5.1E-01	0.459	2.4E-02	0.446	2.5E-02
YGR196C	FYV8	Function required for Yeast Viability	916	779	218	171	390	544	355	167	270	264	254	351	187	163	154	141		-0.309	1.6E-01	-0.074	8.5E-01	-0.090	8.0E-01	-0.325	1.2E-01		-0.060	9.3E-01	0.140	9.6E-01	-0.041	9.4E-01	-0.240	5.0E-01		-0.377	1.9E-01	0.042	9.4E-01	-0.155	5.7E-01	-0.574	1.4E-02
YDR064W	RPS13	Ribosomal Protein of the Small subunit	32347	24460	9075	5578	24663	33913	38435	32711	4916	4900	5280	8199	3552	2895	4642	3781		-0.309	1.2E-05	0.190	1.6E-02	0.540	1.5E-15	0.041	6.8E-01		0.851	2.1E-03	0.025	9.9E-01	0.555	6.8E-02	1.381	4.0E-09		0.534	5.8E-02	0.186	7.0E-01	1.067	1.5E-06	1.415	2.0E-11
YNL102W	POL1	POLymerase	1705	1446	545	285	874	1226	538	365	609	604	514	815	425	370	340	298		-0.309	3.4E-02	-0.136	5.0E-01	-0.162	4.3E-01	-0.335	1.9E-02		0.213	6.0E-01	0.359	5.5E-01	-0.295	3.2E-01	-0.440	7.3E-02		-0.103	8.2E-01	0.190	6.0E-01	-0.478	1.5E-02	-0.771	3.5E-05
YGR169C	PUS6	PseudoUridine Synthase	143	132	42	24	98	123	109	76	80	63	73	115	45	48	40	45		-0.309	5.2E-01	0.130	8.6E-01	0.025	9.7E-01	-0.414	3.2E-01		0.491	5.4E-01	-0.031	NA	0.469	4.6E-01	0.991	5.6E-02		0.172	8.1E-01	0.070	9.3E-01	0.472	1.5E-01	0.574	1.2E-01
YGR136W	LSB1	Las Seventeen Binding protein	1044	866	260	186	498	694	579	276	151	151	124	228	113	86	112	76		-0.308	3.2E-01	-0.061	9.1E-01	0.071	8.8E-01	-0.177	5.8E-01		0.120	8.7E-01	0.142	9.6E-01	0.156	7.4E-01	0.134	7.5E-01		-0.196	6.0E-01	0.057	9.1E-01	0.205	3.8E-01	-0.049	8.6E-01
YHR207C	SET5	SET domain-containing	718	620	165	94	331	439	317	146	194	182	198	250	127	119	142	112		-0.308	2.5E-01	0.008	9.9E-01	0.194	5.8E-01	-0.122	6.8E-01		0.006	9.9E-01	-0.218	9.3E-01	-0.226	6.0E-01	-0.002	1.0E+00		-0.311	3.1E-01	-0.241	5.6E-01	-0.056	8.5E-01	-0.125	6.7E-01
YGL065C	ALG2	Asparagine-Linked Glycosylation	895	820	243	146	530	708	347	207	203	212	183	305	158	116	118	108		-0.308	2.2E-01	-0.039	9.4E-01	-0.113	7.7E-01	-0.381	1.1E-01		0.328	4.1E-01	0.057	9.8E-01	-0.311	3.8E-01	-0.040	9.2E-01		0.013	9.7E-01	-0.010	9.9E-01	-0.446	1.6E-02	-0.424	3.3E-02
YDL057W			178	175	47	44	127	156	145	62	49	60	39	81	41	31	41	19		-0.308	6.1E-01	-0.157	8.6E-01	-0.123	8.8E-01	-0.273	6.4E-01		0.483	6.3E-01	0.398	NA	0.352	6.7E-01	0.438	5.4E-01		0.169	8.3E-01	0.213	7.8E-01	0.212	6.0E-01	0.167	7.1E-01
YDL238C	GUD1	GUanine Deaminase	181	166	33	30	70	103	59	35	138	129	94	133	92	83	75	53		-0.307	3.6E-01	-0.491	1.2E-01	-0.305	4.6E-01	-0.121	7.6E-01		-0.211	8.1E-01	0.212	NA	0.163	8.2E-01	-0.260	6.7E-01		-0.528	2.2E-01	-0.300	6.8E-01	-0.160	7.2E-01	-0.389	3.8E-01
YDL219W	DTD1	D-Tyr-tRNA(Tyr) Deacylase	724	587	195	123	384	521	456	294	137	156	171	258	98	94	97	69		-0.307	3.2E-01	0.286	4.0E-01	-0.066	8.9E-01	-0.659	8.4E-03		0.269	6.2E-01	-0.160	9.6E-01	0.542	1.4E-01	0.971	9.8E-04		-0.047	9.3E-01	0.097	8.3E-01	0.456	1.8E-02	0.311	1.5E-01
YNR055C	HOL1	HistidinOl	942	897	303	196	414	566	638	413	582	480	522	692	379	318	283	253		-0.307	6.5E-02	-0.054	8.6E-01	-0.221	3.0E-01	-0.474	1.6E-03		-0.114	8.3E-01	0.336	6.6E-01	1.074	9.9E-06	0.623	1.1E-02		-0.429	4.2E-02	0.255	3.9E-01	0.830	1.6E-06	0.147	5.1E-01
YGR244C	LSC2	Ligase of Succinyl-CoA	5791	4547	865	592	1596	2233	1326	840	1159	1063	731	1020	816	647	576	500		-0.306	6.5E-03	-0.598	3.0E-09	-0.283	2.8E-02	0.008	9.7E-01		-0.632	6.8E-04	-0.048	9.8E-01	0.213	3.8E-01	-0.371	6.3E-02		-0.947	1.6E-10	-0.672	2.9E-05	-0.092	6.5E-01	-0.367	2.9E-02
YNL245C	CWC25	Complexed With Cef1p	198	127	38	21	117	143	105	91	31	36	41	40	23	21	49	21		-0.306	6.9E-01	0.052	9.7E-01	0.794	2.3E-01	0.436	4.7E-01		0.500	7.0E-01	-0.343	NA	-0.413	6.6E-01	0.430	6.1E-01		0.184	8.3E-01	-0.321	7.0E-01	0.354	3.8E-01	0.859	3.7E-02
YNL247W			4628	3785	1492	997	2422	3270	1972	1685	1064	909	1070	1707	746	556	565	535		-0.306	1.5E-02	0.225	1.0E-01	-0.076	7.1E-01	-0.607	3.2E-08		0.239	6.7E-01	0.198	9.4E-01	0.244	5.3E-01	0.285	4.0E-01		-0.076	9.1E-01	0.393	2.3E-01	0.145	6.1E-01	-0.324	2.0E-01
YIL068C	SEC6	SECretory	791	635	226	131	416	557	412	232	335	353	318	492	263	192	252	196		-0.306	1.1E-01	-0.031	9.4E-01	0.137	6.1E-01	-0.138	5.1E-01		0.251	5.2E-01	0.196	9.0E-01	-0.004	9.9E-01	0.051	8.8E-01		-0.063	9.1E-01	0.135	7.5E-01	0.111	6.4E-01	-0.087	7.3E-01
YAL039C	CYC3	CYtochrome C	1339	1055	209	146	525	670	371	319	200	194	114	189	147	113	67	48		-0.306	2.7E-01	-0.650	6.3E-03	-1.021	9.1E-05	-0.677	1.1E-02		-0.194	8.0E-01	0.080	9.8E-01	1.024	1.1E-02	0.750	5.5E-02		-0.507	1.1E-01	-0.598	5.6E-02	-0.021	9.5E-01	0.069	8.4E-01
YBR019C	GAL10	GALactose metabolism	5	2	0	4	2	1	2	2	4	5	9	13	4	2	8	8		-0.306	NA	1.029	5.2E-01	1.595	NA	0.260	8.5E-01		-0.375	NA	0.490	NA	-0.444	NA	-1.309	NA		NA	NA	NA	NA	NA	NA	NA	NA
YBR014C	GRX7	GlutaRedoXin	717	639	184	100	378	504	260	70	230	202	169	268	147	136	93	89		-0.305	2.4E-01	-0.250	4.1E-01	-0.482	8.4E-02	-0.538	2.2E-02		0.175	8.6E-01	0.143	9.8E-01	-0.310	6.3E-01	-0.278	6.2E-01		-0.136	8.9E-01	-0.139	8.7E-01	-0.820	2.7E-02	-0.817	2.9E-02
YLR449W	FPR4	FKBP Proline Rotamase (isomerase)	2294	1874	613	428	1356	2011	1039	748	311	269	263	428	198	182	172	165		-0.305	1.6E-01	-0.017	9.7E-01	-0.017	9.7E-01	-0.306	1.4E-01		0.483	1.9E-01	0.199	9.3E-01	-0.114	8.0E-01	0.170	6.3E-01		0.170	6.5E-01	0.154	7.1E-01	-0.156	5.0E-01	-0.140	5.6E-01
YLR410W	VIP1		2941	2491	996	607	1361	1961	1539	911	828	756	854	1353	583	461	609	545		-0.305	1.4E-02	0.211	1.3E-01	0.306	2.2E-02	-0.210	9.4E-02		0.084	8.3E-01	0.192	7.5E-01	-0.003	1.0E+00	-0.111	6.1E-01		-0.230	2.5E-01	0.374	2.6E-02	0.281	6.4E-02	-0.322	3.1E-02
YER027C	GAL83	GALactose metabolism	1103	865	283	172	528	711	550	272	198	183	167	263	131	119	114	95		-0.305	2.5E-01	-0.092	8.3E-01	-0.107	7.9E-01	-0.320	2.1E-01		0.136	8.2E-01	0.146	9.6E-01	0.224	5.6E-01	0.215	5.3E-01		-0.178	6.2E-01	0.026	9.6E-01	0.095	7.0E-01	-0.109	6.7E-01
YDL234C	GYP7	Gtpase-activating protein for Ypt7 Protein	903	704	177	102	442	654	486	342	295	332	213	256	238	177	254	183		-0.305	1.7E-01	-0.662	4.9E-04	0.230	4.1E-01	0.586	2.2E-03		0.243	6.8E-01	0.297	8.4E-01	0.140	7.7E-01	0.085	8.5E-01		-0.071	9.1E-01	-0.392	2.1E-01	0.346	1.3E-01	0.667	2.8E-03
YDL205C	HEM3	HEMe biosynthesis	1013	791	257	182	462	587	534	524	325	295	318	526	230	179	249	202		-0.305	1.2E-01	0.174	4.8E-01	0.299	1.8E-01	-0.179	3.7E-01		0.026	9.8E-01	-0.023	1.0E+00	0.539	2.3E-01	0.588	1.4E-01		-0.286	6.1E-01	0.121	8.7E-01	0.812	6.4E-03	0.405	2.2E-01
YKL029C	MAE1	MAlic Enzyme	6537	5320	4333	2780	4910	6603	5365	4694	1053	987	2366	3584	770	578	964	871		-0.305	3.7E-03	1.281	5.3E-54	0.610	2.7E-10	-0.976	2.8E-31		0.759	1.5E-02	0.155	9.6E-01	0.009	9.9E-01	0.614	2.9E-02		0.446	1.5E-01	1.407	1.4E-10	0.594	1.4E-02	-0.367	1.5E-01
YJR065C	ARP3	Actin-Related Protein	4094	3533	1189	684	2264	2874	2357	1349	889	802	870	1297	622	493	529	444		-0.304	1.1E-02	0.097	5.9E-01	-0.038	8.6E-01	-0.440	6.2E-05		0.233	3.2E-01	0.033	9.8E-01	0.293	1.3E-01	0.493	1.6E-03		-0.079	8.2E-01	0.100	7.5E-01	0.231	1.4E-01	0.052	7.9E-01
YLR260W	LCB5	Long-Chain Base	456	424	157	82	230	323	277	200	194	177	195	320	131	113	119	109		-0.304	2.5E-01	0.203	5.3E-01	0.060	8.9E-01	-0.447	5.0E-02		0.121	8.8E-01	0.064	9.8E-01	0.494	2.1E-01	0.550	1.1E-01		-0.192	6.8E-01	0.235	6.1E-01	0.534	2.8E-02	0.106	7.4E-01
YLR448W	RPL6B	Ribosomal Protein of the Large subunit	13182	10179	3568	2576	9447	13809	14756	15004	1904	1851	1825	3317	1350	1122	1840	1496		-0.304	5.9E-03	0.167	2.3E-01	0.586	7.1E-09	0.115	3.7E-01		0.787	7.1E-02	0.104	9.8E-01	0.628	1.3E-01	1.311	6.8E-05		0.476	2.5E-01	0.240	7.0E-01	1.183	3.4E-05	1.419	1.9E-07
YJL111W	CCT7	Chaperonin Containing TCP-1	3417	2844	947	561	1726	2465	1526	818	844	945	1201	1722	645	535	603	521		-0.304	1.7E-02	0.450	6.3E-05	0.087	6.6E-01	-0.667	6.4E-10		0.214	4.9E-01	-0.343	3.8E-01	-0.199	4.2E-01	0.357	6.8E-02		-0.098	7.8E-01	0.078	8.3E-01	-0.135	4.5E-01	-0.311	5.3E-02
YOR118W	RTC5	Restriction of Telomere Capping	411	370	95	68	281	376	233	142	219	203	202	281	173	108	161	92		-0.303	2.8E-01	-0.059	9.1E-01	0.005	9.9E-01	-0.240	3.9E-01		0.545	2.1E-01	-0.027	9.9E-01	-0.074	9.0E-01	0.498	1.9E-01		0.235	5.0E-01	-0.114	8.4E-01	-0.092	7.4E-01	0.256	3.5E-01
YEL012W	UBC8	UBiquitin-Conjugating	1017	766	350	192	330	619	734	792	103	71	67	122	67	48	54	32		-0.303	5.1E-01	-0.158	8.1E-01	-0.268	6.4E-01	-0.413	3.2E-01		-0.139	9.2E-01	0.595	7.5E-01	1.842	1.1E-03	1.109	4.2E-02		-0.451	4.1E-01	0.407	5.1E-01	1.545	3.8E-06	0.687	5.9E-02
YJR113C	RSM7	Ribosomal Small subunit of Mitochondria	938	724	183	106	417	587	527	394	150	135	135	193	104	84	113	93		-0.303	3.2E-01	-0.054	9.3E-01	0.289	4.2E-01	0.040	9.2E-01		0.070	9.3E-01	-0.306	8.4E-01	0.367	3.8E-01	0.743	2.5E-02		-0.241	5.3E-01	-0.389	2.4E-01	0.633	4.3E-03	0.781	5.9E-04
YIR003W	AIM21	Altered Inheritance rate of Mitochondria	1079	798	272	159	464	619	510	461	239	221	259	369	187	119	161	107		-0.303	2.2E-01	0.193	5.3E-01	-0.030	9.5E-01	-0.526	1.2E-02		0.013	9.9E-01	-0.152	9.7E-01	0.687	1.2E-01	0.852	2.5E-02		-0.300	5.3E-01	0.013	9.9E-01	0.631	2.5E-02	0.318	3.1E-01
YKL092C	BUD2	BUD site selection	564	465	112	75	270	392	205	121	305	300	226	312	202	195	150	124		-0.302	1.7E-01	-0.424	4.1E-02	-0.388	1.1E-01	-0.266	2.4E-01		0.155	7.9E-01	0.136	9.6E-01	0.105	8.2E-01	0.124	7.7E-01		-0.155	7.1E-01	-0.315	3.8E-01	-0.303	2.0E-01	-0.143	6.3E-01
YJL008C	CCT8	Chaperonin Containing TCP-1	4474	3775	1411	880	2523	3276	2014	1159	1113	1039	1447	2154	813	612	700	614		-0.301	4.6E-03	0.482	2.2E-07	0.046	8.1E-01	-0.737	8.2E-16		0.291	1.1E-01	-0.163	7.5E-01	-0.187	3.2E-01	0.267	8.4E-02		-0.018	9.6E-01	0.290	8.8E-02	-0.164	2.8E-01	-0.472	3.3E-04
YKL105C	SEG2	Stability of Eisosomes Guaranteed	557	440	98	94	242	315	261	145	216	155	163	257	146	100	101	81		-0.301	3.0E-01	-0.085	8.6E-01	-0.270	4.6E-01	-0.487	5.9E-02		-0.038	9.7E-01	-0.080	9.8E-01	0.538	2.3E-01	0.580	1.5E-01		-0.348	3.6E-01	-0.189	7.5E-01	0.245	4.2E-01	0.087	8.1E-01
YKR013W	PRY2	Pathogen Related in Yeast	3484	2948	925	591	1833	2216	1490	910	681	637	523	821	517	359	405	396		-0.301	4.3E-02	-0.238	1.5E-01	0.044	8.7E-01	-0.019	9.3E-01		0.138	7.4E-01	0.323	5.4E-01	-0.067	8.5E-01	-0.252	2.8E-01		-0.171	5.2E-01	0.056	8.8E-01	-0.046	8.2E-01	-0.273	9.7E-02
YGL093W	SPC105	Spindle Pole Component	473	444	98	89	207	265	163	87	279	231	191	304	167	167	167	133		-0.301	2.1E-01	-0.309	2.3E-01	-0.011	9.8E-01	-0.002	9.9E-01		-0.165	8.2E-01	0.210	9.5E-01	-0.186	7.2E-01	-0.561	1.4E-01		-0.472	1.5E-01	-0.122	8.5E-01	-0.221	4.9E-01	-0.572	4.9E-02
YKR104W			3	3	0	0	0	1	2	0	33	23	32	29	21	16	23	23		-0.301	7.2E-01	-0.088	9.5E-01	0.481	5.7E-01	0.269	7.1E-01		-1.788	NA	-1.742	NA	1.219	NA	1.172	NA		NA	NA	NA	NA	NA	NA	NA	NA
YOR128C	ADE2	ADEnine requiring	7094	5914	2288	1450	3734	4940	2345	1481	1299	1239	1451	2250	958	724	662	494		-0.300	4.3E-03	0.278	8.2E-03	-0.385	5.2E-04	-0.963	3.4E-25		0.212	3.7E-01	0.092	9.6E-01	-0.049	8.6E-01	0.071	7.4E-01		-0.096	7.5E-01	0.342	3.4E-02	-0.457	8.2E-04	-0.895	1.2E-12
YML074C	FPR3	Fk 506-sensitive Proline Rotamase	3615	2942	965	564	1804	2506	1665	997	556	521	553	806	395	317	266	224		-0.300	4.4E-02	0.077	7.5E-01	-0.381	2.0E-02	-0.758	5.2E-09		0.188	5.4E-01	-0.016	9.9E-01	0.428	4.4E-02	0.632	3.1E-04		-0.120	6.9E-01	0.031	9.3E-01	0.024	9.0E-01	-0.127	4.7E-01
YEL027W	VMA3	Vacuolar Membrane Atpase	20861	19154	5540	3291	13015	16318	13953	5650	3483	3148	3446	5551	2660	1766	1991	1947		-0.300	6.8E-03	0.169	2.3E-01	0.013	9.6E-01	-0.457	6.1E-06		0.350	3.9E-01	-0.194	9.3E-01	0.061	9.0E-01	0.606	2.3E-02		0.042	9.5E-01	-0.054	9.3E-01	0.056	8.5E-01	0.152	5.8E-01
YPL249C-A	RPL36B	Ribosomal Protein of the Large subunit	25144	17468	4612	3421	11613	15368	13811	12426	2538	2583	2333	3779	1919	1477	2389	2047		-0.299	5.1E-04	-0.017	9.4E-01	0.547	1.7E-11	0.265	1.7E-03		0.147	8.4E-01	-0.184	9.6E-01	0.233	6.0E-01	0.563	8.7E-02		-0.161	8.1E-01	-0.231	6.8E-01	0.753	5.9E-03	0.823	1.8E-03
YIR008C	PRI1	DNA PRImase	517	488	134	83	288	394	232	90	165	131	100	187	119	78	84	64		-0.299	3.7E-01	-0.325	3.7E-01	-0.248	5.6E-01	-0.222	5.2E-01		0.228	7.7E-01	0.275	9.3E-01	-0.153	8.1E-01	-0.200	7.0E-01		-0.080	9.2E-01	-0.079	9.1E-01	-0.424	1.4E-01	-0.425	1.6E-01
YGL100W	SEH1	SEc13 Homolog	1897	1451	434	296	983	1286	929	755	329	347	289	428	243	204	231	184		-0.299	1.2E-01	-0.177	4.8E-01	0.046	8.9E-01	-0.076	7.5E-01		0.239	6.8E-01	0.163	9.6E-01	0.318	4.2E-01	0.394	2.4E-01		-0.067	9.2E-01	-0.042	9.5E-01	0.338	1.8E-01	0.313	2.2E-01
YJR064W	CCT5	Chaperonin Containing TCP-1	4163	3698	1241	783	2292	3156	2002	1172	1307	1390	1824	2704	958	823	987	727		-0.299	7.5E-03	0.486	9.2E-07	0.092	5.9E-01	-0.693	5.4E-13		0.259	2.7E-01	-0.277	5.0E-01	-0.133	5.7E-01	0.404	1.6E-02		-0.047	9.0E-01	0.180	4.0E-01	-0.065	7.0E-01	-0.292	3.6E-02
YDL098C	SNU23	Small NUclear ribonucleoprotein associated	156	160	42	28	77	109	76	70	57	49	41	70	38	32	63	29		-0.299	6.1E-01	-0.206	7.9E-01	0.526	3.7E-01	0.434	3.7E-01		0.016	9.9E-01	0.196	NA	-0.072	9.5E-01	-0.251	7.5E-01		-0.291	6.8E-01	-0.039	9.7E-01	0.427	2.9E-01	0.176	7.2E-01
YJL196C	ELO1	ELOngation defective	3901	3290	1645	1035	2485	2976	2420	1441	1103	1042	2218	3203	811	612	807	682		-0.299	3.6E-03	1.080	1.2E-39	0.227	6.1E-02	-1.152	1.0E-42		0.407	2.6E-02	-0.337	2.5E-01	0.000	1.0E+00	0.744	2.4E-07		0.101	7.6E-01	0.715	5.8E-07	0.203	2.2E-01	-0.411	5.6E-03
YLR112W			27	21	5	3	3	8	3	0	50	28	42	64	33	19	31	29		-0.298	6.7E-01	0.184	8.4E-01	0.384	6.1E-01	-0.099	8.9E-01		-1.345	NA	-0.602	NA	-1.538	3.9E-01	-2.281	1.3E-01		NA	NA	NA	NA	NA	NA	NA	NA
YLR299W	ECM38	ExtraCellular Mutant	2073	1688	331	216	864	1037	571	424	407	406	222	325	301	238	215	149		-0.298	1.1E-01	-0.832	8.5E-08	-0.415	4.1E-02	0.120	6.1E-01		-0.180	7.4E-01	0.224	9.0E-01	0.245	5.0E-01	-0.159	6.6E-01		-0.485	4.1E-02	-0.636	5.2E-03	-0.194	4.2E-01	-0.043	8.8E-01
YCR002C	CDC10	Cell Division Cycle	1715	1569	402	255	932	1278	727	484	296	324	227	387	234	178	178	170		-0.298	1.7E-01	-0.290	2.1E-01	-0.078	8.2E-01	-0.085	7.5E-01		0.215	6.3E-01	0.133	9.6E-01	-0.032	9.5E-01	0.050	8.9E-01		-0.091	8.2E-01	-0.185	5.6E-01	-0.133	5.1E-01	-0.039	8.7E-01
YOR181W	LAS17		889	743	263	150	351	466	424	286	70	59	56	90	52	34	34	38		-0.297	5.6E-01	-0.088	9.2E-01	-0.079	9.2E-01	-0.288	5.5E-01		-0.209	8.0E-01	0.262	9.3E-01	0.641	1.8E-01	0.171	7.4E-01		-0.510	1.7E-02	0.146	7.3E-01	0.530	7.3E-03	-0.127	6.1E-01
YBL063W	KIP1	KInesin related Protein	313	313	80	45	149	192	63	32	211	210	177	266	161	119	110	73		-0.297	2.5E-01	-0.189	5.8E-01	-0.459	1.0E-01	-0.567	1.4E-02		-0.090	9.2E-01	0.019	NA	-0.664	1.3E-01	-0.772	5.5E-02		-0.394	2.8E-01	-0.202	7.4E-01	-1.147	1.0E-04	-1.339	1.3E-05
YLR047C	FRE8		102	100	33	25	47	57	50	24	143	118	125	183	97	76	76	67		-0.296	3.7E-01	-0.019	9.7E-01	-0.114	8.1E-01	-0.391	1.9E-01		-0.167	8.7E-01	0.390	NA	0.338	6.0E-01	-0.220	7.3E-01		-0.471	4.1E-01	0.347	6.5E-01	0.195	7.0E-01	-0.622	1.7E-01
YPL227C	ALG5	Asparagine-Linked Glycosylation	551	474	128	83	324	380	118	38	270	261	243	363	229	128	118	80		-0.296	2.4E-01	-0.071	8.7E-01	-0.680	4.8E-03	-0.905	1.6E-05		0.263	7.1E-01	-0.039	9.9E-01	-0.832	6.8E-02	-0.530	2.4E-01		-0.043	9.6E-01	-0.139	8.4E-01	-1.541	1.1E-07	-1.446	1.7E-06
YJL113W			1	0	0	0	0	0	0	0	24	15	17	22	16	10	10	10		-0.296	7.8E-01	-0.244	8.6E-01	-0.204	8.8E-01	-0.255	8.0E-01		-0.636	NA	1.005	NA	0.000	NA	0.000	NA		NA	NA	NA	NA	NA	NA	NA	NA
YPL059W	GRX5	GlutaRedoXin	1025	845	274	189	454	600	510	280	150	163	142	256	124	85	128	87		-0.295	3.4E-01	0.065	9.0E-01	0.198	6.2E-01	-0.162	6.1E-01		-0.037	9.7E-01	0.096	9.8E-01	0.110	8.2E-01	-0.023	9.6E-01		-0.338	1.3E-01	0.136	7.3E-01	0.285	1.4E-01	-0.189	3.8E-01
YML072C	TCB3	Three Calcium and lipid Binding domains (TriCalBins)	10745	8839	3097	1909	5105	6695	4835	2919	3030	2886	2582	3925	2205	1724	1931	1637		-0.295	1.1E-04	-0.126	2.1E-01	0.021	8.9E-01	-0.148	8.3E-02		0.063	8.3E-01	0.325	9.4E-02	0.112	5.2E-01	-0.150	3.1E-01		-0.240	1.7E-01	0.169	4.3E-01	0.109	4.8E-01	-0.301	2.4E-02
YDL173W	PAR32	Phosphorylated After Rapamycin	1311	1055	255	195	434	601	328	214	363	377	371	529	312	185	238	225		-0.295	1.5E-01	0.025	9.5E-01	0.077	8.1E-01	-0.243	2.3E-01		-0.402	3.3E-01	-0.228	9.0E-01	-0.260	5.0E-01	-0.435	1.7E-01		-0.707	4.8E-04	-0.230	5.2E-01	-0.203	4.0E-01	-0.680	1.0E-03
YGR173W	RBG2	RiBosome interacting Gtpase	1611	1266	540	347	957	1326	1016	662	365	340	469	690	276	194	282	213		-0.295	1.1E-01	0.458	3.2E-03	0.235	2.9E-01	-0.517	5.8E-04		0.456	1.0E-01	0.018	9.9E-01	0.076	8.4E-01	0.514	2.2E-02		0.153	6.4E-01	0.448	2.4E-02	0.289	1.1E-01	-0.006	9.8E-01
YGL195W	GCN1	General Control Nonderepressible	14496	12606	6054	3855	7012	9749	7796	4146	5703	5600	7076	10557	4089	3407	4620	3807		-0.293	2.0E-05	0.380	7.6E-09	0.323	4.0E-06	-0.350	8.7E-08		0.089	7.1E-01	0.337	4.6E-02	-0.090	5.9E-01	-0.338	3.5E-03		-0.212	2.6E-01	0.688	5.3E-08	0.209	1.5E-01	-0.691	1.9E-08
YNL104C	LEU4	LEUcine biosynthesis	10666	8896	3963	2401	5064	6823	6378	4391	2164	2073	2510	3918	1578	1240	1976	1690		-0.293	4.4E-04	0.334	2.5E-05	0.540	7.4E-12	-0.088	3.8E-01		0.069	8.7E-01	0.209	7.2E-01	0.085	7.5E-01	-0.055	8.2E-01		-0.232	3.2E-01	0.514	2.2E-03	0.600	9.6E-05	-0.145	4.3E-01
YFR008W	FAR7	Factor ARrest	101	74	34	18	68	78	53	25	31	29	27	45	31	10	19	15		-0.293	7.3E-01	-0.009	1.0E+00	-0.074	9.5E-01	-0.358	6.3E-01		0.535	NA	0.416	NA	-0.125	9.2E-01	-0.006	1.0E+00		0.242	7.7E-01	0.381	6.3E-01	-0.226	6.5E-01	-0.365	4.8E-01
YOR284W	HUA2		124	82	24	27	87	105	74	16	51	54	44	65	40	30	26	26		-0.293	6.1E-01	-0.208	7.8E-01	-0.262	7.2E-01	-0.348	5.2E-01		0.706	NA	0.426	NA	-0.221	8.5E-01	0.058	9.6E-01		0.406	7.0E-01	0.200	8.8E-01	-0.513	4.0E-01	-0.307	6.6E-01
YER141W	COX15	Cytochrome c OXidase	1120	1070	453	236	540	705	708	427	657	574	644	1015	491	332	427	385		-0.293	5.1E-02	0.164	3.8E-01	0.151	4.6E-01	-0.306	3.0E-02		-0.030	9.7E-01	0.309	6.6E-01	0.451	9.9E-02	0.111	7.2E-01		-0.331	1.8E-01	0.441	5.4E-02	0.581	2.0E-03	-0.192	3.8E-01
YDL040C	NAT1	N-terminal AcetylTransferase	3126	2624	1165	667	1603	2282	1767	1297	805	700	863	1339	543	455	564	463		-0.293	2.3E-02	0.284	2.6E-02	0.196	2.3E-01	-0.381	1.0E-03		0.215	6.0E-01	0.221	8.3E-01	0.246	4.2E-01	0.240	3.7E-01		-0.085	8.7E-01	0.475	3.3E-02	0.417	3.4E-02	-0.143	5.3E-01
YDL200C	MGT1	O-6-MethylGuanine-DNA methylTransferase	233	191	46	24	110	160	108	72	72	72	44	75	55	41	42	30		-0.293	5.5E-01	-0.548	2.3E-01	-0.259	6.7E-01	-0.003	1.0E+00		0.131	9.1E-01	0.105	NA	0.428	4.9E-01	0.453	4.4E-01		-0.170	7.9E-01	-0.470	3.5E-01	0.148	6.9E-01	0.448	2.2E-01
YAL003W	EFB1	Elongation Factor Beta	31270	24101	7757	5085	21698	29199	34734	25219	3848	3792	4607	6727	2906	2189	3386	2717		-0.292	6.8E-05	0.310	1.6E-05	0.420	4.9E-09	-0.183	1.7E-02		0.670	1.3E-03	-0.239	7.3E-01	0.596	5.8E-03	1.505	2.7E-18		0.369	1.1E-01	0.042	9.3E-01	0.990	5.5E-09	1.317	7.3E-16
YPL029W	SUV3	SUppressor of Var1	134	137	62	24	94	103	72	29	191	162	150	241	142	94	126	108		-0.292	3.0E-01	-0.120	7.7E-01	0.156	6.8E-01	-0.017	9.6E-01		0.334	6.7E-01	0.595	NA	-0.433	4.5E-01	-0.694	1.5E-01		0.035	9.7E-01	0.430	5.4E-01	-0.312	5.1E-01	-0.707	1.1E-01
YIR002C	MPH1	Mutator PHenotype	317	290	82	66	182	256	147	70	276	293	286	437	197	180	213	176		-0.292	1.7E-01	0.081	8.2E-01	0.196	4.7E-01	-0.177	4.2E-01		0.309	5.3E-01	0.063	9.8E-01	-0.491	1.8E-01	-0.246	5.4E-01		0.008	9.9E-01	0.122	8.5E-01	-0.322	2.8E-01	-0.435	1.6E-01
YNR022C	MRPL50	Mitochondrial Ribosomal Protein, Large subunit	307	261	74	56	142	203	113	63	78	86	80	139	59	50	71	58		-0.292	4.9E-01	0.140	8.2E-01	0.398	3.8E-01	-0.035	9.5E-01		0.063	9.6E-01	-0.089	NA	-0.637	1.9E-01	-0.485	3.0E-01		-0.238	6.1E-01	0.026	9.7E-01	-0.260	4.0E-01	-0.524	8.4E-02
YGR017W			423	374	143	105	211	305	183	107	181	157	187	333	105	117	115	93		-0.292	3.3E-01	0.342	2.6E-01	0.046	9.3E-01	-0.589	1.6E-02		0.152	8.5E-01	0.154	9.6E-01	-0.138	8.1E-01	-0.140	7.7E-01		-0.149	7.5E-01	0.468	1.0E-01	-0.114	7.0E-01	-0.730	1.8E-03
YJL031C	BET4	Blocked Early in Transport	389	329	105	89	180	277	214	88	137	118	158	195	90	79	111	85		-0.292	3.8E-01	0.228	5.7E-01	0.364	3.1E-01	-0.156	6.4E-01		0.123	9.0E-01	0.081	NA	-0.262	6.4E-01	-0.220	6.7E-01		-0.178	7.8E-01	0.285	6.1E-01	0.077	8.4E-01	-0.385	2.5E-01
YAL001C	TFC3	Transcription Factor class C	775	703	255	107	428	563	372	314	532	534	476	780	391	318	328	245		-0.292	6.4E-02	-0.035	9.1E-01	-0.155	4.8E-01	-0.411	4.4E-03		0.207	7.7E-01	0.127	9.8E-01	0.422	3.2E-01	0.502	1.8E-01		-0.092	9.2E-01	0.054	9.4E-01	0.243	4.8E-01	0.097	8.0E-01
YOL032W	OPI10	OverProducer of Inositol	235	224	80	60	144	179	121	67	58	69	71	96	50	35	57	34		-0.291	5.7E-01	0.141	8.5E-01	0.250	6.8E-01	-0.182	7.1E-01		0.278	7.6E-01	0.325	NA	-0.311	6.3E-01	-0.358	5.1E-01		-0.020	9.7E-01	0.436	2.7E-01	-0.081	8.2E-01	-0.537	7.6E-02
YNL128W	TEP1	TEnsin-like Phosphatase	30	11	4	4	12	17	15	3	12	11	14	12	6	9	6	10		-0.291	8.3E-01	-0.032	9.9E-01	0.247	NA	-0.013	9.9E-01		0.312	NA	-0.100	NA	-0.298	NA	0.114	NA		NA	NA	NA	NA	NA	NA	NA	NA
YGL081W			61	54	23	15	30	53	39	29	22	20	13	19	16	12	5	10		-0.291	7.8E-01	-0.651	5.4E-01	-0.715	5.3E-01	-0.355	7.3E-01		0.294	NA	1.223	NA	1.219	2.5E-01	0.290	8.1E-01		-0.004	1.0E+00	0.542	5.1E-01	0.468	3.6E-01	-0.078	9.1E-01
YGL101W			574	445	131	82	285	353	164	92	92	122	135	161	81	62	47	38		-0.291	4.7E-01	0.227	6.4E-01	-0.591	1.5E-01	-1.110	2.9E-04		0.120	9.0E-01	-0.312	NA	-0.004	1.0E+00	0.428	3.7E-01		-0.179	6.7E-01	-0.116	8.3E-01	-0.617	7.9E-03	-0.680	5.6E-03
YOR187W	TUF1		4210	3669	1045	578	2369	3067	1878	1129	1480	1348	1207	1930	1045	836	810	660		-0.291	4.3E-03	-0.119	4.0E-01	-0.199	1.2E-01	-0.371	1.4E-04		0.252	2.7E-01	-0.009	1.0E+00	0.081	7.5E-01	0.342	4.7E-02		-0.047	9.2E-01	-0.159	5.7E-01	-0.141	4.3E-01	-0.029	8.9E-01
YPR180W	AOS1	Activation Of Smt3p	779	633	211	114	385	589	461	194	179	178	197	265	119	117	106	79		-0.291	3.0E-01	0.121	7.7E-01	-0.208	5.8E-01	-0.619	8.4E-03		0.240	7.2E-01	-0.087	9.8E-01	0.332	4.6E-01	0.659	6.7E-02		-0.060	9.3E-01	0.004	1.0E+00	0.101	7.5E-01	0.037	9.1E-01
YDR335W	MSN5	Multicopy suppressor of SNf1 mutation	2128	1824	662	402	996	1320	897	569	868	847	757	1146	636	506	496	414		-0.291	1.6E-02	-0.113	5.1E-01	-0.170	3.0E-01	-0.347	2.7E-03		0.015	9.8E-01	0.383	2.0E-01	0.254	2.4E-01	-0.115	6.1E-01		-0.284	1.5E-01	0.241	2.9E-01	0.064	7.5E-01	-0.461	3.1E-03
YOR271C	FSF1	Fungal SideroFlexin 1	2568	2053	615	379	1435	2088	1293	664	415	410	498	767	325	227	234	223		-0.291	9.8E-02	0.351	3.1E-02	-0.103	7.0E-01	-0.745	1.9E-07		0.389	1.7E-01	-0.400	3.7E-01	-0.024	9.5E-01	0.765	1.8E-04		0.090	8.3E-01	-0.078	8.5E-01	-0.150	4.5E-01	0.018	9.4E-01
YBR272C	HSM3	enHanced Spontaneous Mutability	463	483	131	79	327	443	261	131	164	153	145	176	125	87	106	96		-0.291	3.4E-01	-0.223	5.5E-01	0.098	8.3E-01	0.031	9.4E-01		0.478	3.1E-01	0.208	9.5E-01	-0.357	4.2E-01	-0.087	8.6E-01		0.179	7.0E-01	-0.046	9.4E-01	-0.282	2.8E-01	-0.057	8.6E-01
YMR298W	LIP1	Lag1p/Lac1p Interacting Protein	1735	1319	517	323	914	1190	828	600	187	175	210	351	142	100	142	99		-0.291	2.8E-01	0.359	1.6E-01	0.151	6.8E-01	-0.498	2.5E-02		0.255	6.3E-01	-0.050	9.9E-01	0.059	9.2E-01	0.364	2.7E-01		-0.043	9.4E-01	0.281	3.7E-01	0.187	4.2E-01	-0.137	5.8E-01
YHR101C	BIG1	Bad In Glucose	178	181	54	32	82	115	123	44	62	66	65	56	45	40	48	33		-0.290	6.0E-01	-0.291	6.6E-01	0.075	9.2E-01	0.076	9.1E-01		-0.093	9.5E-01	0.384	NA	0.359	6.6E-01	-0.118	8.8E-01		-0.391	4.9E-01	0.064	9.5E-01	0.416	2.9E-01	-0.039	9.4E-01
YBR207W	FTH1	FTR1 Homolog	857	645	198	105	393	496	334	285	268	264	200	297	209	147	152	119		-0.290	2.0E-01	-0.360	1.1E-01	-0.232	4.3E-01	-0.162	5.2E-01		0.040	9.7E-01	0.205	9.6E-01	0.500	2.3E-01	0.335	4.2E-01		-0.259	6.0E-01	-0.186	7.6E-01	0.247	4.3E-01	0.174	6.1E-01
YKR044W	UIP5	Ulp1 Interacting Protein	172	137	29	22	97	104	37	17	134	132	97	100	104	74	44	28		-0.290	4.5E-01	-0.660	4.5E-02	-1.149	7.9E-04	-0.780	2.5E-02		0.183	8.7E-01	0.240	NA	-0.047	9.6E-01	-0.105	9.0E-01		-0.114	9.1E-01	-0.445	5.2E-01	-1.221	1.9E-03	-0.890	5.3E-02
YJL004C	SYS1	Suppressor of Ypt Six	406	344	120	81	232	270	175	144	129	126	144	186	103	68	67	60		-0.290	3.9E-01	0.125	8.0E-01	-0.260	5.4E-01	-0.674	1.5E-02		0.217	7.9E-01	0.150	NA	0.376	4.7E-01	0.443	3.3E-01		-0.080	9.2E-01	0.247	6.5E-01	0.094	7.9E-01	-0.232	4.9E-01
YGR205W	TDA10	Topoisomerase I Damage Affected	623	557	186	120	243	311	333	178	90	82	90	121	75	41	54	38		-0.289	5.1E-01	0.044	9.5E-01	-0.164	7.8E-01	-0.498	1.8E-01		-0.312	6.3E-01	0.179	9.6E-01	0.770	7.3E-02	0.279	5.3E-01		-0.603	3.9E-03	0.192	6.2E-01	0.579	4.3E-03	-0.215	3.7E-01
YHR112C			1364	1246	309	186	751	897	588	274	422	439	368	525	332	244	296	222		-0.289	9.9E-02	-0.205	3.2E-01	0.005	9.9E-01	-0.079	7.2E-01		0.127	8.1E-01	-0.034	9.9E-01	-0.248	4.4E-01	-0.087	8.0E-01		-0.169	6.8E-01	-0.269	4.3E-01	-0.270	2.3E-01	-0.170	5.0E-01
YKL113C	RAD27	RADiation sensitive	1111	873	236	173	590	755	374	321	295	292	322	413	215	176	136	139		-0.289	1.9E-01	0.079	8.3E-01	-0.344	1.7E-01	-0.712	1.2E-04		0.230	7.4E-01	-0.169	9.6E-01	0.185	7.2E-01	0.584	1.2E-01		-0.066	9.3E-01	-0.115	8.5E-01	-0.181	5.6E-01	-0.131	6.9E-01
YOR373W	NUD1		749	603	202	130	329	439	250	199	131	155	95	174	92	97	66	58		-0.289	4.1E-01	-0.372	3.1E-01	-0.464	2.3E-01	-0.380	2.6E-01		-0.029	9.8E-01	0.518	6.6E-01	0.471	3.5E-01	-0.077	8.9E-01		-0.327	3.3E-01	0.118	8.3E-01	-0.017	9.6E-01	-0.462	7.0E-02
YHR041C	SRB2	Suppressor of RNA polymerase B	724	497	115	52	370	402	408	451	246	230	192	289	182	136	164	142		-0.289	2.1E-01	-0.247	3.5E-01	0.107	7.5E-01	0.065	8.2E-01		0.154	9.0E-01	-0.482	8.2E-01	0.880	1.1E-01	1.515	8.9E-04		-0.143	8.9E-01	-0.762	1.3E-01	0.961	1.1E-02	1.580	1.7E-05
YBR283C	SSH1	Sec Sixty-one Homolog	5413	4762	1616	1000	3134	4071	2324	1149	1322	1325	1486	2234	1017	754	882	790		-0.289	5.2E-03	0.228	3.7E-02	0.082	6.1E-01	-0.434	3.4E-06		0.287	2.0E-01	-0.024	9.9E-01	-0.433	1.9E-02	-0.122	5.6E-01		-0.010	9.8E-01	0.175	5.4E-01	-0.374	2.3E-02	-0.559	2.9E-04
YGL212W	VAM7	VAcuolar Morphogenesis	473	360	83	63	227	319	248	200	93	87	74	115	74	47	46	42		-0.287	5.0E-01	-0.195	7.2E-01	-0.288	5.8E-01	-0.381	3.3E-01		0.172	8.6E-01	-0.129	NA	0.794	1.2E-01	1.095	1.2E-02		-0.122	8.6E-01	-0.350	4.7E-01	0.481	9.0E-02	0.709	1.6E-02
YJR112W	NNF1	Necessary for Nuclear Function	330	331	93	50	205	299	176	164	87	72	63	109	74	34	53	39		-0.287	5.5E-01	-0.161	8.2E-01	-0.051	9.5E-01	-0.177	7.2E-01		0.375	7.1E-01	0.095	NA	0.304	6.9E-01	0.584	3.3E-01		0.080	9.3E-01	-0.094	9.1E-01	0.226	5.5E-01	0.399	2.8E-01
YGL181W	GTS1	Glycine Threonine Serine repeat protein	933	815	292	195	477	571	519	394	226	258	269	401	183	141	192	155		-0.286	2.1E-01	0.206	4.5E-01	0.257	3.5E-01	-0.235	2.8E-01		0.052	9.5E-01	0.123	9.7E-01	0.311	4.2E-01	0.240	5.1E-01		-0.242	5.2E-01	0.301	4.0E-01	0.545	1.5E-02	0.002	1.0E+00
YFR034C	PHO4	PHOsphate metabolism	994	779	243	135	473	672	597	636	213	204	215	321	129	146	157	151		-0.286	2.9E-01	0.101	8.1E-01	0.309	3.1E-01	-0.078	8.0E-01		0.142	9.0E-01	-0.176	9.8E-01	0.657	2.2E-01	0.975	3.0E-02		-0.146	8.6E-01	-0.104	9.0E-01	0.935	3.5E-03	0.893	5.7E-03
YFL007W	BLM10	BLeoMycin resistance	1865	1567	690	438	706	898	487	274	1159	1133	1323	1893	845	685	663	588		-0.286	8.0E-03	0.232	4.1E-02	-0.131	4.0E-01	-0.649	7.1E-12		-0.313	1.4E-01	0.331	3.1E-01	-0.220	3.3E-01	-0.864	4.8E-08		-0.606	1.2E-04	0.535	1.0E-03	-0.374	2.8E-02	-1.515	3.8E-25
YNL212W	VID27	Vacuolar Import and Degradation	1212	1075	351	207	628	839	497	313	428	398	372	567	302	249	228	211		-0.286	1.1E-01	-0.078	7.9E-01	-0.168	4.9E-01	-0.376	2.2E-02		0.138	7.5E-01	0.203	8.4E-01	0.054	8.9E-01	-0.011	9.8E-01		-0.156	6.2E-01	0.095	8.1E-01	-0.135	5.1E-01	-0.385	3.6E-02
YNL048W	ALG11	Asparagine-Linked Glycosylation	529	518	152	117	344	375	218	122	296	327	301	401	234	183	184	141		-0.286	1.8E-01	-0.079	8.2E-01	-0.204	4.6E-01	-0.410	3.4E-02		0.249	6.5E-01	0.298	8.3E-01	-0.165	7.2E-01	-0.214	5.9E-01		-0.043	9.5E-01	0.195	7.1E-01	-0.394	1.4E-01	-0.632	1.5E-02
YGR134W	CAF130	CCR4 Associated Factor	331	305	107	88	229	273	263	174	199	199	181	287	140	125	133	130		-0.286	2.7E-01	-0.034	9.5E-01	0.147	6.8E-01	-0.104	7.2E-01		0.444	3.6E-01	0.515	5.5E-01	0.394	3.4E-01	0.323	4.2E-01		0.152	7.9E-01	0.457	2.0E-01	0.520	4.1E-02	0.215	4.9E-01
YGR287C	IMA1	IsoMAltase	94	72	47	29	16	24	25	14	32	31	52	80	31	12	29	13		-0.286	7.2E-01	0.802	1.8E-01	0.134	8.9E-01	-0.954	7.1E-02		-1.279	NA	0.240	NA	0.565	6.0E-01	-0.953	2.1E-01		-1.568	5.8E-04	1.014	2.6E-02	0.677	2.2E-01	-1.905	1.2E-05
YJL145W	SFH5	Sec Fourteen Homolog	1226	1007	276	172	595	859	382	253	289	255	301	380	200	163	160	139		-0.285	2.0E-01	0.081	8.3E-01	-0.122	7.1E-01	-0.488	1.2E-02		0.156	7.8E-01	-0.230	8.6E-01	-0.316	3.5E-01	0.069	8.6E-01		-0.138	7.1E-01	-0.178	6.2E-01	-0.459	1.6E-02	-0.419	3.8E-02
YGL225W	VRG4	Vandate Resistance Glycosylation	6209	5415	1786	1007	3698	4908	2375	2320	1483	1423	1207	1691	1082	860	614	542		-0.285	5.3E-03	-0.258	1.5E-02	-0.588	4.6E-09	-0.615	1.0E-10		0.346	5.4E-01	0.349	7.8E-01	0.549	1.6E-01	0.546	1.1E-01		0.053	9.5E-01	0.063	9.3E-01	-0.066	8.6E-01	-0.077	8.3E-01
YBR234C	ARC40	ARp2/3 Complex subunit	3748	3151	958	645	1955	2700	2274	1726	799	775	731	1101	618	439	502	404		-0.285	2.6E-02	-0.044	8.6E-01	-0.060	7.8E-01	-0.301	1.5E-02		0.211	6.3E-01	0.116	9.6E-01	0.628	1.6E-02	0.722	1.5E-03		-0.084	8.7E-01	0.044	9.3E-01	0.544	5.7E-03	0.417	4.0E-02
YNL246W	VPS75	Vacuolar Protein Sorting	946	703	254	161	405	631	567	539	194	174	197	326	145	102	140	113		-0.284	2.8E-01	0.236	4.3E-01	0.197	5.6E-01	-0.323	1.7E-01		0.102	9.2E-01	-0.050	9.9E-01	0.736	1.1E-01	0.887	2.5E-02		-0.193	7.7E-01	0.156	8.2E-01	0.909	1.7E-03	0.560	7.1E-02
YLR384C	IKI3	Insensitive to KIller toxin	3280	2828	1309	838	1549	2181	1584	876	1490	1438	1800	2751	1107	854	1231	936		-0.284	3.6E-03	0.372	3.2E-05	0.299	3.3E-03	-0.357	6.5E-05		0.062	8.6E-01	0.289	3.1E-01	-0.170	3.6E-01	-0.396	5.2E-03		-0.231	2.3E-01	0.632	3.2E-06	0.107	5.3E-01	-0.756	6.9E-09
YER080W	AIM9	Altered Inheritance rate of Mitochondria	1454	1239	475	280	687	899	759	445	459	428	445	722	351	245	374	321		-0.284	8.9E-02	0.126	5.9E-01	0.388	2.0E-02	-0.022	9.2E-01		0.016	9.8E-01	0.200	8.2E-01	-0.052	8.9E-01	-0.236	3.1E-01		-0.275	1.9E-01	0.296	1.7E-01	0.312	6.2E-02	-0.260	1.4E-01
YGR082W	TOM20	Translocase of the Outer Mitochondrial membrane	760	730	171	107	483	601	299	122	162	136	114	208	102	96	77	74		-0.284	3.9E-01	-0.168	7.1E-01	-0.237	5.7E-01	-0.353	2.5E-01		0.321	6.1E-01	-0.094	9.8E-01	-0.451	3.3E-01	-0.036	9.5E-01		0.029	9.6E-01	-0.290	5.1E-01	-0.711	4.1E-03	-0.392	1.6E-01
YEL038W	UTR4	Unidentified TRanscript	1061	845	308	187	555	656	628	863	236	209	327	464	185	115	205	177		-0.283	2.3E-01	0.575	2.1E-03	0.519	1.7E-02	-0.339	9.0E-02		0.145	9.2E-01	-0.356	9.3E-01	0.661	3.0E-01	1.162	2.2E-02		-0.152	8.9E-01	0.192	8.4E-01	1.157	3.3E-03	0.814	4.6E-02
YDR415C			699	674	266	144	409	623	553	528	121	116	118	196	99	61	80	73		-0.283	4.2E-01	0.134	7.9E-01	0.109	8.3E-01	-0.308	3.3E-01		0.349	6.7E-01	0.265	9.5E-01	0.795	1.2E-01	0.879	4.4E-02		0.056	9.5E-01	0.369	4.7E-01	0.880	2.7E-03	0.567	6.8E-02
YGL203C	KEX1	Killer EXpression defective	1487	1268	473	264	783	1140	822	493	500	462	430	649	366	279	334	242		-0.283	8.5E-02	-0.097	7.0E-01	-0.008	9.8E-01	-0.194	2.5E-01		0.251	4.4E-01	0.349	4.9E-01	0.205	4.6E-01	0.107	7.0E-01		-0.040	9.4E-01	0.222	4.3E-01	0.175	3.6E-01	-0.087	6.9E-01
YGR258C	RAD2	RADiation sensitivity	497	424	148	82	266	342	339	256	253	298	262	405	209	161	222	188		-0.282	2.0E-01	0.008	9.8E-01	0.308	2.1E-01	0.018	9.6E-01		0.181	7.8E-01	0.147	9.6E-01	0.430	2.5E-01	0.464	1.7E-01		-0.109	8.5E-01	0.124	8.3E-01	0.717	2.0E-03	0.483	6.1E-02
YMR080C	NAM7	Nuclear Accommodation of Mitochondria	1616	1357	458	306	883	1166	734	553	768	728	718	1134	538	461	521	484		-0.282	3.5E-02	0.040	8.8E-01	0.167	3.5E-01	-0.155	2.8E-01		0.240	5.7E-01	0.175	9.3E-01	-0.063	8.9E-01	0.002	1.0E+00		-0.049	9.4E-01	0.187	6.3E-01	0.082	7.5E-01	-0.153	5.3E-01
YLR351C	NIT3	NITrilase superfamily	1911	1636	337	210	659	812	589	360	528	465	456	717	387	280	350	268		-0.282	8.3E-02	-0.026	9.4E-01	0.050	8.6E-01	-0.207	2.1E-01		-0.487	4.2E-02	-0.505	1.2E-01	0.051	9.0E-01	0.070	8.2E-01		-0.776	7.6E-07	-0.560	2.1E-03	0.078	7.2E-01	-0.138	5.1E-01
YML086C	ALO1	D-Arabinono-1,4-Lactone Oxidase	3740	3052	969	630	2275	2813	1905	1121	668	676	713	915	504	397	427	345		-0.282	5.3E-02	0.031	9.2E-01	-0.066	7.8E-01	-0.379	4.6E-03		0.369	1.3E-01	0.056	9.8E-01	0.044	9.0E-01	0.358	7.8E-02		0.080	8.3E-01	0.059	8.7E-01	-0.045	8.2E-01	-0.024	9.1E-01
YMR266W	RSN1	Rescue of Sro7 at high Nacl	1992	1839	306	189	717	999	228	108	929	932	454	650	688	558	305	282		-0.282	2.9E-02	-1.011	2.2E-20	-0.926	3.9E-14	-0.196	2.0E-01		-0.390	1.1E-01	0.221	7.8E-01	-0.709	2.6E-03	-1.320	1.8E-10		-0.680	1.8E-04	-0.820	9.1E-06	-1.661	8.8E-21	-1.521	4.8E-16
YGL153W	PEX14	PEroXisome related	549	467	130	86	288	309	187	139	131	97	97	172	89	64	57	57		-0.282	4.6E-01	-0.037	9.6E-01	-0.255	5.9E-01	-0.500	1.3E-01		0.028	9.8E-01	-0.025	NA	0.132	8.5E-01	0.185	7.4E-01		-0.261	5.5E-01	-0.090	8.9E-01	-0.148	6.5E-01	-0.319	2.9E-01
YOR021C	SFM1	Spout Family Methyltransferase 1	1441	1100	447	245	996	1197	653	420	348	364	337	538	270	208	275	188		-0.282	1.5E-01	0.028	9.4E-01	0.106	7.1E-01	-0.204	3.0E-01		0.579	5.6E-02	0.252	8.3E-01	-0.397	2.1E-01	-0.070	8.5E-01		0.290	3.0E-01	0.250	4.5E-01	-0.315	1.3E-01	-0.275	2.1E-01
YJR099W	YUH1	Yeast Ubiquitin Hydrolase	492	479	132	87	261	395	212	268	110	93	105	160	76	60	64	62		-0.281	4.6E-01	0.122	8.3E-01	0.053	9.3E-01	-0.350	2.9E-01		0.191	8.9E-01	-0.104	9.8E-01	0.380	6.1E-01	0.674	2.6E-01		-0.098	9.3E-01	-0.010	9.9E-01	0.409	3.5E-01	0.321	4.9E-01
YIL126W	STH1	SNF Two Homolog	2704	2161	791	453	1525	2087	1334	1076	1310	1313	1274	1977	999	763	910	734		-0.281	6.0E-03	0.043	8.3E-01	0.059	7.3E-01	-0.265	8.2E-03		0.347	3.6E-01	0.148	9.6E-01	0.154	6.7E-01	0.354	2.0E-01		0.058	9.3E-01	0.161	7.4E-01	0.189	4.7E-01	0.086	7.7E-01
YDR099W	BMH2	Brain Modulosignalin Homolog	8559	7816	2304	1417	4865	6234	4706	2010	965	905	765	1319	757	506	604	448		-0.281	4.5E-02	-0.122	5.5E-01	-0.100	6.3E-01	-0.260	6.3E-02		0.217	6.3E-01	0.146	9.6E-01	0.047	9.2E-01	0.118	7.2E-01		-0.073	9.0E-01	-0.006	9.9E-01	-0.075	7.8E-01	-0.142	5.7E-01
YLR342W	FKS1	FK506 Sensitivity	29188	26908	8027	4489	11605	15105	4921	3135	12946	12786	9797	14757	9544	7703	6068	5434		-0.280	3.5E-05	-0.331	7.3E-07	-0.424	1.7E-10	-0.373	1.0E-08		-0.297	1.6E-01	0.312	3.5E-01	-0.558	8.7E-04	-1.167	5.0E-17		-0.585	1.8E-04	-0.048	9.0E-01	-1.005	5.2E-13	-1.542	1.3E-30
YDR378C	LSM6	Like SM	1035	845	224	144	438	591	500	242	226	201	243	333	180	109	210	140		-0.280	2.9E-01	0.180	5.9E-01	0.439	9.1E-02	-0.022	9.5E-01		-0.095	9.0E-01	-0.361	6.9E-01	-0.203	6.3E-01	0.064	8.8E-01		-0.382	1.1E-01	-0.210	5.8E-01	0.213	3.4E-01	0.041	8.8E-01
YIL150C	MCM10	MiniChromosome Maintenance	204	187	62	24	121	177	99	126	91	93	75	121	73	51	80	59		-0.280	4.9E-01	-0.178	7.4E-01	0.324	4.7E-01	0.222	5.6E-01		0.373	7.5E-01	0.113	NA	0.141	8.9E-01	0.401	5.9E-01		0.083	9.5E-01	-0.102	9.3E-01	0.444	3.8E-01	0.628	2.1E-01
YDR226W	ADK1	ADenylate Kinase	20360	17620	5601	3589	9539	12420	9242	4321	2379	2478	2960	4600	1825	1438	1669	1423		-0.279	1.3E-03	0.371	4.6E-06	0.082	5.4E-01	-0.568	2.1E-13		-0.014	9.8E-01	-0.248	6.5E-01	-0.088	7.4E-01	0.146	5.0E-01		-0.302	2.0E-01	0.094	8.1E-01	-0.028	9.0E-01	-0.423	1.4E-02
YMR202W	ERG2	ERGosterol biosynthesis	2959	2328	605	361	1283	1547	1021	975	826	786	828	1213	632	454	472	430		-0.279	3.0E-02	0.081	6.9E-01	-0.100	6.1E-01	-0.461	6.2E-05		-0.111	9.0E-01	-0.370	7.6E-01	0.411	3.3E-01	0.670	5.1E-02		-0.400	3.3E-01	-0.318	5.2E-01	0.288	3.7E-01	0.205	5.4E-01
YDR422C	SIP1	SNF1-Interacting Protein	653	548	180	119	346	438	353	170	313	343	321	505	294	154	302	248		-0.279	2.3E-01	0.063	8.7E-01	0.477	2.8E-02	0.134	5.8E-01		0.165	8.1E-01	0.104	9.8E-01	-0.361	3.6E-01	-0.299	4.3E-01		-0.123	8.0E-01	0.138	7.7E-01	0.096	7.2E-01	-0.166	5.4E-01
YIR009W	MSL1	MUD Synthetic Lethal	154	106	28	16	64	87	56	36	24	24	17	22	16	16	20	12		-0.279	7.6E-01	-0.550	5.7E-01	0.136	9.1E-01	0.407	6.1E-01		0.001	NA	0.160	NA	-0.113	9.3E-01	-0.272	7.8E-01		-0.291	6.7E-01	-0.422	5.7E-01	0.008	9.9E-01	0.139	8.0E-01
YNL093W	YPT53	Yeast Protein Two	44	39	8	4	32	37	32	6	34	23	16	15	20	18	21	9		-0.279	7.6E-01	-1.099	1.5E-01	-0.212	8.6E-01	0.609	4.5E-01		0.516	NA	0.462	NA	-0.034	NA	0.020	NA		0.230	8.9E-01	-0.666	6.6E-01	-0.271	7.4E-01	0.625	5.0E-01
YHR064C	SSZ1		15421	13496	4977	3202	9326	12343	9935	5386	2702	2723	3290	5147	2107	1552	1900	1660		-0.278	1.2E-03	0.369	4.0E-06	0.126	2.8E-01	-0.521	1.1E-11		0.356	1.5E-02	-0.021	9.9E-01	0.093	6.3E-01	0.470	1.4E-04		0.070	8.3E-01	0.319	3.6E-02	0.196	1.6E-01	-0.053	7.5E-01
YJL143W	TIM17	Translocase of the Inner Mitochondrial membrane	1445	1424	308	221	868	1210	850	222	353	315	329	495	266	185	240	154		-0.277	1.9E-01	0.041	9.2E-01	-0.040	9.1E-01	-0.358	6.0E-02		0.297	7.5E-01	-0.301	9.5E-01	-0.309	6.3E-01	0.289	6.2E-01		0.010	9.9E-01	-0.288	7.2E-01	-0.371	3.9E-01	-0.074	8.8E-01
YCR004C	YCP4		4974	3990	1160	809	2636	3291	2339	1571	775	660	666	1044	539	425	473	346		-0.277	5.1E-02	-0.012	9.7E-01	-0.082	7.1E-01	-0.347	8.9E-03		0.184	6.5E-01	0.011	1.0E+00	0.237	4.1E-01	0.410	7.3E-02		-0.100	8.1E-01	-0.029	9.5E-01	0.129	5.4E-01	0.059	8.0E-01
YLR227C	ADY4	Accumulation of DYads	15	18	3	1	13	8	1	1	47	43	64	49	30	30	49	28		-0.277	6.9E-01	0.137	8.9E-01	0.491	4.7E-01	0.077	9.1E-01		0.142	NA	-1.043	NA	-3.176	7.2E-02	-1.991	3.2E-01		NA	NA	NA	NA	NA	NA	NA	NA
YIL155C	GUT2	Glycerol UTilization	1290	1006	204	148	673	815	731	600	261	241	174	289	200	139	167	133		-0.277	2.4E-01	-0.388	8.6E-02	-0.013	9.8E-01	0.098	7.3E-01		0.160	8.3E-01	-0.129	9.8E-01	0.639	9.8E-02	0.928	4.7E-03		-0.125	8.4E-01	-0.544	9.2E-02	0.601	1.7E-02	1.021	2.7E-05
YKL055C	OAR1	3-Oxoacyl-[Acyl-carrier-protein] Reductase	66	66	19	11	48	57	34	12	37	30	42	54	25	20	28	22		-0.277	7.0E-01	0.273	7.4E-01	0.308	7.0E-01	-0.242	7.0E-01		0.443	NA	-0.253	NA	-0.813	3.4E-01	-0.118	9.1E-01		0.159	9.0E-01	-0.011	9.9E-01	-0.532	3.3E-01	-0.363	5.8E-01
YOR033C	EXO1	EXOnuclease	318	221	70	41	174	196	189	100	198	213	200	257	157	120	157	141		-0.277	2.9E-01	-0.095	8.2E-01	0.268	3.8E-01	0.087	7.7E-01		0.248	7.1E-01	-0.015	1.0E+00	0.083	8.9E-01	0.347	4.3E-01		-0.033	9.6E-01	-0.139	8.5E-01	0.327	2.9E-01	0.432	1.9E-01
YNL181W	PBR1	Potentiates Bioactive compound Response	721	659	167	107	415	526	283	199	243	257	215	360	191	146	131	118		-0.276	2.4E-01	-0.072	8.6E-01	-0.274	3.4E-01	-0.478	2.2E-02		0.220	6.8E-01	-0.095	9.8E-01	0.062	9.1E-01	0.376	2.7E-01		-0.064	9.1E-01	-0.195	6.5E-01	-0.233	3.3E-01	-0.102	7.2E-01
YLR378C	SEC61	SECretory	7897	6700	2083	1262	3596	4819	3471	2553	874	904	701	1239	637	555	552	513		-0.276	5.5E-02	-0.156	4.0E-01	-0.005	9.8E-01	-0.125	4.4E-01		-0.025	9.7E-01	0.194	9.0E-01	0.303	3.2E-01	0.084	8.0E-01		-0.308	2.1E-01	0.008	9.9E-01	0.272	1.6E-01	-0.043	8.5E-01
YDR122W	KIN1	KINase	968	903	238	151	539	749	548	280	478	398	360	540	316	271	257	205		-0.276	1.2E-01	-0.221	2.8E-01	-0.193	4.1E-01	-0.248	1.7E-01		0.224	5.7E-01	0.119	9.6E-01	0.274	3.6E-01	0.380	1.5E-01		-0.060	9.1E-01	-0.131	7.6E-01	0.058	8.2E-01	0.128	5.9E-01
YIR042C			161	155	4	2	44	62	12	1	63	62	20	21	46	38	10	4		-0.276	6.7E-01	-1.846	6.4E-05	-2.440	4.3E-05	-0.870	2.3E-01		-0.815	NA	-1.714	NA	0.098	9.5E-01	0.997	4.9E-01		NA	NA	NA	NA	NA	NA	NA	NA
YDR289C	RTT103	Regulator of Ty1 Transposition	470	403	110	66	213	323	207	146	92	84	117	153	71	48	51	51		-0.276	5.1E-01	0.370	3.6E-01	-0.051	9.4E-01	-0.696	2.8E-02		0.055	9.6E-01	-0.515	NA	0.220	7.1E-01	0.790	4.8E-02		-0.228	5.8E-01	-0.176	7.4E-01	0.145	6.2E-01	0.093	7.8E-01
YJL164C	TPK1	Takashi's Protein Kinase	676	570	161	114	270	381	313	177	283	237	221	357	205	146	181	143		-0.275	2.3E-01	-0.115	7.3E-01	0.046	9.0E-01	-0.114	6.6E-01		-0.171	7.5E-01	0.112	9.7E-01	0.277	4.4E-01	-0.005	9.9E-01		-0.454	4.5E-02	-0.030	9.6E-01	0.301	1.7E-01	-0.123	6.4E-01
YGR122C-A			1	0	0	0	0	1	0	0	4	2	4	6	2	2	2	6		-0.275	NA	0.481	8.7E-01	1.198	NA	0.442	8.2E-01		0.763	NA	0.289	NA	-1.852	NA	0.000	NA		NA	NA	NA	NA	NA	NA	NA	NA
YIR034C	LYS1	LYSine requiring	8717	7156	3100	2004	4377	5380	4553	2351	922	911	1235	1866	712	526	602	569		-0.275	2.4E-02	0.495	1.6E-06	0.087	6.4E-01	-0.683	1.6E-11		0.078	8.5E-01	0.041	9.8E-01	0.116	6.6E-01	0.152	4.8E-01		-0.205	4.0E-01	0.508	2.0E-03	0.181	3.0E-01	-0.532	3.9E-04
YOR156C	NFI1	Neck Filament Interacting	186	167	56	32	110	149	100	45	81	68	56	114	54	46	40	38		-0.275	5.7E-01	-0.099	9.0E-01	-0.199	7.5E-01	-0.375	3.9E-01		0.320	7.2E-01	0.250	NA	0.068	9.4E-01	0.139	8.4E-01		0.036	9.6E-01	0.125	8.7E-01	-0.152	6.9E-01	-0.241	5.5E-01
YLR418C	CDC73	Cell Division Cycle	1136	911	199	122	581	700	459	207	217	238	199	291	180	128	101	111		-0.274	2.9E-01	-0.154	6.7E-01	-0.365	2.1E-01	-0.486	3.6E-02		0.105	8.9E-01	-0.351	7.5E-01	0.108	8.4E-01	0.564	9.5E-02		-0.177	6.8E-01	-0.534	5.0E-02	-0.281	2.5E-01	0.076	8.0E-01
YJR076C	CDC11	Cell Division Cycle	1612	1473	413	261	751	990	635	420	453	416	403	554	340	247	326	252		-0.274	1.1E-01	-0.114	6.5E-01	0.137	5.7E-01	-0.023	9.2E-01		-0.059	9.2E-01	0.084	9.8E-01	-0.109	7.5E-01	-0.252	3.3E-01		-0.341	1.0E-01	-0.059	8.9E-01	0.006	9.8E-01	-0.276	1.5E-01
YPR124W	CTR1	Copper TRansport	187	158	136	74	105	131	195	95	63	58	204	270	40	41	77	78		-0.274	5.4E-01	1.722	1.7E-11	1.093	7.0E-04	-0.903	5.4E-04		0.226	8.1E-01	-0.284	NA	-0.090	9.1E-01	0.420	3.3E-01		-0.057	9.4E-01	1.408	1.7E-08	0.981	1.5E-04	-0.484	8.4E-02
YMR304W	UBP15	UBiquitin-specific Protease	1755	1560	628	374	870	1102	985	520	785	794	740	1097	578	484	586	486		-0.274	3.1E-02	-0.043	8.6E-01	0.168	3.1E-01	-0.063	7.0E-01		0.021	9.7E-01	0.477	6.6E-02	0.157	5.2E-01	-0.299	1.2E-01		-0.260	2.5E-01	0.404	3.6E-02	0.300	8.2E-02	-0.363	3.3E-02
YEL030W	ECM10	ExtraCellular Mutant	19	21	7	3	6	15	10	6	59	47	35	60	37	34	32	35		-0.273	6.5E-01	-0.430	4.8E-01	0.077	9.3E-01	0.233	6.8E-01		-0.187	NA	0.581	NA	0.280	8.5E-01	-0.489	6.9E-01		-0.489	7.9E-01	0.106	9.7E-01	0.357	7.4E-01	-0.238	8.5E-01
YHR108W	GGA2	Golgi-localized, Gamma-adaptin ear homology, Arf-binding protein	2522	1980	545	360	1225	1633	949	510	620	587	470	772	428	382	360	314		-0.273	7.7E-02	-0.230	1.8E-01	-0.112	6.2E-01	-0.155	3.6E-01		0.116	7.9E-01	0.092	9.6E-01	-0.137	6.4E-01	-0.114	6.8E-01		-0.165	5.8E-01	-0.166	5.9E-01	-0.272	1.2E-01	-0.272	1.3E-01
YNR016C	ACC1	Acetyl-CoA Carboxylase	53035	43668	14382	9200	24383	33456	22774	16516	12030	12080	10298	16145	8733	7461	6813	6687		-0.273	3.4E-03	-0.136	2.7E-01	-0.100	4.5E-01	-0.237	1.1E-02		0.024	9.7E-01	0.272	6.9E-01	0.323	2.2E-01	0.075	8.0E-01		-0.256	3.2E-01	0.107	7.8E-01	0.198	3.2E-01	-0.166	4.0E-01
YGL163C	RAD54	RADiation sensitive	578	502	153	110	244	366	329	358	258	239	250	407	194	142	213	149		-0.273	2.4E-01	0.133	6.8E-01	0.263	3.3E-01	-0.142	5.5E-01		-0.067	9.6E-01	0.014	1.0E+00	0.768	1.3E-01	0.686	1.3E-01		-0.350	5.6E-01	0.118	8.9E-01	1.005	2.7E-03	0.537	1.4E-01
YLR137W	RKM5	Ribosomal lysine (K) Methyltransferase 5	246	171	80	47	109	138	210	205	82	66	89	113	66	35	47	53		-0.273	5.8E-01	0.206	7.3E-01	0.174	7.8E-01	-0.304	4.7E-01		0.027	9.9E-01	0.247	NA	1.392	1.9E-02	1.171	3.2E-02		-0.256	7.3E-01	0.425	4.9E-01	1.542	2.2E-06	0.862	1.7E-02
YJR049C	UTR1	Unidentified TRanscript	625	541	193	120	397	530	334	199	239	196	219	331	163	130	121	110		-0.272	2.8E-01	0.077	8.5E-01	-0.182	5.9E-01	-0.532	1.3E-02		0.436	2.2E-01	0.191	9.3E-01	0.119	7.8E-01	0.364	2.4E-01		0.155	6.6E-01	0.239	4.7E-01	-0.085	7.2E-01	-0.169	4.8E-01
YGR063C	SPT4	SuPpressor of Ty's	1176	861	282	164	618	890	914	903	193	196	196	308	166	99	157	134		-0.272	3.1E-01	0.106	7.9E-01	0.308	3.0E-01	-0.071	8.2E-01		0.337	6.7E-01	-0.132	9.8E-01	0.801	8.9E-02	1.270	1.0E-03		0.053	9.5E-01	-0.056	9.4E-01	1.086	1.8E-04	1.194	3.4E-05
YMR121C	RPL15B	Ribosomal Protein of the Large subunit	1045	829	314	191	577	817	561	346	166	126	173	227	120	78	129	96		-0.272	4.0E-01	0.208	5.9E-01	0.348	3.2E-01	-0.132	6.9E-01		0.336	4.9E-01	0.069	9.8E-01	-0.219	6.1E-01	0.048	9.1E-01		0.058	9.1E-01	0.246	4.0E-01	0.105	6.4E-01	-0.084	7.2E-01
YMR012W	CLU1	CLUstered mitochondria	8142	6842	2736	1562	3385	4689	2732	1500	2371	2284	2445	4003	1724	1412	1463	1160		-0.272	2.8E-03	0.197	4.9E-02	-0.104	4.3E-01	-0.573	1.6E-12		-0.129	6.4E-01	0.156	7.8E-01	-0.100	6.5E-01	-0.385	9.8E-03		-0.408	9.5E-03	0.323	6.5E-02	-0.228	1.4E-01	-0.959	1.7E-13
YOR328W	PDR10	Pleiotropic Drug Resistance	92	98	24	8	31	57	14	4	275	252	229	319	202	154	149	154		-0.272	2.4E-01	-0.198	4.9E-01	-0.064	8.6E-01	-0.138	5.9E-01		-0.364	6.3E-01	-0.230	NA	-1.499	1.8E-02	-1.633	8.6E-03		-0.658	3.8E-01	-0.487	6.5E-01	-1.595	1.2E-02	-1.766	8.0E-03
YLR116W	MSL5	Mud Synthetic-Lethal	200	235	87	38	128	186	116	53	79	91	101	154	65	50	79	65		-0.271	5.1E-01	0.320	4.5E-01	0.484	2.3E-01	-0.107	7.9E-01		0.275	7.7E-01	0.005	NA	-0.666	2.3E-01	-0.396	4.8E-01		-0.005	1.0E+00	0.289	6.8E-01	-0.207	6.2E-01	-0.501	1.9E-01
YKL219W	COS9	COnserved Sequence	276	236	57	55	111	136	86	56	143	140	126	198	106	85	118	107		-0.271	3.8E-01	-0.071	8.9E-01	0.397	2.1E-01	0.197	5.1E-01		-0.281	7.0E-01	0.074	NA	-0.460	3.5E-01	-0.815	4.5E-02		-0.559	1.4E-01	-0.015	9.9E-01	-0.082	8.5E-01	-0.626	7.4E-02
YLR457C	NBP1	Nap1 Binding Protein	110	86	20	24	87	87	62	38	38	28	28	37	21	23	23	14		-0.271	7.3E-01	-0.270	7.8E-01	-0.118	9.1E-01	-0.119	8.9E-01		0.624	NA	0.337	NA	0.031	9.8E-01	0.317	7.4E-01		0.342	6.5E-01	0.037	9.8E-01	-0.106	8.5E-01	0.199	7.3E-01
YMR079W	SEC14	SECretory	5259	4841	1510	889	3433	4784	2660	1329	771	714	741	1144	549	452	489	465		-0.271	4.5E-02	0.079	7.1E-01	0.092	6.5E-01	-0.258	4.9E-02		0.459	3.4E-02	0.001	1.0E+00	-0.424	5.0E-02	0.034	9.0E-01		0.181	5.2E-01	0.051	9.0E-01	-0.355	3.5E-02	-0.225	2.1E-01
YPL063W	TIM50	Translocase of the Inner Mitochondrial membrane	1383	1135	516	290	755	1113	691	488	361	415	454	625	308	219	324	268		-0.270	1.5E-01	0.221	2.9E-01	0.331	9.6E-02	-0.160	4.1E-01		0.327	4.2E-01	0.290	7.5E-01	-0.221	5.3E-01	-0.184	5.7E-01		0.048	9.3E-01	0.482	3.7E-02	0.088	7.2E-01	-0.346	9.9E-02
YMR301C	ATM1	ABC Transporter, Mitochondrial	567	469	173	84	377	546	314	388	258	238	226	375	171	162	176	146		-0.270	2.5E-01	0.005	9.9E-01	0.101	7.7E-01	-0.174	4.7E-01		0.587	4.4E-01	0.122	9.8E-01	0.390	5.5E-01	0.855	9.3E-02		0.313	6.8E-01	0.094	9.2E-01	0.460	2.8E-01	0.679	9.3E-02
YLL021W	SPA2	Spindle Pole Antigen	2284	1979	630	450	1034	1416	769	489	658	593	593	878	464	380	389	363		-0.269	6.5E-02	-0.026	9.4E-01	-0.006	9.8E-01	-0.249	8.2E-02		-0.038	9.5E-01	0.227	7.5E-01	-0.208	4.5E-01	-0.473	2.4E-02		-0.316	1.3E-01	0.174	5.7E-01	-0.235	2.0E-01	-0.725	5.9E-06
YIL069C	RPS24B	Ribosomal Protein of the Small subunit	5793	3937	1741	1060	3418	4521	4570	4184	1191	1081	1257	1774	901	641	969	892		-0.269	2.1E-02	0.162	2.6E-01	0.441	5.9E-05	0.010	9.6E-01		0.485	3.2E-01	0.214	9.5E-01	0.520	1.9E-01	0.790	1.5E-02		0.206	7.3E-01	0.348	4.4E-01	0.937	4.6E-04	0.794	2.9E-03
YLR207W	HRD3	HMG-coA Reductase Degradation	658	585	214	157	362	493	365	220	273	264	247	474	181	179	213	186		-0.269	2.7E-01	0.137	6.9E-01	0.297	2.8E-01	-0.109	6.8E-01		0.220	7.0E-01	0.300	8.0E-01	-0.104	8.3E-01	-0.185	6.2E-01		-0.057	9.2E-01	0.409	1.1E-01	0.170	4.6E-01	-0.296	1.8E-01
YPR097W			1045	946	367	197	620	753	423	263	496	451	530	739	365	276	336	246		-0.269	1.1E-01	0.169	4.1E-01	0.016	9.6E-01	-0.421	3.6E-03		0.233	5.6E-01	0.160	9.3E-01	-0.284	3.4E-01	-0.211	4.6E-01		-0.043	9.4E-01	0.297	3.0E-01	-0.290	1.7E-01	-0.630	1.1E-03
YMR084W			34	33	10	5	12	22	15	8	23	28	16	40	15	19	22	13		-0.269	7.7E-01	-0.175	8.9E-01	0.165	8.8E-01	0.071	9.4E-01		-0.236	NA	0.164	NA	0.011	NA	-0.389	NA		-0.516	6.7E-01	-0.039	9.9E-01	0.158	8.6E-01	-0.319	7.4E-01
YBR071W			975	879	194	105	527	737	394	278	128	114	78	119	95	69	62	53		-0.269	4.6E-01	-0.559	7.9E-02	-0.349	4.1E-01	-0.058	9.0E-01		0.203	7.6E-01	0.078	9.8E-01	0.205	6.8E-01	0.331	4.2E-01		-0.073	9.0E-01	-0.512	4.6E-02	-0.167	4.9E-01	0.271	2.7E-01
YLR165C	PUS5	PseudoUridine Synthase	32	31	5	6	17	27	13	10	32	28	23	40	18	22	30	20		-0.269	7.4E-01	-0.203	8.5E-01	0.452	5.8E-01	0.387	5.5E-01		0.232	NA	-0.129	NA	-0.628	5.9E-01	-0.267	8.4E-01		-0.048	9.7E-01	-0.351	8.4E-01	-0.188	8.3E-01	0.115	9.1E-01
YOR378W	AMF1	AMmonium Facilitator	35	14	39	18	10	12	18	16	11	8	28	56	9	4	6	5		-0.269	8.4E-01	1.852	1.4E-02	-0.064	9.7E-01	-2.185	4.6E-03		-0.365	NA	0.522	NA	1.472	NA	0.585	NA		-0.640	6.1E-01	2.346	8.4E-05	1.381	5.3E-02	-1.606	8.7E-03
YLR189C	ATG26	AuTophaGy related	769	683	215	143	416	567	388	229	715	710	636	943	559	408	481	355		-0.269	5.3E-02	-0.113	5.8E-01	-0.052	8.2E-01	-0.208	1.4E-01		0.197	5.7E-01	0.262	6.9E-01	0.116	7.1E-01	0.050	8.7E-01		-0.080	8.6E-01	0.122	7.7E-01	0.042	8.6E-01	-0.160	4.9E-01
YKR061W	KTR2	Kre Two Related	81	64	15	11	38	48	25	16	172	118	75	124	119	78	83	60		-0.268	4.6E-01	-0.810	5.0E-03	-0.299	4.9E-01	0.243	5.1E-01		0.014	9.9E-01	0.505	NA	-0.036	9.7E-01	-0.527	4.9E-01		-0.261	7.9E-01	-0.330	7.7E-01	-0.354	5.4E-01	-0.285	6.8E-01
YJR052W	RAD7	RADiation sensitive	406	338	105	63	259	330	265	185	127	147	122	201	107	79	108	90		-0.268	4.1E-01	-0.035	9.5E-01	0.252	5.1E-01	0.019	9.6E-01		0.430	4.0E-01	0.052	9.9E-01	0.115	8.4E-01	0.493	2.0E-01		0.154	7.5E-01	-0.011	9.9E-01	0.344	1.6E-01	0.510	4.8E-02
YDL194W	SNF3	Sucrose NonFermenting	45	59	14	5	33	48	40	14	86	87	77	114	80	39	55	40		-0.268	5.6E-01	-0.118	8.6E-01	-0.148	8.1E-01	-0.298	4.8E-01		0.386	7.5E-01	-0.202	NA	0.254	8.0E-01	0.842	3.1E-01		0.102	9.5E-01	-0.364	8.0E-01	0.076	9.2E-01	0.542	4.8E-01
YDR381W	YRA1	Yeast RNA Annealing protein	8076	6381	1618	1182	3708	5018	3074	1937	1213	1103	982	1490	900	670	720	602		-0.268	1.4E-02	-0.169	2.0E-01	-0.086	6.1E-01	-0.186	1.1E-01		0.037	9.4E-01	-0.007	1.0E+00	0.035	9.2E-01	0.079	7.6E-01		-0.239	3.3E-01	-0.203	4.7E-01	-0.074	7.3E-01	-0.110	5.9E-01
YJL183W	MNN11	MaNNosyltransferase	1249	1146	358	233	593	743	310	232	534	547	495	734	396	334	318	267		-0.268	8.5E-02	-0.076	7.6E-01	-0.164	4.3E-01	-0.356	1.4E-02		-0.078	9.0E-01	0.225	8.4E-01	-0.378	2.1E-01	-0.681	5.0E-03		-0.353	1.9E-01	0.121	7.9E-01	-0.560	8.1E-03	-1.034	1.9E-07
YDL168W	SFA1	Sensitive to FormAldehyde	2339	1873	788	473	1119	1438	1279	749	649	620	872	1175	501	361	294	312		-0.268	9.7E-02	0.441	1.5E-03	-0.335	5.5E-02	-1.043	4.8E-16		0.049	9.3E-01	-0.017	9.9E-01	0.730	1.8E-03	0.796	1.1E-04		-0.227	3.0E-01	0.395	2.8E-02	0.373	1.8E-02	-0.249	1.4E-01
YOR198C	BFR1	BreFeldin A Resistance	7755	6571	1789	1125	3321	4481	2448	1049	810	825	606	932	591	512	467	389		-0.268	4.3E-02	-0.354	4.5E-03	-0.213	1.9E-01	-0.127	4.1E-01		-0.116	8.2E-01	0.224	8.1E-01	-0.263	3.6E-01	-0.604	6.1E-03		-0.391	1.3E-01	-0.159	7.1E-01	-0.500	1.6E-02	-0.733	1.6E-04
YOL065C	INP54	INositol polyphosphate 5-Phosphatase	395	350	109	61	320	441	350	503	87	127	106	118	86	60	62	55		-0.268	5.3E-01	-0.170	7.7E-01	-0.152	7.9E-01	-0.249	5.4E-01		0.790	4.0E-01	0.184	9.8E-01	1.224	8.2E-02	1.830	2.0E-03		0.512	4.5E-01	-0.011	9.9E-01	1.043	1.4E-02	1.566	1.3E-04
YFL034W	MIL1	Medium adaptin-Interacting Ligand	680	604	176	144	278	409	289	203	342	325	334	484	249	202	217	148		-0.267	1.9E-01	0.036	9.3E-01	-0.155	5.8E-01	-0.459	9.0E-03		-0.150	8.1E-01	0.150	9.6E-01	0.442	2.2E-01	0.142	7.2E-01		-0.426	1.6E-01	0.163	7.5E-01	0.266	3.2E-01	-0.324	2.2E-01
YML098W	TAF13	TATA binding protein-Associated Factor	291	237	49	34	199	182	124	41	148	137	106	147	101	91	76	74		-0.267	4.2E-01	-0.426	1.8E-01	-0.199	6.4E-01	-0.040	9.3E-01		0.324	7.1E-01	-0.067	NA	-0.375	5.6E-01	0.016	9.9E-01		0.054	9.6E-01	-0.519	4.2E-01	-0.607	1.4E-01	-0.034	9.5E-01
YDL141W	BPL1	Biotin:apoProtein Ligase	760	700	244	157	387	469	263	159	258	241	280	463	183	154	146	154		-0.267	2.6E-01	0.302	2.0E-01	-0.004	9.9E-01	-0.573	2.7E-03		-0.004	1.0E+00	-0.001	1.0E+00	-0.288	4.4E-01	-0.291	3.8E-01		-0.279	3.0E-01	0.273	3.8E-01	-0.313	1.5E-01	-0.866	1.0E-05
YOR148C	SPP2	Suppressor of PrP	102	90	31	14	65	78	61	40	68	66	79	137	53	38	46	51		-0.267	5.8E-01	0.412	3.6E-01	0.265	6.4E-01	-0.414	2.8E-01		0.341	7.3E-01	-0.356	NA	-0.029	9.8E-01	0.668	2.7E-01		0.067	9.5E-01	0.024	9.9E-01	0.215	6.4E-01	0.258	6.2E-01
YML042W	CAT2	Carnitine AcetylTransferase	49	38	21	14	34	53	37	8	30	42	35	54	36	14	32	45		-0.267	7.3E-01	0.037	9.7E-01	0.837	1.8E-01	0.533	3.4E-01		0.756	NA	0.825	NA	-1.145	2.5E-01	-1.214	1.7E-01		0.478	6.4E-01	0.833	3.4E-01	-0.321	6.5E-01	-0.676	3.1E-01
YBR137W			746	616	161	115	469	617	496	223	160	145	126	171	119	88	121	66		-0.266	4.3E-01	-0.290	4.3E-01	-0.001	1.0E+00	0.023	9.6E-01		0.437	3.9E-01	0.169	9.6E-01	0.097	8.7E-01	0.365	3.7E-01		0.163	7.2E-01	-0.149	7.7E-01	0.075	8.0E-01	0.387	1.2E-01
YDL164C	CDC9	Cell Division Cycle	988	845	257	195	493	613	330	169	264	267	284	417	210	151	151	124		-0.266	2.3E-01	0.140	6.4E-01	-0.230	4.1E-01	-0.637	4.8E-04		0.037	9.6E-01	0.025	9.9E-01	-0.206	5.8E-01	-0.194	5.6E-01		-0.236	4.7E-01	0.141	7.5E-01	-0.462	3.2E-02	-0.839	4.0E-05
YDR253C	MET32	METhionine requiring	102	93	32	17	62	73	60	27	69	65	71	98	44	46	72	55		-0.266	5.8E-01	0.081	9.2E-01	0.640	1.3E-01	0.293	4.7E-01		0.236	8.3E-01	0.083	NA	-0.572	3.7E-01	-0.419	5.2E-01		-0.038	9.7E-01	0.132	8.9E-01	0.042	9.3E-01	-0.128	8.2E-01
YGR038W	ORM1		700	678	202	124	392	484	244	119	138	153	211	266	115	83	78	69		-0.266	4.0E-01	0.468	8.3E-02	-0.265	5.0E-01	-0.999	2.0E-05		0.107	9.0E-01	-0.387	6.9E-01	-0.301	5.0E-01	0.194	6.5E-01		-0.166	7.0E-01	0.051	9.3E-01	-0.590	7.9E-03	-0.806	2.8E-04
YDR002W	YRB1	Yeast Ran Binder	15230	10377	3880	2529	7263	11583	7965	9642	1300	1178	1392	2009	955	726	883	761		-0.266	1.2E-02	0.200	8.0E-02	0.130	3.7E-01	-0.336	5.3E-04		0.312	7.1E-01	-0.014	1.0E+00	0.670	1.9E-01	0.996	1.8E-02		0.037	9.7E-01	0.158	8.5E-01	0.771	3.8E-02	0.650	8.0E-02
YNL304W	YPT11	Yeast Protein Two	274	212	57	35	119	155	123	119	89	88	82	119	67	53	43	42		-0.265	5.3E-01	-0.076	9.2E-01	-0.334	5.0E-01	-0.524	1.5E-01		-0.061	9.7E-01	-0.156	NA	0.961	8.7E-02	1.057	3.8E-02		-0.334	5.8E-01	-0.261	7.3E-01	0.606	8.6E-02	0.533	1.7E-01
YDR032C	PST2	Protoplasts-SecreTed	11249	9867	2124	1491	5225	6582	6293	4132	1244	1245	960	1506	912	771	820	712		-0.265	1.6E-02	-0.281	1.1E-02	0.020	9.2E-01	0.036	8.1E-01		-0.075	8.7E-01	-0.082	9.6E-01	0.552	6.0E-03	0.559	1.9E-03		-0.347	7.4E-02	-0.392	3.7E-02	0.547	4.5E-04	0.592	1.0E-04
YGL256W	ADH4	Alcohol DeHydrogenase	127	92	56	39	36	39	21	24	198	193	229	320	162	105	159	95		-0.265	3.5E-01	0.235	4.6E-01	0.084	8.4E-01	-0.416	8.1E-02		-0.770	2.1E-01	0.739	NA	-0.058	9.5E-01	-1.567	8.8E-04		-1.040	3.2E-02	0.951	5.1E-02	0.023	9.7E-01	-1.968	5.9E-06
YDR055W	PST1	Protoplasts-SecreTed	7051	6504	1372	853	3700	4640	3084	1769	1022	1066	738	1076	818	603	462	431		-0.265	3.5E-02	-0.463	3.6E-05	-0.503	3.6E-05	-0.305	1.5E-02		0.061	8.9E-01	0.018	9.9E-01	0.446	2.1E-02	0.490	4.5E-03		-0.211	2.9E-01	-0.474	1.4E-03	-0.080	6.5E-01	0.183	2.4E-01
YNL257C	SIP3	SNF1-Interacting Protein	650	570	168	92	337	467	248	151	727	643	500	920	522	407	383	294		-0.265	9.9E-02	-0.232	1.9E-01	-0.301	9.1E-02	-0.334	2.8E-02		0.153	7.6E-01	0.158	9.5E-01	0.030	9.5E-01	0.026	9.5E-01		-0.120	7.9E-01	-0.106	8.3E-01	-0.291	1.9E-01	-0.305	2.0E-01
YKL058W	TOA2		525	465	100	65	260	418	269	123	162	192	156	263	152	91	100	89		-0.264	3.9E-01	-0.033	9.5E-01	-0.187	6.4E-01	-0.418	1.2E-01		0.195	8.0E-01	-0.384	7.8E-01	0.112	8.6E-01	0.691	7.8E-02		-0.078	9.1E-01	-0.445	2.2E-01	-0.096	7.6E-01	0.271	3.8E-01
YOL110W	SHR5	Suppressor of Hyperactive Ras	455	313	68	30	129	170	156	161	145	134	91	117	96	92	107	72		-0.264	4.4E-01	-0.672	1.8E-02	0.070	8.9E-01	0.478	1.1E-01		-0.594	4.4E-01	-0.156	NA	0.848	1.5E-01	0.410	5.2E-01		-0.863	4.3E-02	-0.858	7.6E-02	0.889	1.9E-02	0.884	2.8E-02
YDR223W	CRF1	Co-Repressor with FHL1	20	15	8	3	6	10	15	8	8	11	13	14	8	5	21	15		-0.263	8.5E-01	0.271	8.7E-01	1.629	NA	1.096	1.7E-01		-0.379	NA	0.209	NA	-0.372	NA	-0.960	NA		-0.650	6.8E-01	0.444	8.2E-01	1.236	1.6E-01	0.143	9.0E-01
YKL196C	YKT6		2653	2182	511	295	920	1291	774	876	318	323	318	474	233	201	188	171		-0.263	1.9E-01	0.043	9.1E-01	-0.117	6.9E-01	-0.423	1.8E-02		-0.376	6.2E-01	-0.471	7.5E-01	0.562	2.7E-01	0.657	1.4E-01		-0.645	1.2E-01	-0.457	3.8E-01	0.417	2.5E-01	0.229	5.6E-01
YGR080W	TWF1	TWinFilin	826	676	178	109	415	535	314	171	149	123	102	172	92	91	74	61		-0.263	4.5E-01	-0.261	5.2E-01	-0.292	4.8E-01	-0.295	3.8E-01		0.105	8.9E-01	0.038	9.9E-01	0.041	9.5E-01	0.108	8.2E-01		-0.170	6.3E-01	-0.250	4.6E-01	-0.271	2.0E-01	-0.191	4.4E-01
YOR079C	ATX2	AnTioXidant	278	255	90	61	217	270	117	53	120	120	114	180	99	65	74	57		-0.263	4.6E-01	0.025	9.7E-01	-0.160	7.4E-01	-0.448	1.4E-01		0.628	1.7E-01	0.324	NA	-0.654	1.5E-01	-0.350	4.5E-01		0.359	3.2E-01	0.323	4.8E-01	-0.840	1.6E-03	-0.803	5.2E-03
YOR142W	LSC1	Ligase of Succinyl-CoA	5238	4658	877	557	2113	2845	1316	749	733	735	467	717	556	441	345	283		-0.263	5.6E-02	-0.575	1.0E-06	-0.509	1.5E-04	-0.197	1.9E-01		-0.243	2.7E-01	-0.046	9.8E-01	-0.024	9.4E-01	-0.220	2.5E-01		-0.513	1.7E-04	-0.649	1.1E-06	-0.556	2.8E-05	-0.420	2.5E-03
YOR175C	ALE1	Acyltransferase for Lyso-phosphatidylEthanolamine	1077	904	352	191	513	754	266	231	465	485	432	627	364	282	265	211		-0.263	1.2E-01	-0.103	6.8E-01	-0.283	1.4E-01	-0.443	3.2E-03		0.105	8.9E-01	0.386	6.8E-01	-0.266	5.1E-01	-0.547	8.8E-02		-0.167	7.7E-01	0.252	5.9E-01	-0.566	3.3E-02	-0.985	7.0E-05
YGL141W	HUL5	Hect Ubiquitin Ligase	507	450	187	107	279	391	285	153	242	229	242	355	172	147	153	148		-0.263	2.7E-01	0.082	8.3E-01	0.076	8.3E-01	-0.269	2.3E-01		0.238	6.2E-01	0.373	6.5E-01	0.037	9.4E-01	-0.098	8.0E-01		-0.034	9.5E-01	0.425	1.1E-01	0.091	7.3E-01	-0.368	1.1E-01
YMR105C	PGM2	PhosphoGlucoMutase	5036	4457	1333	811	2511	3486	4002	2131	813	785	696	1042	610	476	456	401		-0.262	4.0E-02	-0.141	3.9E-01	-0.181	2.8E-01	-0.302	1.4E-02		0.089	7.9E-01	0.156	8.1E-01	0.935	2.7E-10	0.868	6.4E-10		-0.182	4.1E-01	-0.014	9.7E-01	0.731	2.6E-08	0.563	3.3E-05
YGL216W	KIP3	KInesin related Protein	655	566	190	101	340	429	300	308	267	266	229	342	208	155	173	165		-0.262	2.4E-01	-0.163	5.8E-01	0.063	8.6E-01	-0.036	9.1E-01		0.095	9.3E-01	0.240	9.6E-01	0.422	4.2E-01	0.277	5.8E-01		-0.175	8.2E-01	0.047	9.6E-01	0.465	1.8E-01	0.243	5.3E-01
YOR290C	SNF2	Sucrose NonFermenting	1501	1404	491	275	894	1301	929	480	687	684	515	923	521	411	391	390		-0.262	1.1E-01	-0.213	2.5E-01	-0.088	7.2E-01	-0.137	4.4E-01		0.340	3.3E-01	0.441	3.9E-01	0.170	6.2E-01	0.069	8.4E-01		0.070	8.9E-01	0.196	5.5E-01	0.060	8.0E-01	-0.067	7.8E-01
YLR328W	NMA1	Nicotinamide Mononucleotide Adenylyltransferase	805	712	221	130	486	646	470	248	257	237	241	346	182	153	161	158		-0.261	2.7E-01	-0.008	9.9E-01	0.091	8.0E-01	-0.162	5.0E-01		0.333	3.7E-01	0.057	9.8E-01	-0.028	9.5E-01	0.247	4.3E-01		0.063	9.0E-01	0.019	9.7E-01	0.039	8.7E-01	0.084	7.4E-01
YPL009C	RQC2	Ribosome Quality control Complex	2029	1723	654	481	1014	1259	975	679	558	537	670	912	453	297	491	330		-0.261	1.3E-01	0.280	1.1E-01	0.290	1.2E-01	-0.252	1.2E-01		0.041	9.6E-01	0.183	9.3E-01	0.011	9.8E-01	-0.132	7.0E-01		-0.229	4.7E-01	0.436	6.4E-02	0.276	1.9E-01	-0.390	5.2E-02
YOR197W	MCA1	MetaCAspase	2315	2281	672	422	1318	1757	1184	548	757	672	751	1112	550	422	558	411		-0.261	5.8E-02	0.123	5.1E-01	0.150	4.1E-01	-0.234	8.0E-02		0.169	7.0E-01	-0.034	9.9E-01	-0.281	3.1E-01	-0.078	8.0E-01		-0.100	8.4E-01	0.061	9.0E-01	-0.157	5.0E-01	-0.317	1.3E-01
YPL139C	UME1	Unscheduled Meiotic gene Expression	505	427	98	94	282	331	287	154	131	137	119	157	107	76	78	51		-0.261	4.5E-01	-0.208	6.4E-01	-0.349	3.8E-01	-0.402	2.0E-01		0.162	8.5E-01	0.137	9.8E-01	0.584	2.1E-01	0.609	1.4E-01		-0.106	8.8E-01	-0.095	8.9E-01	0.211	5.0E-01	0.200	5.5E-01
YGR055W	MUP1	Methionine UPtake	636	509	540	304	583	618	325	295	221	196	637	955	181	105	159	134		-0.261	2.7E-01	1.671	1.4E-28	0.207	4.8E-01	-1.726	4.1E-28		0.855	5.8E-02	0.043	9.9E-01	-0.379	4.5E-01	0.433	3.1E-01		0.582	1.0E-01	1.685	1.1E-10	-0.191	5.9E-01	-1.294	1.1E-06
YNR063W			94	86	29	17	54	98	57	21	40	37	30	51	26	26	51	50		-0.261	6.9E-01	-0.199	8.2E-01	1.113	1.8E-02	1.051	1.1E-02		0.487	NA	0.389	NA	-1.367	4.2E-02	-1.269	4.6E-02		0.216	8.2E-01	0.162	8.8E-01	-0.275	5.9E-01	-0.222	7.1E-01
YBR073W	RDH54	RaD54 Homolog	1184	1126	417	224	773	1009	603	228	670	716	703	1095	523	420	534	440		-0.260	6.0E-02	0.108	5.9E-01	0.204	2.2E-01	-0.165	2.5E-01		0.377	3.7E-01	0.186	9.5E-01	-0.638	4.6E-02	-0.447	1.4E-01		0.109	8.8E-01	0.262	5.9E-01	-0.462	9.8E-02	-0.614	2.3E-02
YJR077C	MIR1	Mitochondrial Import Receptor	17366	13363	2011	1379	8949	10558	7066	3930	1662	1552	861	1434	1273	922	801	721		-0.260	1.9E-02	-0.759	1.1E-15	-0.361	1.3E-03	0.139	2.8E-01		0.118	7.8E-01	-0.234	7.2E-01	0.245	3.2E-01	0.597	1.6E-03		-0.150	6.5E-01	-1.023	6.5E-11	-0.138	4.9E-01	0.734	3.7E-06
YKR054C	DYN1	DYNein	1000	772	287	162	512	700	412	178	1575	1586	1345	1971	1129	1011	992	859		-0.259	1.6E-02	-0.191	1.2E-01	-0.057	7.4E-01	-0.126	3.0E-01		0.207	6.1E-01	0.371	5.4E-01	-0.283	3.4E-01	-0.447	7.5E-02		-0.059	9.3E-01	0.149	7.7E-01	-0.370	1.4E-01	-0.578	1.6E-02
YOL066C	RIB2	RIBoflavin biosynthesis	468	443	138	106	355	459	418	295	191	162	216	328	125	114	191	166		-0.259	3.3E-01	0.362	1.4E-01	0.733	7.0E-04	0.111	6.8E-01		0.589	1.4E-01	-0.082	9.8E-01	-0.163	7.2E-01	0.508	1.2E-01		0.322	3.2E-01	0.254	5.6E-01	0.547	1.6E-02	0.615	9.9E-03
YNR027W	BUD17	BUD site selection	236	252	66	57	141	187	167	90	136	99	126	198	92	68	111	119		-0.259	4.7E-01	0.200	6.5E-01	0.696	2.0E-02	0.237	4.5E-01		0.172	8.6E-01	-0.003	NA	-0.327	5.6E-01	-0.152	7.9E-01		-0.096	9.1E-01	0.170	8.0E-01	0.348	2.8E-01	0.082	8.4E-01
YOR171C	LCB4	Long-Chain Base	1128	969	380	202	638	858	749	467	322	306	368	528	250	179	271	229		-0.259	1.9E-01	0.255	2.1E-01	0.385	5.0E-02	-0.130	5.2E-01		0.265	4.7E-01	0.046	9.8E-01	0.061	8.8E-01	0.279	2.8E-01		-0.002	1.0E+00	0.270	3.3E-01	0.423	2.0E-02	0.152	4.9E-01
YKL018C-A	MCO12	Mitochondrial Class One protein of 12 kDa	345	284	65	36	201	257	152	77	93	80	66	96	60	57	52	53		-0.259	5.6E-01	-0.353	4.5E-01	0.000	1.0E+00	0.095	8.4E-01		0.302	6.9E-01	-0.125	NA	-0.288	6.2E-01	0.139	8.2E-01		0.034	9.6E-01	-0.507	1.8E-01	-0.309	2.8E-01	0.232	5.0E-01
YBL087C	RPL23A	Ribosomal Protein of the Large subunit	9252	8712	2712	1856	7137	8328	9254	3385	2216	2213	3019	4138	1766	1266	2111	1923		-0.258	9.5E-03	0.441	6.3E-07	0.582	6.8E-11	-0.118	2.8E-01		0.547	1.6E-01	-0.242	9.0E-01	-0.243	5.4E-01	0.545	7.5E-02		0.280	5.6E-01	0.172	7.7E-01	0.321	2.8E-01	0.429	1.3E-01
YKL084W	HOT13	Helper Of Tim	276	213	57	36	144	224	83	38	61	57	53	82	50	31	40	25		-0.258	6.4E-01	-0.070	9.4E-01	-0.157	8.3E-01	-0.345	4.8E-01		0.332	7.1E-01	-0.153	NA	-0.726	2.3E-01	-0.241	7.2E-01		0.068	9.3E-01	-0.252	7.0E-01	-0.905	2.9E-03	-0.585	1.0E-01
YJL176C	SWI3	SWItching deficient	1081	940	259	161	599	784	398	267	319	339	290	425	246	202	214	189		-0.258	2.0E-01	-0.141	6.1E-01	0.006	9.9E-01	-0.111	6.2E-01		0.206	6.3E-01	0.040	9.9E-01	-0.313	3.1E-01	-0.146	6.5E-01		-0.060	9.1E-01	-0.130	7.5E-01	-0.327	9.2E-02	-0.257	2.3E-01
YHL042W			17	12	3	3	7	11	7	8	9	6	3	4	4	6	8	11		-0.258	NA	-1.351	3.9E-01	1.079	NA	2.172	5.6E-02		0.066	NA	1.276	NA	-0.531	NA	-1.742	NA		-0.205	9.4E-01	-0.104	9.7E-01	0.528	6.4E-01	0.427	7.6E-01
YER094C	PUP3	PUtative Proteasome subunit	4378	3230	1240	705	1789	2450	2395	2073	601	503	569	851	438	316	472	347		-0.258	1.1E-01	0.103	6.6E-01	0.277	1.1E-01	-0.084	6.5E-01		-0.085	9.2E-01	0.088	9.8E-01	0.614	9.0E-02	0.440	2.0E-01		-0.352	3.4E-01	0.163	7.7E-01	0.864	4.0E-04	0.349	2.0E-01
YGR175C	ERG1	ERGosterol biosynthesis	13286	10635	2862	1819	7757	10649	9138	5412	2515	2406	2481	3744	1916	1444	1890	1630		-0.258	1.9E-03	0.076	5.6E-01	0.230	1.1E-02	-0.104	2.8E-01		0.375	1.1E-02	-0.258	3.6E-01	0.170	3.1E-01	0.803	1.3E-11		0.109	6.9E-01	-0.210	2.9E-01	0.377	4.5E-03	0.696	1.3E-08
YDR470C	UGO1	UGO (Japanese for fusion)	427	372	108	60	197	234	163	76	118	109	110	172	81	73	64	61		-0.258	4.8E-01	0.047	9.4E-01	-0.144	7.7E-01	-0.449	1.5E-01		-0.130	8.8E-01	-0.141	NA	-0.007	9.9E-01	0.004	1.0E+00		-0.395	2.4E-01	-0.123	8.4E-01	-0.176	5.8E-01	-0.448	1.3E-01
YHR057C	CPR2	Cyclosporin A-sensitive Proline Rotamase	935	745	124	74	522	664	331	307	228	193	138	208	147	138	96	80		-0.257	3.5E-01	-0.544	2.1E-02	-0.546	4.7E-02	-0.259	3.6E-01		0.255	7.4E-01	-0.376	8.3E-01	0.462	3.4E-01	1.093	5.1E-03		-0.008	9.9E-01	-0.949	2.3E-03	-0.109	7.6E-01	0.832	4.7E-03
YHR146W	CRP1	Cruciform DNA-Recognizing Protein	4158	3324	1026	615	1891	2764	1568	1510	492	478	469	644	393	272	268	191		-0.256	1.4E-01	-0.054	8.6E-01	-0.375	4.3E-02	-0.577	1.2E-04		0.063	9.5E-01	0.027	9.9E-01	0.621	1.3E-01	0.657	7.1E-02		-0.204	7.3E-01	-0.054	9.4E-01	0.218	5.1E-01	0.068	8.5E-01
YER025W	GCD11	General Control Derepressed	7150	5772	1880	1246	4244	5333	3514	2095	1731	1513	1728	2710	1242	970	1102	877		-0.256	1.1E-02	0.186	9.8E-02	-0.004	9.8E-01	-0.446	6.2E-07		0.327	1.0E-01	-0.056	9.8E-01	-0.036	9.0E-01	0.347	3.3E-02		0.064	8.7E-01	0.102	7.5E-01	-0.063	7.3E-01	-0.102	5.6E-01
YLR185W	RPL37A	Ribosomal Protein of the Large subunit	16522	12535	4434	2755	9576	14239	19151	9935	2390	2296	3132	4485	1852	1356	2452	2042		-0.256	2.6E-03	0.445	3.8E-09	0.650	1.6E-17	-0.051	6.4E-01		0.459	1.5E-02	-0.288	4.9E-01	0.361	6.3E-02	1.108	4.5E-14		0.194	4.9E-01	0.128	7.2E-01	0.989	8.3E-11	1.055	2.0E-12
YDR012W	RPL4B	Ribosomal Protein of the Large subunit	2632	2112	758	465	2058	2539	3278	2106	621	535	550	815	454	336	545	428		-0.256	8.8E-02	-0.020	9.5E-01	0.460	8.1E-04	0.224	1.2E-01		0.716	3.8E-04	0.231	7.5E-01	0.513	1.9E-02	0.998	2.7E-08		0.452	1.1E-02	0.183	5.4E-01	0.948	7.9E-11	1.218	8.8E-17
YGR212W	SLI1	Sphingosine-Like Immunosuppressant resistant gene	76	56	10	11	41	52	36	13	41	30	34	41	24	24	26	28		-0.256	7.3E-01	-0.160	8.7E-01	0.327	6.8E-01	0.232	7.3E-01		0.255	NA	-0.290	NA	-0.567	5.6E-01	-0.022	9.9E-01		-0.009	9.9E-01	-0.475	6.8E-01	-0.264	6.8E-01	0.201	8.0E-01
YIL142W	CCT2	Chaperonin Containing TCP-1	5216	4258	1393	824	2809	3641	2563	1643	1166	1048	1307	1888	897	622	739	625		-0.255	2.9E-02	0.272	1.7E-02	0.012	9.6E-01	-0.516	2.7E-07		0.201	5.1E-01	-0.207	7.5E-01	0.119	6.5E-01	0.526	2.9E-03		-0.063	8.8E-01	0.037	9.3E-01	0.108	5.6E-01	0.008	9.7E-01
YPL176C	TRE1	Transferrin REceptor like	1025	903	386	231	780	1006	880	334	382	300	364	539	274	193	300	287		-0.254	2.2E-01	0.147	5.9E-01	0.501	6.9E-03	0.099	6.6E-01		0.641	1.1E-01	0.369	7.4E-01	-0.402	3.1E-01	-0.129	7.6E-01		0.378	3.0E-01	0.486	1.6E-01	0.078	8.2E-01	-0.030	9.3E-01
YGL146C	RRT6	Regulator of rDNA Transcription	19	21	3	2	4	4	9	6	18	16	14	15	19	5	9	12		-0.254	8.3E-01	-0.460	7.3E-01	0.031	NA	0.237	8.3E-01		-1.574	NA	-0.380	NA	1.610	NA	0.416	NA		NA	NA	NA	NA	NA	NA	NA	NA
YCR086W	CSM1	Chromosome Segregation in Meiosis	260	206	56	35	128	154	66	34	56	38	30	61	28	35	27	20		-0.254	7.2E-01	-0.333	6.7E-01	-0.292	7.2E-01	-0.213	7.5E-01		0.043	9.8E-01	0.141	NA	-0.500	5.2E-01	-0.598	3.8E-01		-0.227	6.8E-01	-0.215	7.5E-01	-0.804	1.1E-02	-0.816	1.8E-02
YBR287W			2262	1969	326	188	990	1376	537	395	747	703	384	544	516	469	337	245		-0.253	1.0E-01	-0.900	7.1E-13	-0.615	1.8E-05	0.032	8.9E-01		-0.096	8.7E-01	0.015	1.0E+00	0.046	9.2E-01	-0.066	8.6E-01		-0.357	1.5E-01	-0.914	2.3E-06	-0.592	2.3E-03	-0.035	9.0E-01
YLR431C	ATG23	AuTophaGy related	93	90	20	13	56	66	68	24	47	57	48	69	38	33	16	17		-0.253	6.8E-01	-0.090	9.3E-01	-0.946	1.0E-01	-1.108	2.1E-02		0.166	NA	-0.217	NA	1.210	1.0E-01	1.593	2.0E-02		-0.094	9.4E-01	-0.336	7.4E-01	0.238	6.5E-01	0.480	3.9E-01
YDL190C	UFD2	Ubiquitin Fusion Degradation	1644	1474	562	377	882	1139	991	595	430	396	415	664	311	253	268	245		-0.253	1.6E-01	0.117	6.4E-01	0.024	9.4E-01	-0.346	2.8E-02		0.123	7.8E-01	0.323	5.2E-01	0.362	1.4E-01	0.162	5.2E-01		-0.138	6.4E-01	0.413	2.2E-02	0.363	2.4E-02	-0.188	2.9E-01
YIL024C			40	41	5	5	15	19	8	6	26	23	27	29	23	11	25	15		-0.253	7.8E-01	-0.037	9.8E-01	0.403	6.7E-01	0.187	8.2E-01		-0.511	NA	-0.802	NA	-0.939	NA	-0.648	NA		-0.770	4.4E-01	-0.864	5.2E-01	-0.555	5.4E-01	-0.461	6.7E-01
YPL218W	SAR1	Secretion-Associated, Ras-related	4272	3623	998	639	2574	3730	2985	1681	952	889	849	1322	712	548	606	506		-0.253	3.4E-02	-0.028	9.1E-01	-0.020	9.3E-01	-0.245	3.6E-02		0.415	1.4E-02	-0.073	9.6E-01	0.322	7.4E-02	0.810	8.7E-09		0.154	5.3E-01	-0.128	6.5E-01	0.279	5.7E-02	0.561	3.5E-05
YDL157C			882	707	227	156	486	680	472	282	191	216	293	391	158	121	156	124		-0.252	3.3E-01	0.498	1.7E-02	0.163	6.3E-01	-0.587	3.0E-03		0.299	5.0E-01	-0.372	6.4E-01	-0.052	9.2E-01	0.619	2.3E-02		0.038	9.4E-01	0.098	8.2E-01	0.090	7.0E-01	0.030	9.1E-01
YDL147W	RPN5	Regulatory Particle Non-ATPase	2601	2343	632	375	1304	1898	1120	811	695	718	695	1004	519	445	428	355		-0.252	7.2E-02	0.007	9.8E-01	-0.146	4.4E-01	-0.406	1.2E-03		0.108	8.3E-01	-0.146	9.5E-01	0.198	5.2E-01	0.452	6.1E-02		-0.151	6.9E-01	-0.168	6.6E-01	0.028	9.1E-01	0.044	8.6E-01
YOR046C	DBP5	Dead Box Protein	4088	3366	1364	922	2155	2920	1888	747	751	631	822	1246	546	401	522	415		-0.252	7.5E-02	0.320	1.4E-02	0.145	4.4E-01	-0.427	3.9E-04		0.193	7.1E-01	0.155	9.6E-01	-0.424	1.8E-01	-0.386	1.8E-01		-0.068	9.2E-01	0.447	1.4E-01	-0.301	2.5E-01	-0.816	2.7E-04
YOR124C	UBP2	UBiquitin-specific Protease	1902	1530	659	363	741	1086	852	540	698	688	682	936	520	427	485	372		-0.252	7.5E-02	-0.029	9.2E-01	0.009	9.8E-01	-0.214	1.3E-01		-0.169	6.8E-01	0.436	2.6E-01	0.354	1.6E-01	-0.250	3.1E-01		-0.429	3.6E-02	0.376	9.4E-02	0.341	6.9E-02	-0.464	1.0E-02
YDR320C	SWA2	Synthetic lethal With Arf1	622	516	156	106	359	462	336	123	125	160	109	196	106	89	89	73		-0.252	4.7E-01	-0.185	6.8E-01	-0.113	8.2E-01	-0.180	6.1E-01		0.280	7.1E-01	0.244	9.5E-01	-0.064	9.3E-01	-0.028	9.7E-01		0.020	9.7E-01	0.030	9.7E-01	-0.201	5.5E-01	-0.211	5.4E-01
YOR348C	PUT4	Proline UTilization	2690	2107	12	3	1959	2390	111	87	446	484	26	35	356	281	41	21		-0.252	2.5E-01	-4.190	1.2E-68	-3.209	1.2E-39	0.729	4.6E-02		0.618	6.6E-02	-1.969	7.0E-03	-0.494	2.9E-01	2.093	5.3E-04		0.359	2.3E-01	-6.191	1.2E-47	-3.722	1.0E-69	2.828	9.0E-10
YPL225W			3288	2707	977	611	1747	2456	2117	1881	413	374	367	560	299	239	292	260		-0.252	1.6E-01	-0.027	9.4E-01	0.197	3.8E-01	-0.028	9.1E-01		0.230	7.1E-01	0.279	8.5E-01	0.552	1.3E-01	0.503	1.2E-01		-0.029	9.7E-01	0.223	6.5E-01	0.723	3.3E-03	0.471	6.6E-02
YHR068W	DYS1	DeoxyhYpusine Synthase	4951	4284	2066	1194	2632	3660	3122	1935	908	829	1344	2109	649	537	679	566		-0.252	3.5E-02	0.724	1.4E-14	0.226	9.9E-02	-0.750	3.7E-15		0.188	5.0E-01	-0.072	9.6E-01	0.208	3.2E-01	0.467	3.0E-03		-0.072	8.4E-01	0.623	6.8E-06	0.411	3.9E-03	-0.284	5.3E-02
YPL190C	NAB3	Nuclear polyAdenylated RNA-Binding	2133	1850	642	486	1118	1542	997	681	373	328	377	548	271	209	243	200		-0.251	1.9E-01	0.142	5.7E-01	0.043	8.9E-01	-0.350	3.8E-02		0.159	7.5E-01	0.228	8.3E-01	0.056	9.0E-01	-0.013	9.8E-01		-0.100	8.3E-01	0.344	1.8E-01	0.077	7.5E-01	-0.367	6.4E-02
YPL131W	RPL5	Ribosomal Protein of the Large subunit	49492	40705	13675	8849	36181	46893	48409	35581	9923	9366	10983	18114	7826	5469	8484	7625		-0.251	4.5E-03	0.318	2.0E-04	0.450	3.6E-08	-0.119	2.3E-01		0.632	6.5E-03	-0.145	9.5E-01	0.343	1.8E-01	1.121	4.1E-09		0.373	9.8E-02	0.144	7.0E-01	0.768	8.0E-06	0.997	9.2E-10
YMR198W	CIK1	Chromosome Instability and Karyogamy	332	288	87	57	199	281	202	136	174	155	164	190	132	94	97	66		-0.251	4.4E-01	-0.129	7.8E-01	-0.315	4.0E-01	-0.436	1.2E-01		0.371	5.2E-01	0.194	NA	0.565	1.9E-01	0.742	5.3E-02		0.112	8.4E-01	0.035	9.6E-01	0.228	4.0E-01	0.305	2.9E-01
YGR132C	PHB1	ProHiBitin	3281	2656	755	515	1657	2291	1737	1059	541	541	532	730	434	310	311	242		-0.251	1.2E-01	-0.031	9.3E-01	-0.267	1.5E-01	-0.486	5.4E-04		0.156	6.8E-01	-0.014	1.0E+00	0.514	1.9E-02	0.684	2.7E-04		-0.103	7.6E-01	-0.073	8.4E-01	0.224	1.7E-01	0.194	2.6E-01
YDR517W	GRH1	GRasp65 (Golgi reassembly stacking protein of 65kD) Homolog	1635	1395	424	269	652	919	817	793	387	361	391	586	285	227	321	271		-0.251	1.6E-01	0.124	6.2E-01	0.368	4.0E-02	-0.006	9.8E-01		-0.208	7.8E-01	-0.084	9.8E-01	0.503	2.3E-01	0.379	3.4E-01		-0.466	2.3E-01	0.012	9.9E-01	0.845	2.4E-03	0.367	2.3E-01
YBR208C	DUR1,2	Degradation of URea	12324	10688	14887	9135	5990	7951	12725	11038	4587	4274	17394	26362	3392	2675	11452	9626		-0.250	1.7E-04	2.041	1.6E-290	1.956	2.8E-253	-0.336	9.9E-09		0.022	9.8E-01	0.184	9.4E-01	-0.372	2.4E-01	-0.534	4.5E-02		-0.237	5.9E-01	2.196	5.6E-27	1.556	1.5E-13	-0.876	6.4E-05
YER146W	LSM5	Like SM	2173	1366	451	275	914	1387	1411	1752	205	198	193	301	154	122	173	126		-0.250	3.3E-01	0.028	9.5E-01	0.269	3.6E-01	-0.010	9.8E-01		0.126	9.2E-01	-0.134	9.8E-01	1.090	4.6E-02	1.350	3.8E-03		-0.133	9.1E-01	-0.136	8.9E-01	1.326	3.2E-04	1.330	2.5E-04
YCR053W	THR4	THReonine requiring	12503	10253	3899	2540	7170	9384	7180	6298	1219	1300	1480	2189	995	737	950	733		-0.250	2.7E-02	0.281	9.9E-03	0.117	4.6E-01	-0.414	2.9E-05		0.291	5.7E-01	0.073	9.8E-01	0.401	2.5E-01	0.619	3.1E-02		0.032	9.6E-01	0.325	3.9E-01	0.490	5.0E-02	0.197	4.8E-01
YPL148C	PPT2	Phosphopantetheine:Protein Transferase	33	33	9	4	11	18	24	5	29	34	26	21	30	14	24	22		-0.250	7.7E-01	-0.633	4.3E-01	0.252	8.0E-01	0.635	3.4E-01		-0.458	NA	0.429	NA	0.404	7.9E-01	-0.483	7.2E-01		-0.720	5.7E-01	-0.234	9.0E-01	0.627	4.8E-01	0.141	9.0E-01
YLR289W	GUF1	Gtpase of Unknown Function	118	112	29	16	74	88	69	30	89	81	71	86	54	61	44	47		-0.249	6.0E-01	-0.356	4.8E-01	-0.189	7.5E-01	-0.082	8.8E-01		0.242	8.3E-01	0.158	NA	0.173	8.4E-01	0.257	7.3E-01		-0.015	9.9E-01	-0.228	8.1E-01	-0.039	9.4E-01	0.174	7.5E-01
YNL131W	TOM22	Translocase of the Outer Mitochondrial membrane	2671	2134	628	381	1421	1951	1334	922	384	382	372	554	284	240	237	237		-0.249	1.9E-01	0.012	9.7E-01	0.017	9.6E-01	-0.244	1.8E-01		0.233	5.8E-01	-0.098	9.7E-01	0.169	6.3E-01	0.500	4.3E-02		-0.024	9.6E-01	-0.115	7.7E-01	0.164	4.2E-01	0.254	1.9E-01
YGL083W	SCY1		323	301	100	53	202	215	167	92	99	87	92	113	60	66	62	51		-0.249	5.7E-01	-0.101	8.8E-01	-0.016	9.8E-01	-0.163	7.1E-01		0.179	8.5E-01	0.224	NA	0.034	9.7E-01	-0.011	9.9E-01		-0.080	9.2E-01	0.091	8.9E-01	-0.003	9.9E-01	-0.174	6.2E-01
YER177W	BMH1	Brain Modulosignalin Homolog	29175	24338	7297	4638	16182	20501	15677	11739	3259	3103	3045	4243	2537	1843	1582	1292		-0.249	3.9E-03	-0.057	7.1E-01	-0.445	8.6E-08	-0.637	1.3E-16		0.206	5.9E-01	0.062	9.8E-01	0.803	2.1E-04	0.948	8.6E-07		-0.051	9.3E-01	-0.023	9.6E-01	0.333	9.1E-02	0.305	1.2E-01
YPL255W	BBP1	Bfr1 Binding Protein	144	135	28	25	53	121	45	29	98	94	72	126	68	63	49	40		-0.248	5.6E-01	-0.232	6.5E-01	-0.408	3.8E-01	-0.424	2.6E-01		0.019	9.9E-01	0.024	NA	-0.046	9.7E-01	-0.050	9.6E-01		-0.242	8.0E-01	-0.231	8.2E-01	-0.468	3.4E-01	-0.479	3.7E-01
YHR074W	QNS1	glutamine (Q) dependent Nad+ Synthetase	3409	2881	994	580	1651	2190	1569	880	1118	981	1177	1789	818	623	803	766		-0.248	4.3E-02	0.236	6.1E-02	0.290	2.3E-02	-0.194	1.1E-01		0.032	9.5E-01	-0.076	9.7E-01	-0.213	3.4E-01	-0.105	6.4E-01		-0.224	2.7E-01	0.130	6.5E-01	0.054	7.8E-01	-0.300	4.8E-02
YOR189W	IES4	Ino Eighty Subunit	382	340	60	42	182	269	172	140	69	53	48	46	50	34	49	34		-0.248	6.7E-01	-0.596	2.5E-01	0.142	8.5E-01	0.490	3.0E-01		0.052	9.7E-01	-0.046	NA	0.122	8.9E-01	0.220	7.5E-01		-0.203	7.1E-01	-0.678	6.7E-02	0.236	4.6E-01	0.711	2.3E-02
YPL084W	BRO1	BCK1-like Resistance to Osmotic shock	899	825	288	167	471	693	486	291	316	301	331	427	249	176	243	198		-0.248	2.4E-01	0.050	9.0E-01	0.216	4.0E-01	-0.082	7.3E-01		0.164	7.4E-01	0.185	9.2E-01	-0.055	9.0E-01	-0.075	8.3E-01		-0.092	8.3E-01	0.205	5.4E-01	0.140	5.2E-01	-0.157	4.9E-01
YJR092W	BUD4	BUD site selection	3288	2828	902	558	1781	2483	1268	915	700	722	554	706	472	492	420	323		-0.248	1.7E-01	-0.419	1.0E-02	-0.240	2.6E-01	-0.069	7.6E-01		0.216	6.8E-01	0.515	3.5E-01	0.054	9.2E-01	-0.246	4.5E-01		-0.039	9.4E-01	0.069	8.7E-01	-0.213	2.9E-01	-0.321	9.0E-02
YOR288C	MPD1	Multicopy suppressor of PDI1 deletion	389	353	122	77	214	280	183	125	92	87	79	100	62	60	45	40		-0.247	5.8E-01	-0.246	6.4E-01	-0.371	4.6E-01	-0.372	3.5E-01		0.157	8.6E-01	0.516	NA	0.439	3.9E-01	0.080	8.9E-01		-0.102	8.6E-01	0.238	5.9E-01	0.047	8.8E-01	-0.292	2.9E-01
YJL135W			2	2	0	1	0	1	0	0	9	4	9	10	6	3	5	4		-0.247	NA	0.322	8.9E-01	0.176	NA	-0.393	8.0E-01		-1.263	NA	-0.114	NA	-0.831	NA	-1.980	NA		NA	NA	NA	NA	NA	NA	NA	NA
YNL250W	RAD50	RADiation sensitive	297	285	96	59	194	277	150	59	146	167	131	211	97	115	124	90		-0.247	4.7E-01	-0.143	7.6E-01	0.144	7.4E-01	0.041	9.2E-01		0.424	5.3E-01	0.395	NA	-0.623	2.1E-01	-0.594	2.0E-01		0.170	7.8E-01	0.222	7.2E-01	-0.502	9.7E-02	-0.555	8.2E-02
YDL174C	DLD1	D-Lactate Dehydrogenase	3582	2666	1193	663	1404	2021	1348	1860	748	743	807	1158	592	435	453	381		-0.247	6.5E-02	0.141	4.0E-01	-0.138	4.5E-01	-0.525	3.9E-06		-0.125	9.2E-01	0.262	9.6E-01	0.952	7.8E-02	0.566	2.9E-01		-0.382	6.1E-01	0.375	6.2E-01	0.786	5.5E-02	0.030	9.6E-01
YER028C	MIG3	Multicopy Inhibitor of Growth	82	71	45	29	72	88	96	48	43	33	60	112	37	16	40	39		-0.246	7.2E-01	0.895	5.2E-02	0.765	1.7E-01	-0.377	4.4E-01		0.807	3.3E-01	0.223	NA	-0.204	8.2E-01	0.380	5.7E-01		0.556	2.2E-01	1.092	4.5E-03	0.535	1.3E-01	0.000	1.0E+00
YGL125W	MET13	METhionine requiring	11845	8474	3156	2007	3002	4082	4485	5033	1058	1034	956	1543	796	640	615	587		-0.246	4.8E-02	-0.014	9.6E-01	-0.093	6.1E-01	-0.325	4.6E-03		-0.773	1.3E-01	0.218	9.6E-01	1.385	6.3E-04	0.394	3.9E-01		-1.027	3.5E-03	0.173	8.2E-01	1.264	6.1E-05	0.065	8.8E-01
YGL092W	NUP145	NUclear Pore	2263	2013	706	447	1619	1915	1133	569	745	750	675	958	545	478	519	467		-0.246	7.9E-02	-0.129	4.9E-01	0.103	6.1E-01	-0.014	9.5E-01		0.475	4.7E-02	0.404	3.2E-01	-0.458	5.0E-02	-0.388	7.5E-02		0.222	4.2E-01	0.247	3.8E-01	-0.380	3.8E-02	-0.405	2.7E-02
YDR436W	PPZ2	Protein Phosphatase Z	383	314	88	63	179	247	219	162	126	107	90	136	90	70	83	78		-0.246	5.0E-01	-0.305	4.3E-01	0.173	7.1E-01	0.232	5.0E-01		0.029	9.8E-01	0.277	NA	0.436	3.5E-01	0.188	7.1E-01		-0.225	6.3E-01	-0.055	9.3E-01	0.587	2.1E-02	0.417	1.5E-01
YMR067C	UBX4	UBiquitin regulatory X	502	438	150	93	261	353	230	71	144	119	135	197	105	76	73	64		-0.246	4.7E-01	0.078	8.9E-01	-0.238	5.7E-01	-0.562	4.2E-02		0.124	9.1E-01	0.134	9.8E-01	-0.141	8.4E-01	-0.150	8.0E-01		-0.130	8.8E-01	0.184	8.0E-01	-0.406	2.6E-01	-0.720	3.4E-02
YHR080C	LAM4	Lipid transfer protein Anchored at Membrane contact sites	264	213	60	28	114	185	119	123	614	611	452	620	491	354	287	230		-0.246	1.2E-01	-0.446	1.2E-03	-0.547	2.3E-04	-0.347	2.2E-02		0.056	9.6E-01	0.155	9.8E-01	1.065	8.6E-03	0.966	1.8E-02		-0.202	8.2E-01	-0.326	6.8E-01	0.514	2.0E-01	0.638	1.3E-01
YOR096W	RPS7A	Ribosomal Protein of the Small subunit	22154	17417	6141	3900	16673	26187	31336	20650	3334	3323	3509	5175	2665	1931	3007	2515		-0.245	2.5E-03	0.123	2.4E-01	0.429	1.7E-08	0.061	5.5E-01		0.843	3.3E-06	0.072	9.8E-01	0.624	1.6E-03	1.396	7.9E-18		0.589	1.2E-03	0.166	6.1E-01	1.030	5.5E-11	1.453	8.9E-22
YNL153C	GIM3	Gene Involved in Microtubule biogenesis	1103	743	303	180	522	844	779	734	166	194	211	297	140	108	164	157		-0.245	3.8E-01	0.239	4.3E-01	0.537	3.0E-02	0.053	8.7E-01		0.299	7.2E-01	-0.003	1.0E+00	0.453	3.9E-01	0.755	7.5E-02		0.044	9.6E-01	0.208	7.6E-01	0.966	1.3E-03	0.803	8.7E-03
YBR109C	CMD1	CalMoDulin	5780	4645	1248	780	3163	4574	2999	3490	494	465	425	683	381	280	294	249		-0.245	1.4E-01	-0.060	8.4E-01	-0.121	6.1E-01	-0.305	5.0E-02		0.306	7.1E-01	-0.130	9.8E-01	0.746	1.2E-01	1.181	2.5E-03		0.051	9.6E-01	-0.221	7.6E-01	0.597	8.9E-02	0.869	8.2E-03
YLR399C	BDF1	BromoDomain Factor	2414	1994	649	453	1064	1508	1604	1144	863	783	745	1213	644	489	746	562		-0.245	6.5E-02	-0.020	9.5E-01	0.363	4.4E-03	0.138	3.2E-01		-0.042	9.5E-01	0.203	8.6E-01	0.509	4.6E-02	0.264	3.1E-01		-0.295	2.6E-01	0.155	6.9E-01	0.849	1.7E-06	0.399	4.0E-02
YMR142C	RPL13B	Ribosomal Protein of the Large subunit	20104	14507	4736	3189	13973	19807	21564	9195	4220	3836	4376	6895	3147	2400	3761	3113		-0.244	1.5E-03	0.217	6.5E-03	0.470	5.4E-11	0.009	9.5E-01		0.706	4.2E-03	-0.156	9.5E-01	0.075	8.5E-01	0.937	1.0E-05		0.454	1.1E-01	0.032	9.6E-01	0.524	2.3E-02	0.946	5.8E-06
YCR065W	HCM1	High-Copy suppressor of Calmodulin	1484	1197	284	189	630	893	486	369	355	328	214	377	251	217	158	147		-0.244	2.6E-01	-0.486	9.5E-03	-0.460	3.3E-02	-0.219	3.3E-01		-0.080	9.2E-01	0.160	9.6E-01	0.409	2.6E-01	0.169	6.6E-01		-0.332	2.5E-01	-0.355	2.5E-01	-0.073	7.9E-01	-0.051	8.6E-01
YGL027C	CWH41	Calcofluor White Hypersensitive	2510	2011	908	521	1133	1562	753	529	900	871	970	1352	685	534	488	418		-0.244	5.0E-02	0.137	3.8E-01	-0.268	5.5E-02	-0.649	7.4E-10		-0.008	9.9E-01	0.359	4.7E-01	-0.039	9.2E-01	-0.406	6.6E-02		-0.260	3.3E-01	0.467	2.6E-02	-0.327	9.4E-02	-1.054	4.5E-10
YBR053C			974	936	175	135	477	679	421	170	258	273	214	330	214	153	144	110		-0.244	3.0E-01	-0.231	3.8E-01	-0.370	1.5E-01	-0.383	7.5E-02		0.003	1.0E+00	-0.209	9.5E-01	0.089	8.8E-01	0.301	4.5E-01		-0.250	6.0E-01	-0.465	2.0E-01	-0.307	2.9E-01	-0.092	7.9E-01
YFR010W	UBP6	UBiquitin-specific Protease	2670	2186	769	489	1230	1555	982	792	491	437	501	771	362	277	327	267		-0.243	1.4E-01	0.191	3.1E-01	0.054	8.4E-01	-0.381	7.8E-03		-0.056	9.4E-01	0.032	9.9E-01	0.083	8.6E-01	-0.005	9.9E-01		-0.308	3.4E-01	0.194	6.5E-01	0.113	6.8E-01	-0.389	9.2E-02
YPR030W	CSR2	Chs5 Spa2 Rescue	47	61	14	11	21	40	25	13	66	39	26	68	47	26	30	32		-0.242	7.2E-01	-0.467	5.0E-01	-0.048	9.6E-01	0.176	7.9E-01		-0.126	NA	0.524	NA	0.106	9.4E-01	-0.544	6.0E-01		-0.378	7.3E-01	0.027	9.9E-01	0.041	9.6E-01	-0.364	6.3E-01
YKL184W	SPE1	SPErmidine auxotroph	905	804	335	197	651	851	657	330	308	294	364	495	211	201	253	210		-0.242	2.6E-01	0.261	2.3E-01	0.317	1.6E-01	-0.186	3.6E-01		0.551	5.0E-02	0.214	8.5E-01	-0.213	5.1E-01	0.123	7.0E-01		0.300	2.2E-01	0.445	4.5E-02	0.080	7.3E-01	-0.065	7.9E-01
YDR082W	STN1	Suppressor of cdc ThirteeN	25	17	8	2	22	27	18	9	88	107	67	100	86	50	72	69		-0.242	5.7E-01	-0.488	2.2E-01	0.231	6.5E-01	0.477	1.7E-01		0.967	2.6E-01	0.573	NA	-0.374	6.9E-01	0.020	9.9E-01		0.722	5.1E-01	0.037	9.9E-01	-0.170	8.5E-01	0.515	6.1E-01
YBL068W	PRS4	PhosphoRibosylpyrophosphate Synthetase	875	764	233	134	616	848	636	307	195	212	200	351	159	122	153	156		-0.242	3.8E-01	0.158	6.5E-01	0.305	3.0E-01	-0.094	7.5E-01		0.569	1.1E-01	-0.160	9.6E-01	-0.232	5.5E-01	0.497	1.0E-01		0.320	2.2E-01	-0.031	9.5E-01	0.050	8.5E-01	0.401	6.1E-02
YLR386W	VAC14	VACuole morphology and inheritance mutant	832	725	187	138	469	687	344	191	299	328	282	345	231	200	184	156		-0.242	2.9E-01	-0.243	3.4E-01	-0.188	5.2E-01	-0.187	4.3E-01		0.298	5.1E-01	0.163	9.6E-01	-0.189	6.3E-01	-0.055	8.9E-01		0.047	9.3E-01	-0.106	8.2E-01	-0.399	5.3E-02	-0.245	3.0E-01
YDR427W	RPN9	Regulatory Particle Non-ATPase	2063	1740	588	413	873	1318	722	519	370	371	439	648	327	190	291	194		-0.242	2.7E-01	0.292	1.8E-01	0.074	8.2E-01	-0.460	1.0E-02		-0.069	9.3E-01	-0.034	9.9E-01	-0.111	8.2E-01	-0.146	7.1E-01		-0.321	2.4E-01	0.229	5.0E-01	-0.062	8.2E-01	-0.611	1.8E-03
[truncated: 5,235 more rows]
